# Supplementary material for: Reliable Refuge: Two Sky Island Scorpion Species Select Larger, Thermally Stable Retreat Sites
Source: PLoS One. 2016 Dec 28;11(12):e0168105. doi: 10.1371/journal.pone.0168105 (PMC5193400; doi:10.1371/journal.pone.0168105)
Supplement: S1 File — This file contains all data presented in this paper. Specifically, this file includes 1) the dimensions and size classifications of each transect rock, occupied, unoccupied, and rock under which an ibutton was placed, 2) the scorpion’s weight at time of capture that corresponds to each occupied rock, 3) the temperature of each rock in the field at 30-minute intervals, 4) all lab data including individual thermal preferences at each time interval, 5) 2012 Tuscon weather data obtained from the National Weather Service [44], and 6) body temperature of V. cashi scorpions on the roadside and hillside in the Chiricahua mountains. (XLSX) [file pone.0168105.s008.xlsx]

## Sheet: Transect rocks
Site	Length	Width	Area
Pinaleno	5.5	1	5.5
Pinaleno	3.5	2	7
Pinaleno	5	3	15
Pinaleno	3	6	15
Pinaleno	5.5	3	16.5
Pinaleno	4	5	20
Pinaleno	5	4	20
Pinaleno	4	5	20
Pinaleno	4	6	24
Pinaleno	4.5	6	27
Pinaleno	7	4	28
Pinaleno	5	6	30
Pinaleno	5	6.5	32.5
Pinaleno	7	5	35
Pinaleno	6.5	5.5	35.75
Pinaleno	8	4.5	36
Pinaleno	6	6	36
Pinaleno	7.5	5	37.5
Pinaleno	7	5.5	38.5
Pinaleno	10	4	40
Pinaleno	9	5.5	49.5
Pinaleno	6	8.5	51
Pinaleno	5.5	10	55
Pinaleno	5	11	55
Pinaleno	7.5	8	60
Pinaleno	8	8	64
Pinaleno	10	7	70
Pinaleno	9	8	72
Pinaleno	9	8	72
Pinaleno	9	8	72
Pinaleno	7	11	77
Pinaleno	11	7	77
Pinaleno	11	7.5	82.5
Pinaleno	10.5	8	84
Pinaleno	17	5	85
Pinaleno	8	11	88
Pinaleno	15	6	90
Pinaleno	11	9	99
Pinaleno	21	5	105
Pinaleno	15	7	105
Pinaleno	12	9	108
Pinaleno	11	10	110
Pinaleno	14	8	112
Pinaleno	8	14	112
Pinaleno	14	8	112
Pinaleno	8	14	112
Pinaleno	11	10.5	115.5
Pinaleno	12	10	120
Pinaleno	11	11	121
Pinaleno	9	14	126
Pinaleno	14	9	126
Pinaleno	13	10	130
Pinaleno	14.5	9	130.5
Pinaleno	15	9	135
Pinaleno	19	17.5	142.5
Pinaleno	17	9	153
Pinaleno	12	13	156
Pinaleno	13	12	156
Pinaleno	13	12	156
Pinaleno	16	10	160
Pinaleno	16	10	160
Pinaleno	15	11	165
Pinaleno	17	10	170
Pinaleno	15	12	180
Pinaleno	14	13	182
Pinaleno	17.5	11	192.5
Pinaleno	15	13	193
Pinaleno	18	11	198
Pinaleno	17	12	204
Pinaleno	16	13	208
Pinaleno	19	11	209
Pinaleno	12	18	216
Pinaleno	18	12	216
Pinaleno	20	11	220
Pinaleno	15	15	225
Pinaleno	18	13	234
Pinaleno	17	14	238
Pinaleno	20	12	240
Pinaleno	18	14	252
Pinaleno	24	11	264
Pinaleno	27	10	270
Pinaleno	18	15	270
Pinaleno	31	9	279
Pinaleno	20	14	280
Pinaleno	14.5	19.5	282.75
Pinaleno	22	13	286
Pinaleno	20	15	300
Pinaleno	15	20	300
Pinaleno	20	15	300
Pinaleno	24	13	312
Pinaleno	21	18	315
Pinaleno	20	16	320
Pinaleno	22	15	330
Pinaleno	27	13	351
Pinaleno	21	17	357
Pinaleno	21	17	357
Pinaleno	24	15	360
Pinaleno	19	19	361
Pinaleno	52	7	364
Pinaleno	23	16	368
Pinaleno	22	17	374
Pinaleno	23	17	391
Pinaleno	22	18	396
Pinaleno	21	19	399
Pinaleno	24	17	408
Pinaleno	24	17	408
Pinaleno	23	18	414
Pinaleno	26	16	416
Pinaleno	15.5	27	418.5
Pinaleno	19.5	22	429
Pinaleno	29	15	435
Pinaleno	23	19	437
Pinaleno	26	17	442
Pinaleno	28	16	448
Pinaleno	25	19	475
Pinaleno	17	28	476
Pinaleno	27	18	486
Pinaleno	31	18	558
Pinaleno	20	28	560
Pinaleno	27	21	567
Pinaleno	25	23	575
Pinaleno	37	17	629
Pinaleno	37	18	666
Pinaleno	28	24	672
Pinaleno	41	18	738
Pinaleno	30	27	810
Pinaleno	40	20.5	820
Pinaleno	34	25	850
Pinaleno	37	26	962
Pinaleno	33	30	990
Pinaleno	38	29	1102
Pinaleno	41	27	1107
Pinaleno	44	26	1144
Pinaleno	54	22	1188
Pinaleno	34	36	1224
Pinaleno	41	31	1271
Pinaleno	41	56	2296
Pinaleno	57	48	2736
Pinaleno	96	43	4128
Chiricahua	1.5	1	1.5
Chiricahua	1.5	1.5	2.25
Chiricahua	3	1	3
Chiricahua	2	2	4
Chiricahua	2	2	4
Chiricahua	4	1	4
Chiricahua	3	1.5	4.5
Chiricahua	3	2	6
Chiricahua	2	3	6
Chiricahua	3	2	6
Chiricahua	3	2	6
Chiricahua	3	2	6
Chiricahua	2	3	6
Chiricahua	3	2	6
Chiricahua	2	3	6
Chiricahua	3	2	6
Chiricahua	3	2	6
Chiricahua	3	2	6
Chiricahua	2	3	6
Chiricahua	3	2	6
Chiricahua	2.5	3	7.5
Chiricahua	2.5	3	7.5
Chiricahua	4	2	8
Chiricahua	4	2	8
Chiricahua	4	2	8
Chiricahua	4	2	8
Chiricahua	4	2	8
Chiricahua	4	2	8
Chiricahua	4	2	8
Chiricahua	2	4	8
Chiricahua	2	4	8
Chiricahua	3.5	2.5	8.75
Chiricahua	3	3	9
Chiricahua	3	3	9
Chiricahua	3	3	9
Chiricahua	3	3	9
Chiricahua	3	3	9
Chiricahua	3	3	9
Chiricahua	3	3	9
Chiricahua	3	3	9
Chiricahua	4	2.5	10
Chiricahua	5	2	10
Chiricahua	5	2	10
Chiricahua	5	2	10
Chiricahua	4	2.5	10
Chiricahua	5.5	2	11
Chiricahua	4	3	12
Chiricahua	3	4	12
Chiricahua	4	3	12
Chiricahua	4	3	12
Chiricahua	4	3	12
Chiricahua	6	2	12
Chiricahua	4	3	12
Chiricahua	4	3	12
Chiricahua	3	4	12
Chiricahua	4	3	12
Chiricahua	4	3	12
Chiricahua	4	3	12
Chiricahua	4	3	12
Chiricahua	4	3	12
Chiricahua	5	2.5	12.5
Chiricahua	4.5	3	13.5
Chiricahua	4.5	3	13.5
Chiricahua	3.5	4	14
Chiricahua	5	3	15
Chiricahua	5	3	15
Chiricahua	5	3	15
Chiricahua	5	3	15
Chiricahua	6	2.5	15
Chiricahua	5	3	15
Chiricahua	5	3	15
Chiricahua	5	3	15
Chiricahua	5	3	15
Chiricahua	5	3	15
Chiricahua	5	3	15
Chiricahua	5	3	15
Chiricahua	5	3	15
Chiricahua	3	5	15
Chiricahua	3	5	15
Chiricahua	5	3	15
Chiricahua	6	2.5	15
Chiricahua	5	3	15
Chiricahua	5	3	15
Chiricahua	3	5	15
Chiricahua	4	4	16
Chiricahua	4	4	16
Chiricahua	4	4	16
Chiricahua	4	4	16
Chiricahua	4	4	16
Chiricahua	4	4	16
Chiricahua	4	4	16
Chiricahua	4	4	16
Chiricahua	4	4	16
Chiricahua	4	4	16
Chiricahua	5.5	3	16.5
Chiricahua	5.5	3	16.5
Chiricahua	5	3.5	17.5
Chiricahua	3.5	5	17.5
Chiricahua	9	2	18
Chiricahua	6	3	18
Chiricahua	6	3	18
Chiricahua	6	3	18
Chiricahua	6	3	18
Chiricahua	6	3	18
Chiricahua	6	3	18
Chiricahua	6	3	18
Chiricahua	6	3	18
Chiricahua	5	4	20
Chiricahua	5	4	20
Chiricahua	5	4	20
Chiricahua	5	4	20
Chiricahua	5	4	20
Chiricahua	5	4	20
Chiricahua	5	4	20
Chiricahua	5	4	20
Chiricahua	5	4	20
Chiricahua	5	4	20
Chiricahua	5	4	20
Chiricahua	5	4	20
Chiricahua	5	4	20
Chiricahua	5	4	20
Chiricahua	4.5	4.5	20.25
Chiricahua	4.5	4.5	20.25
Chiricahua	7	3	21
Chiricahua	7	3	21
Chiricahua	7	3	21
Chiricahua	7	3	21
Chiricahua	7	3	21
Chiricahua	7	3	21
Chiricahua	7	3	21
Chiricahua	6	3.5	21
Chiricahua	6	3.5	21
Chiricahua	6	3.5	21
Chiricahua	6	3.5	21
Chiricahua	5	4.5	22.5
Chiricahua	4.5	5	22.5
Chiricahua	5	4.5	22.5
Chiricahua	5	4.5	22.5
Chiricahua	6	4	24
Chiricahua	6	4	24
Chiricahua	6	4	24
Chiricahua	6	4	24
Chiricahua	6	4	24
Chiricahua	6	4	24
Chiricahua	6	4	24
Chiricahua	6	4	24
Chiricahua	6	4	24
Chiricahua	6	4	24
Chiricahua	8	3	24
Chiricahua	6	4	24
Chiricahua	4	6	24
Chiricahua	6	4	24
Chiricahua	6	4	24
Chiricahua	5.5	4.5	24.75
Chiricahua	5	5	25
Chiricahua	5	5	25
Chiricahua	5	5	25
Chiricahua	5	5	25
Chiricahua	5	5	25
Chiricahua	5	5	25
Chiricahua	5	5	25
Chiricahua	5	5	25
Chiricahua	5	5	25
Chiricahua	5	5	25
Chiricahua	5	5	25
Chiricahua	5	5	25
Chiricahua	5	5	25
Chiricahua	6.5	4	26
Chiricahua	6.5	4	26
Chiricahua	6.5	4	26
Chiricahua	9	3	27
Chiricahua	9	3	27
Chiricahua	6	4.5	27
Chiricahua	6	4.5	27
Chiricahua	7	4	28
Chiricahua	7	4	28
Chiricahua	7	4	28
Chiricahua	7	4	28
Chiricahua	7	4	28
Chiricahua	7	4	28
Chiricahua	7	4	28
Chiricahua	7	4	28
Chiricahua	7	4	28
Chiricahua	8	3.5	28
Chiricahua	7	4	28
Chiricahua	7	4	28
Chiricahua	7	4	28
Chiricahua	8	3.5	28
Chiricahua	7	4	28
Chiricahua	6	5	30
Chiricahua	6	5	30
Chiricahua	6	5	30
Chiricahua	6	5	30
Chiricahua	6	5	30
Chiricahua	5	6	30
Chiricahua	5	6	30
Chiricahua	10	3	30
Chiricahua	6	5	30
Chiricahua	5	6	30
Chiricahua	6	5	30
Chiricahua	6	5	30
Chiricahua	5	6	30
Chiricahua	5	6	30
Chiricahua	6	5	30
Chiricahua	6	5	30
Chiricahua	6	5	30
Chiricahua	6	5	30
Chiricahua	6	5	30
Chiricahua	5	6	30
Chiricahua	6	5	30
Chiricahua	9	3.5	31.5
Chiricahua	7	4.5	31.5
Chiricahua	4.5	7	31.5
Chiricahua	7	4.5	31.5
Chiricahua	9	3.5	31.5
Chiricahua	8	4	32
Chiricahua	8	4	32
Chiricahua	8	4	32
Chiricahua	8	4	32
Chiricahua	8	4	32
Chiricahua	8	4	32
Chiricahua	8	4	32
Chiricahua	8	4	32
Chiricahua	8	4	32
Chiricahua	8	4	32
Chiricahua	8	4	32
Chiricahua	6	5.5	33
Chiricahua	6	5.5	33
Chiricahua	7.5	4.5	33.75
Chiricahua	7	5	35
Chiricahua	7	5	35
Chiricahua	7	5	35
Chiricahua	7	5	35
Chiricahua	5	7	35
Chiricahua	7	5	35
Chiricahua	7	5	35
Chiricahua	7	5	35
Chiricahua	7	5	35
Chiricahua	7	5	35
Chiricahua	7	5	35
Chiricahua	7	5	35
Chiricahua	7	5	35
Chiricahua	6.5	5.5	35.75
Chiricahua	6.5	5.5	35.75
Chiricahua	6.5	5.5	35.75
Chiricahua	6	6	36
Chiricahua	9	4	36
Chiricahua	6	6	36
Chiricahua	9	4	36
Chiricahua	6	6	36
Chiricahua	6	6	36
Chiricahua	6	6	36
Chiricahua	5.5	7	38.5
Chiricahua	13	3	39
Chiricahua	8	5	40
Chiricahua	8	5	40
Chiricahua	8	5	40
Chiricahua	8	5	40
Chiricahua	8	5	40
Chiricahua	8	5	40
Chiricahua	8	5	40
Chiricahua	8	5	40
Chiricahua	8	5	40
Chiricahua	10	4	40
Chiricahua	4	10	40
Chiricahua	8	5	40
Chiricahua	10	4	40
Chiricahua	10	4	40
Chiricahua	8	5	40
Chiricahua	8	5	40
Chiricahua	8	5	40
Chiricahua	8	5	40
Chiricahua	8	5	40
Chiricahua	8	5	40
Chiricahua	9	4.5	40.5
Chiricahua	7.5	5.5	41.25
Chiricahua	7	6	42
Chiricahua	7	6	42
Chiricahua	6	7	42
Chiricahua	6	7	42
Chiricahua	7	6	42
Chiricahua	7	6	42
Chiricahua	7	6	42
Chiricahua	7	6	42
Chiricahua	7	6	42
Chiricahua	6	7	42
Chiricahua	6	7	42
Chiricahua	7	6	42
Chiricahua	7	6	42
Chiricahua	6	7	42
Chiricahua	6	7	42
Chiricahua	7	6	42
Chiricahua	6	7	42
Chiricahua	7	6	42
Chiricahua	6	7	42
Chiricahua	6	7	42
Chiricahua	8.5	5	42.5
Chiricahua	11	4	44
Chiricahua	11	4	44
Chiricahua	8	5.5	44
Chiricahua	9	5	45
Chiricahua	9	5	45
Chiricahua	9	5	45
Chiricahua	9	5	45
Chiricahua	9	5	45
Chiricahua	5	9	45
Chiricahua	9	5	45
Chiricahua	9	5	45
Chiricahua	9	5	45
Chiricahua	9	5	45
Chiricahua	10	4.5	45
Chiricahua	9	5	45
Chiricahua	9	5	45
Chiricahua	9	5	45
Chiricahua	8	6	48
Chiricahua	8	6	48
Chiricahua	8	6	48
Chiricahua	8	6	48
Chiricahua	12	4	48
Chiricahua	8	6	48
Chiricahua	8	6	48
Chiricahua	8	6	48
Chiricahua	8	6	48
Chiricahua	8	6	48
Chiricahua	8	6	48
Chiricahua	8	6	48
Chiricahua	12	4	48
Chiricahua	8	6	48
Chiricahua	6	8	48
Chiricahua	7	7	49
Chiricahua	7	7	49
Chiricahua	7	7	49
Chiricahua	7	7	49
Chiricahua	7	7	49
Chiricahua	7	7	49
Chiricahua	9	5.5	49.5
Chiricahua	11	4.5	49.5
Chiricahua	11	4.5	49.5
Chiricahua	10	5	50
Chiricahua	10	5	50
Chiricahua	10	5	50
Chiricahua	10	5	50
Chiricahua	10	5	50
Chiricahua	10	5	50
Chiricahua	10	5	50
Chiricahua	10	5	50
Chiricahua	10	5	50
Chiricahua	8.5	6	51
Chiricahua	13	4	52
Chiricahua	8	6.5	52
Chiricahua	9	6	54
Chiricahua	9	6	54
Chiricahua	9	6	54
Chiricahua	9	6	54
Chiricahua	9	6	54
Chiricahua	9	6	54
Chiricahua	6	9	54
Chiricahua	9	6	54
Chiricahua	9	6	54
Chiricahua	9	6	54
Chiricahua	8	7	56
Chiricahua	8	7	56
Chiricahua	7	8	56
Chiricahua	8	7	56
Chiricahua	8	7	56
Chiricahua	8	7	56
Chiricahua	8	7	56
Chiricahua	8	7	56
Chiricahua	7	8	56
Chiricahua	8	7	56
Chiricahua	8	7	56
Chiricahua	8	7	56
Chiricahua	9.5	6	57
Chiricahua	10.5	5.5	57.75
Chiricahua	12	5	60
Chiricahua	12	5	60
Chiricahua	15	4	60
Chiricahua	10	6	60
Chiricahua	10	6	60
Chiricahua	10	6	60
Chiricahua	12	5	60
Chiricahua	12	5	60
Chiricahua	8	7.5	60
Chiricahua	10	6	60
Chiricahua	12	5	60
Chiricahua	10	6	60
Chiricahua	6	10	60
Chiricahua	7	9	63
Chiricahua	9	7	63
Chiricahua	9	7	63
Chiricahua	9	7	63
Chiricahua	7	9	63
Chiricahua	9	7	63
Chiricahua	7	9	63
Chiricahua	9	7	63
Chiricahua	9	7	63
Chiricahua	8	8	64
Chiricahua	8	8	64
Chiricahua	8	8	64
Chiricahua	8	8	64
Chiricahua	8	8	64
Chiricahua	8	8	64
Chiricahua	16	4	64
Chiricahua	8	8	64
Chiricahua	8	8	64
Chiricahua	13	5	65
Chiricahua	13	5	65
Chiricahua	10	6.5	65
Chiricahua	11	6	66
Chiricahua	11	6	66
Chiricahua	11	6	66
Chiricahua	11	6	66
Chiricahua	11	6	66
Chiricahua	11	6	66
Chiricahua	11	6	66
Chiricahua	6	11	66
Chiricahua	11	6	66
Chiricahua	11	6	66
Chiricahua	11	6	66
Chiricahua	7	9.5	66.5
Chiricahua	9	7.5	67.5
Chiricahua	10	7	70
Chiricahua	10	7	70
Chiricahua	10	7	70
Chiricahua	10	7	70
Chiricahua	10	7	70
Chiricahua	10	7	70
Chiricahua	10	7	70
Chiricahua	7	10	70
Chiricahua	10	7	70
Chiricahua	10	7	70
Chiricahua	10	7	70
Chiricahua	10	7	70
Chiricahua	10	7	70
Chiricahua	10	7	70
Chiricahua	10	7	70
Chiricahua	10	7	70
Chiricahua	6.5	11	71.5
Chiricahua	9	8	72
Chiricahua	18	4	72
Chiricahua	8	9	72
Chiricahua	9	8	72
Chiricahua	9	8	72
Chiricahua	8	9	72
Chiricahua	9	8	72
Chiricahua	9	8	72
Chiricahua	9	8	72
Chiricahua	8	9	72
Chiricahua	12	6	72
Chiricahua	9	8	72
Chiricahua	12	6	72
Chiricahua	9	8	72
Chiricahua	15	5	75
Chiricahua	11	7	77
Chiricahua	11	7	77
Chiricahua	11	7	77
Chiricahua	11	7	77
Chiricahua	11	7	77
Chiricahua	11	7	77
Chiricahua	11	7	77
Chiricahua	14	5.5	77
Chiricahua	13	6	78
Chiricahua	12	6.5	78
Chiricahua	16	5	80
Chiricahua	10	8	80
Chiricahua	10	8	80
Chiricahua	10	8	80
Chiricahua	16	5	80
Chiricahua	10	8	80
Chiricahua	10	8	80
Chiricahua	10	8	80
Chiricahua	8	10	80
Chiricahua	10	8	80
Chiricahua	10	8	80
Chiricahua	9	9	81
Chiricahua	9	9	81
Chiricahua	9	9	81
Chiricahua	9	9	81
Chiricahua	12	7	84
Chiricahua	14	6	84
Chiricahua	12	7	84
Chiricahua	14	6	84
Chiricahua	14	6	84
Chiricahua	12	7	84
Chiricahua	10.5	8	84
Chiricahua	12.5	7	87.5
Chiricahua	11	8	88
Chiricahua	11	8	88
Chiricahua	16	5.5	88
Chiricahua	11	8	88
Chiricahua	11	8	88
Chiricahua	9	10	90
Chiricahua	10	9	90
Chiricahua	10	9	90
Chiricahua	15	6	90
Chiricahua	15	6	90
Chiricahua	15	6	90
Chiricahua	10	9	90
Chiricahua	10	9	90
Chiricahua	10	9	90
Chiricahua	10	9	90
Chiricahua	9	10	90
Chiricahua	12	8	96
Chiricahua	12	8	96
Chiricahua	8	12	96
Chiricahua	12	8	96
Chiricahua	7	14	98
Chiricahua	14	7	98
Chiricahua	14	7	98
Chiricahua	11	9	99
Chiricahua	11	9	99
Chiricahua	11	9	99
Chiricahua	11	9	99
Chiricahua	9	11	99
Chiricahua	10	10	100
Chiricahua	10	10	100
Chiricahua	13	8	104
Chiricahua	13	8	104
Chiricahua	8	13	104
Chiricahua	13	8	104
Chiricahua	11	9.5	104.5
Chiricahua	15	7	105
Chiricahua	15	7	105
Chiricahua	15	7	105
Chiricahua	15	7	105
Chiricahua	12	9	108
Chiricahua	12	9	108
Chiricahua	12	9	108
Chiricahua	9	12	108
Chiricahua	9	12	108
Chiricahua	18	6	108
Chiricahua	12	9	108
Chiricahua	12	9	108
Chiricahua	12	9	108
Chiricahua	12	9	108
Chiricahua	12	9	108
Chiricahua	11	10	110
Chiricahua	11	10	110
Chiricahua	11	10	110
Chiricahua	11	10	110
Chiricahua	11	10	110
Chiricahua	10	11	110
Chiricahua	14	8	112
Chiricahua	14	8	112
Chiricahua	16	7	112
Chiricahua	14	8	112
Chiricahua	8	14	112
Chiricahua	14	8	112
Chiricahua	14	8	112
Chiricahua	14	8	112
Chiricahua	19	6	114
Chiricahua	11.5	10	115
Chiricahua	13	9	117
Chiricahua	13	9	117
Chiricahua	13	9	117
Chiricahua	13	9	117
Chiricahua	13	9	117
Chiricahua	13	9	117
Chiricahua	13	9	117
Chiricahua	13	9	117
Chiricahua	13	9	117
Chiricahua	13	9	117
Chiricahua	17	7	119
Chiricahua	15	8	120
Chiricahua	12	10	120
Chiricahua	12	10	120
Chiricahua	15	8	120
Chiricahua	10	12	120
Chiricahua	12	10	120
Chiricahua	11	11	121
Chiricahua	11	11	121
Chiricahua	14	9	126
Chiricahua	14	9	126
Chiricahua	9	14	126
Chiricahua	14	9	126
Chiricahua	14	9	126
Chiricahua	9	14	126
Chiricahua	14	9	126
Chiricahua	14	9	126
Chiricahua	15	8.5	127.5
Chiricahua	16	8	128
Chiricahua	13	10	130
Chiricahua	13	10	130
Chiricahua	13	10	130
Chiricahua	13	10	130
Chiricahua	10	13	130
Chiricahua	13	10	130
Chiricahua	13	10	130
Chiricahua	12	11	132
Chiricahua	12	11	132
Chiricahua	12	11	132
Chiricahua	11	12	132
Chiricahua	19	7	133
Chiricahua	19	7	133
Chiricahua	15	9	135
Chiricahua	15	9	135
Chiricahua	15	9	135
Chiricahua	18	7.5	135
Chiricahua	17	8	136
Chiricahua	17	8	136
Chiricahua	17	8	136
Chiricahua	10	14	140
Chiricahua	14	10	140
Chiricahua	10	14	140
Chiricahua	20	7	140
Chiricahua	14	10	140
Chiricahua	14	10	140
Chiricahua	14	10	140
Chiricahua	14	10	140
Chiricahua	13	11	143
Chiricahua	13	11	143
Chiricahua	13	11	143
Chiricahua	16	9	144
Chiricahua	24	6	144
Chiricahua	12	12	144
Chiricahua	9	16	144
Chiricahua	16	9	144
Chiricahua	9	16	144
Chiricahua	18	8	144
Chiricahua	16	9	144
Chiricahua	12	12	144
Chiricahua	12	12	144
Chiricahua	15	10	150
Chiricahua	15	10	150
Chiricahua	15	10	150
Chiricahua	15	10	150
Chiricahua	10	15	150
Chiricahua	30	5	150
Chiricahua	15	10	150
Chiricahua	15	10	150
Chiricahua	10	15	150
Chiricahua	12	12.5	150
Chiricahua	19	8	152
Chiricahua	17	9	153
Chiricahua	14	11	154
Chiricahua	14	11	154
Chiricahua	11	14	154
Chiricahua	14	11	154
Chiricahua	12	13	156
Chiricahua	12	13	156
Chiricahua	13	12	156
Chiricahua	13	12	156
Chiricahua	14.5	11	159.5
Chiricahua	16	10	160
Chiricahua	20	8	160
Chiricahua	23	7	161
Chiricahua	18	9	162
Chiricahua	18	9	162
Chiricahua	18	9	162
Chiricahua	16.5	10	165
Chiricahua	15	11	165
Chiricahua	15	11	165
Chiricahua	14	12	168
Chiricahua	24	7	168
Chiricahua	14	12	168
Chiricahua	12	14	168
Chiricahua	12	14	168
Chiricahua	13	13	169
Chiricahua	17	10	170
Chiricahua	17	10	170
Chiricahua	17	10	170
Chiricahua	19	9	171
Chiricahua	19	9	171
Chiricahua	13.5	13	175.5
Chiricahua	16	11	176
Chiricahua	22	8	176
Chiricahua	16	11	176
Chiricahua	15	12	180
Chiricahua	15	12	180
Chiricahua	18	10	180
Chiricahua	18	10	180
Chiricahua	18	10	180
Chiricahua	13	14	182
Chiricahua	14	13	182
Chiricahua	14	13	182
Chiricahua	14	13	182
Chiricahua	13	14	182
Chiricahua	14	13	182
Chiricahua	14	13	182
Chiricahua	11	17	187
Chiricahua	17	11	187
Chiricahua	17	11	187
Chiricahua	19	10	190
Chiricahua	19	10	190
Chiricahua	16	12	192
Chiricahua	16	12	192
Chiricahua	16	12	192
Chiricahua	16	12	192
Chiricahua	16	12	192
Chiricahua	15	13	195
Chiricahua	15	13	195
Chiricahua	13	15	195
Chiricahua	15	13	195
Chiricahua	13	15	195
Chiricahua	17	11.5	195.5
Chiricahua	14	14	196
Chiricahua	18	11	198
Chiricahua	20	10	200
Chiricahua	20	10	200
Chiricahua	20	10	200
Chiricahua	17	12	204
Chiricahua	17	12	204
Chiricahua	17	12	204
Chiricahua	23	9	207
Chiricahua	13	16	208
Chiricahua	11	19	209
Chiricahua	15	14	210
Chiricahua	14	15	210
Chiricahua	15	14	210
Chiricahua	12	18	216
Chiricahua	18	12	216
Chiricahua	18	12	216
Chiricahua	17	13	221
Chiricahua	16	14	224
Chiricahua	14	16	224
Chiricahua	16	14	224
Chiricahua	15	15	225
Chiricahua	19	12	228
Chiricahua	19	12	228
Chiricahua	19	12	228
Chiricahua	19	12	228
Chiricahua	21	11	231
Chiricahua	18	13	234
Chiricahua	18	13	234
Chiricahua	15	16	240
Chiricahua	20	12	240
Chiricahua	16	15	240
Chiricahua	20	12	240
Chiricahua	24	10	240
Chiricahua	19	13	247
Chiricahua	19	13	247
Chiricahua	19	13	247
Chiricahua	21	12	252
Chiricahua	21	12	252
Chiricahua	20	13	260
Chiricahua	22	12	264
Chiricahua	22	12	264
Chiricahua	19	14	266
Chiricahua	18	15	270
Chiricahua	17	16	272
Chiricahua	16	17	272
Chiricahua	16	17	272
Chiricahua	23	12	276
Chiricahua	28	10	280
Chiricahua	13	22	286
Chiricahua	26	11	286
Chiricahua	24	12	288
Chiricahua	21	14	294
Chiricahua	30	10	300
Chiricahua	20	15	300
Chiricahua	25	12	300
Chiricahua	25	12	300
Chiricahua	16	19	304
Chiricahua	9	34	306
Chiricahua	26	12	312
Chiricahua	24	13	312
Chiricahua	21	15	315
Chiricahua	20	16	320
Chiricahua	20	16	320
Chiricahua	18	18	324
Chiricahua	22	15	330
Chiricahua	22	15	330
Chiricahua	21	16	336
Chiricahua	21	16	336
Chiricahua	19	18	342
Chiricahua	23	15	345
Chiricahua	27	13	351
Chiricahua	22	16	352
Chiricahua	18	20	360
Chiricahua	23	16	368
Chiricahua	27	14	378
Chiricahua	20	19	380
Chiricahua	32	12	384
Chiricahua	26	15	390
Chiricahua	23	17	391
Chiricahua	19	21	399
Chiricahua	17	24	408
Chiricahua	24	17	408
Chiricahua	24	18	432
Chiricahua	24	18	432
Chiricahua	31	14	434
Chiricahua	22	20	440
Chiricahua	27	16.5	445.5
Chiricahua	32	14	448
Chiricahua	28	16	448
Chiricahua	25	18	450
Chiricahua	25	18	450
Chiricahua	33	14	462
Chiricahua	33	15	495
Chiricahua	25	20	500
Chiricahua	28	18	504
Chiricahua	28	18	504
Chiricahua	24	21	504
Chiricahua	22	23	506
Chiricahua	17.5	29	507.5
Chiricahua	25	21	525
Chiricahua	22	24	528
Chiricahua	28	19	532
Chiricahua	32	17	544
Chiricahua	29	19	551
Chiricahua	23	24	552
Chiricahua	29	20	580
Chiricahua	27	22	594
Chiricahua	23	26	598
Chiricahua	33	19	627
Chiricahua	30	22	660
Chiricahua	33	20	660
Chiricahua	39	17	663
Chiricahua	34	20	680
Chiricahua	22	31	682
Chiricahua	31	22	682
Chiricahua	24	29	696
Chiricahua	27	27	729
Chiricahua	35	22	770
Chiricahua	34	23	782
Chiricahua	36	23	828
Chiricahua	32	26	832
Chiricahua	40	22	880
Chiricahua	41	23	943
Chiricahua	35	30	1050
Chiricahua	36	30	1080
Chiricahua	42	26	1092
Chiricahua	40	28	1120
Chiricahua	41	28	1148
Chiricahua	46	25	1150
Chiricahua	45	26	1170
Chiricahua	42	30	1260
Chiricahua	48	30	1440
Chiricahua	53	39	2067
Chiricahua	48	44	2112
Chiricahua	52	42	2184
Chiricahua	40	60	2400
Chiricahua	59	43	2537
Chiricahua	102	36	3672

## Sheet: S_retreats
Site	Rock_ID	Chosen?	S_Weight (mg)	Gravid?	Rock_L (cm)	Rock_W (cm)	Rock_D (cm)	Rock_A	Rock_ClassA	Rock_ClassD
Pinaleno	1	Y	228	Y	46	78	25	3588	L	Thick
Pinaleno	3	Y	79	N	41	38	9	1558	M	Thin
Pinaleno	4	Y	177	Y	27	24	9	648	S	Thin
Pinaleno	5	Y	178	Y	64	42	12	2688	L	Thick
Pinaleno	7	Y	171	Y	33.5	22	29	737	S	Thick
Pinaleno	8	Y	153	Y	42	44	6	1848	M	Thin
Pinaleno	10	Y	154	Y	62	32	13	1984	M	Thick
Pinaleno	11	Y	170	Y	51	26	12	1326	M	Thick
Pinaleno	12	Y	132	Y	86	38	14	3268	L	Thick
Pinaleno	14	Y	73	N	34	34	13	1156	M	Thick
Pinaleno	16	Y	198	Y	14	18	7.5	252	VS	Thin
Pinaleno	17	Y	210	Y	47.5	19	11	902.5	S	Thick
Pinaleno	18	Y	167	Y	41	32	12	1312	M	Thick
Pinaleno	19	Y	127	N	35	25	13	875	S	Thick
Pinaleno	20	Y	135	Y	48	45	6	2160	L	Thin
Pinaleno	21	Y	229	Y	38	41.5	15	1577	M	Thick
Pinaleno	22	Y	148	Y	29	39	10	1131	M	Thin
Pinaleno	23	Y	180	Y	33	22	8	726	S	Thin
Pinaleno	24	Y	181	Y	28	22	10	616	S	Thin
Pinaleno	25	Y	99	N	39	29	21	1131	M	Thick
Pinaleno	26	Y	179	Y	30	54	21	1620	M	Thick
Pinaleno	27	Y	184	Y	43	30	17	1290	M	Thick
Pinaleno	29	Y	151	Y	38	23	10	874	S	Thin
Pinaleno	31	Y	175	Y	29	13	16	377	VS	Thick
Pinaleno	32	Y	193	Y	58	37	25	2146	L	Thick
Pinaleno	34	Y	181	Y	89	49	24	4361	L	Thick
Pinaleno	35	Y	54	N	34	26	26	884	S	Thick
Pinaleno	36	Y	170	Y	55.5	27	17	1498.5	M	Thick
Pinaleno	37	Y	54	N	51	32	9	1632	M	Thin
Pinaleno	38	Y	177	Y	32	18	10	576	S	Thin
Pinaleno	39	Y	183	Y	44	32	24	1408	M	Thick
Pinaleno	40	Y	74	N	42	27	18	1134	M	Thick
Pinaleno	41	Y	207	Y	23	19	11	437	VS	Thick
Pinaleno	42	Y	47	N	86	46	20	3956	L	Thick
Pinaleno	44	Y	55	N	27	24	16	648	S	Thick
Pinaleno	46	Y	74	N	38	32	6	1216	M	Thin
Pinaleno	47	Y	205	Y	36.5	33	7	1204.5	M	Thin
Pinaleno	48	Y	186	Y	48	25	18	1200	M	Thick
Pinaleno	49	Y	57	N	48	49	28	2352	L	Thick
Pinaleno	50	Y	163	Y	34	24	6	816	S	Thin
Chiricahua	1	Y	24	N	38	20	10	760	S	Thin
Chiricahua	2	Y	75	Y	25	16	11	400	VS	Thick
Chiricahua	3	Y	86	Y	23	27	10	621	S	Thin
Chiricahua	4	Y	84	Y	28	26	18.5	728	S	Thick
Chiricahua	5	Y	58	Y	43	32	13	1376	M	Thick
Chiricahua	6	Y	77	Y	43	35	6	1505	M	Thin
Chiricahua	7	Y	107	Y	28	21	13	588	S	Thick
Chiricahua	8	Y	52	Y	16	15	9	240	VS	Thin
Chiricahua	9	Y	86	Y	40	52	22	2080	L	Thick
Chiricahua	10	Y	88	Y	40	52	22	2080	L	Thick
Chiricahua	11	Y	64	Y	30	30	4	900	S	Thin
Chiricahua	12	Y	83	Y	37	19	19	703	S	Thick
Chiricahua	13	Y	79	Y	64	26	22	1664	M	Thick
Chiricahua	14	Y	72	Y	62	20	12	1240	M	Thick
Chiricahua	15	Y	99	Y	28	14	8	392	VS	Thin
Chiricahua	16	Y	61	Y	52	36	11	1872	M	Thick
Chiricahua	17	Y	92	Y	48	26	7	1248	M	Thin
Chiricahua	18	Y	69	Y	32	23	11	736	S	Thick
Chiricahua	19	Y	85	Y	28	20	20	560	S	Thick
Chiricahua	20	Y	66	Y	54	35	20	1890	M	Thick
Chiricahua	21	Y	82	Y	38	34	13	1292	M	Thick
Chiricahua	22	Y	70	Y	27	28	7	756	S	Thin
Chiricahua	23	Y	93	Y	38	22	35	836	S	Thick
Chiricahua	24	Y	85	Y	18	14	10	252	VS	Thin
Chiricahua	25	Y	73	Y	30	22	13	660	S	Thick
Chiricahua	28	Y	48	N	29	18	8	522	S	Thin
Chiricahua	29	Y	71	Y	54	40	46	2160	L	Thick
Chiricahua	30	Y	105	Y	32	22.5	4	720	S	Thin
Chiricahua	32	Y	83	Y	25	20	10	500	S	Thin
Chiricahua	35	Y	86	Y	22	18	4	396	VS	Thin
Chiricahua	37	Y	96	Y	29.5	34	10	1003	M	Thin
Chiricahua	38	Y	29	N	15	25	13	375	VS	Thick
Chiricahua	39	Y	66	Y	47	31	13	1457	M	Thick
Chiricahua	41	Y	86	Y	35	19	9	665	S	Thin
Chiricahua	42	Y	78	Y	43	34	14	1462	M	Thick
Chiricahua	43	Y	89	Y	15	17	7	255	VS	Thin
Chiricahua	44	Y	84	Y	25	20	3	500	S	Thin
Chiricahua	45	Y	90	Y	29	15	8.5	435	VS	Thin
Chiricahua	46	Y	73	Y	35	20.5	6	717.5	S	Thin
Chiricahua	47	Y	65	Y	58	42	14	2436	L	Thick
Chiricahua	48	Y	79	Y	28	12	9	336	VS	Thin
Chiricahua	49	Y	81	Y	61	40	26	2440	L	Thick
Chiricahua	50	Y	86	Y	45	20	16.5	900	S	Thick
Chiricahua	55	Y	50	N	29	23	19	667	S	Thick
Chiricahua	56	Y	50	N	35	39	18	1365	M	Thick
Pinaleno	S1	N	NA	NA	9	7	5	63	VS	Thin
Pinaleno	M1	N	NA	NA	21	20	9	420	VS	Thin
Pinaleno	L1	N	NA	NA	40	30	18	1200	M	Thick
Pinaleno	S2	N	NA	NA	8	8	2	64	VS	Thin
Pinaleno	M2	N	NA	NA	18	17	6	306	VS	Thin
Pinaleno	L2	N	NA	NA	44	41	13	1804	M	Thick
Pinaleno	S3	N	NA	NA	10	8.5	1	85	VS	Thin
Pinaleno	M3	N	NA	NA	30	11	9	330	VS	Thin
Pinaleno	L3	N	NA	NA	38	22	14	836	S	Thick
Pinaleno	S4	N	NA	NA	11	7	2.5	77	VS	Thin
Pinaleno	M4	N	NA	NA	27	10	8	270	VS	Thin
Pinaleno	L4	N	NA	NA	50	43	15	2150	L	Thick
Pinaleno	S5	N	NA	NA	13	6	5	78	VS	Thin
Pinaleno	M5	N	NA	NA	20	15	7	300	VS	Thin
Pinaleno	L5	N	NA	NA	36	27	6	972	S	Thin
Chiricahua	S1	N	NA	NA	5	9	2	45	VS	Thin
Chiricahua	M1	N	NA	NA	10	11	1.5	110	VS	Thin
Chiricahua	L1	N	NA	NA	17	20	3.5	340	VS	Thin
Chiricahua	S2	N	NA	NA	5	5	1.5	25	VS	Thin
Chiricahua	M2	N	NA	NA	9	14	3	126	VS	Thin
Chiricahua	L2	N	NA	NA	21	27	7	567	S	Thin
Chiricahua	S3	N	NA	NA	7	7	2	49	VS	Thin
Chiricahua	M3	N	NA	NA	6	9	2	54	VS	Thin
Chiricahua	L3	N	NA	NA	42	49	5	2058	L	Thin
Chiricahua	S4	N	NA	NA	6	7	1	42	VS	Thin
Chiricahua	M4	N	NA	NA	12	15	2.5	180	VS	Thin
Chiricahua	L4	N	NA	NA	48	36	5	1728	M	Thin
Chiricahua	S5	N	NA	NA	9	5	3	45	VS	Thin
Chiricahua	M5	N	NA	NA	14	10	3	140	VS	Thin
Chiricahua	L5	N	NA	NA	44	35	24	1540	M	Thick

## Sheet: iButton rocks
Site	Chosen?	Rock_ID	Rock_ClassA	Rock_ClassD	Date	Date1	Time	Temp (C)	Time1	Time2		Site	Rock_ClassA	Rock_ClassD	Date1	Time2	Average of Temp (C)
Pinaleno	Y	4	S	Thin	2012-06-04	2	12:03:00 AM	20.5	00:03:00	0		Chiricahua	L	Thick	1	19.5	31.25
Pinaleno	Y	4	S	Thin	2012-06-05	3	12:03:00 AM	21.625	00:03:00	0		Chiricahua	L	Thick	1	20	31.0625
Pinaleno	Y	5	L	Thick	2012-06-05 00:26:00	3	2012-06-05 00:26:00	23.375	00:26:00	0.5		Chiricahua	L	Thick	1	20.5	30.8125
Pinaleno	Y	4	S	Thin	2012-06-04	2	12:33:00 AM	20.125	00:33:00	0.5		Chiricahua	L	Thick	1	21	30.3125
Pinaleno	Y	4	S	Thin	2012-06-05	3	12:33:00 AM	21.375	00:33:00	0.5		Chiricahua	L	Thick	1	21.5	29.4375
Pinaleno	Y	4	S	Thin	2012-06-04	2	1:03:00 AM	19.875	01:03:00	1		Chiricahua	L	Thick	1	22	28.75
Pinaleno	Y	4	S	Thin	2012-06-05	3	1:03:00 AM	20.75	01:03:00	1		Chiricahua	L	Thick	1	22.5	27.875
Pinaleno	Y	4	S	Thin	2012-06-04	2	1:33:00 AM	19.625	01:33:00	1.5		Chiricahua	L	Thick	1	23	27.25
Pinaleno	Y	4	S	Thin	2012-06-05	3	1:33:00 AM	20.375	01:33:00	1.5		Chiricahua	L	Thick	1	23.5	26.5
Pinaleno	Y	4	S	Thin	2012-06-05	3	2:03:00 AM	20	02:02:00	2		Chiricahua	L	Thick	1	24	22.75
Pinaleno	Y	4	S	Thin	2012-06-04	2	2:03:00 AM	19.25	02:03:00	2		Chiricahua	L	Thick	2	0	29
Pinaleno	Y	4	S	Thin	2012-06-04	2	2:33:00 AM	19.125	02:33:00	2.5		Chiricahua	L	Thick	2	0.5	25.125
Pinaleno	Y	4	S	Thin	2012-06-05	3	2:33:00 AM	19.5	02:33:00	2.5		Chiricahua	L	Thick	2	1	24.5
Pinaleno	Y	4	S	Thin	2012-06-04	2	3:03:00 AM	19.25	03:03:00	3		Chiricahua	L	Thick	2	1.5	24
Pinaleno	Y	4	S	Thin	2012-06-05	3	3:03:00 AM	19	03:03:00	3		Chiricahua	L	Thick	2	2	23.4375
Pinaleno	Y	4	S	Thin	2012-06-04	2	3:33:00 AM	19	03:33:00	3.5		Chiricahua	L	Thick	2	2.5	23.0625
Pinaleno	Y	4	S	Thin	2012-06-05	3	3:33:00 AM	18.875	03:33:00	3.5		Chiricahua	L	Thick	2	3	22.5
Pinaleno	Y	4	S	Thin	2012-06-04	2	4:03:00 AM	18.875	04:03:00	4		Chiricahua	L	Thick	2	3.5	22
Pinaleno	Y	4	S	Thin	2012-06-05	3	4:03:00 AM	18.625	04:03:00	4		Chiricahua	L	Thick	2	4	21.5
Pinaleno	Y	4	S	Thin	2012-06-04	2	4:33:00 AM	18.375	04:33:00	4.5		Chiricahua	L	Thick	2	4.5	21.125
Pinaleno	Y	4	S	Thin	2012-06-05	3	4:33:00 AM	18.875	04:33:00	4.5		Chiricahua	L	Thick	2	5	20.625
Pinaleno	Y	4	S	Thin	2012-06-04	2	5:03:00 AM	18.25	05:03:00	5		Chiricahua	L	Thick	2	5.5	20.0625
Pinaleno	Y	4	S	Thin	2012-06-05	3	5:03:00 AM	18.75	05:03:00	5		Chiricahua	L	Thick	2	6	19.6875
Pinaleno	Y	4	S	Thin	2012-06-04	2	5:33:00 AM	18.25	05:33:00	5.5		Chiricahua	L	Thick	2	6.5	19.3125
Pinaleno	Y	4	S	Thin	2012-06-05	3	5:33:00 AM	18.25	05:33:00	5.5		Chiricahua	L	Thick	2	7	19
Pinaleno	Y	4	S	Thin	2012-06-04	2	6:03:00 AM	18	06:03:00	6		Chiricahua	L	Thick	2	7.5	18.5625
Pinaleno	Y	4	S	Thin	2012-06-05	3	6:03:00 AM	18.125	06:03:00	6		Chiricahua	L	Thick	2	8	18.125
Pinaleno	Y	4	S	Thin	2012-06-04	2	6:33:00 AM	17.625	06:33:00	6.5		Chiricahua	L	Thick	2	8.5	17.9375
Pinaleno	Y	4	S	Thin	2012-06-05	3	6:33:00 AM	17.875	06:33:00	6.5		Chiricahua	L	Thick	2	9	17.9375
Pinaleno	Y	4	S	Thin	2012-06-04	2	7:03:00 AM	17.375	07:03:00	7		Chiricahua	L	Thick	2	9.5	17.9375
Pinaleno	Y	4	S	Thin	2012-06-05	3	7:03:00 AM	17.75	07:03:00	7		Chiricahua	L	Thick	2	10	18.0625
Pinaleno	Y	4	S	Thin	2012-06-04	2	7:33:00 AM	17.125	07:33:00	7.5		Chiricahua	L	Thick	2	10.5	18.3125
Pinaleno	Y	4	S	Thin	2012-06-05	3	7:33:00 AM	17.375	07:33:00	7.5		Chiricahua	L	Thick	2	11	18.6875
Pinaleno	Y	4	S	Thin	2012-06-04	2	8:03:00 AM	17.125	08:03:00	8		Chiricahua	L	Thick	2	11.5	19.1875
Pinaleno	Y	4	S	Thin	2012-06-05	3	8:03:00 AM	17.25	08:03:00	8		Chiricahua	L	Thick	2	12	19.875
Pinaleno	Y	4	S	Thin	2012-06-04	2	8:33:00 AM	17.375	08:33:00	8.5		Chiricahua	L	Thick	2	12.5	20.5625
Pinaleno	Y	4	S	Thin	2012-06-05	3	8:33:00 AM	17.5	08:33:00	8.5		Chiricahua	L	Thick	2	13	21.25
Pinaleno	Y	4	S	Thin	2012-06-04	2	9:03:00 AM	18	09:03:00	9		Chiricahua	L	Thick	2	13.5	21.9375
Pinaleno	Y	4	S	Thin	2012-06-05	3	9:03:00 AM	18.375	09:03:00	9		Chiricahua	L	Thick	2	14	22.625
Pinaleno	Y	4	S	Thin	2012-06-04	2	9:33:00 AM	18.75	09:33:00	9.5		Chiricahua	L	Thick	2	14.5	23.4375
Pinaleno	Y	4	S	Thin	2012-06-05	3	9:33:00 AM	19.375	09:33:00	9.5		Chiricahua	L	Thick	2	15	24.625
Pinaleno	Y	4	S	Thin	2012-06-04	2	10:03:00 AM	19.125	10:03:00	10		Chiricahua	L	Thick	2	15.5	26.125
Pinaleno	Y	4	S	Thin	2012-06-05	3	10:03:00 AM	19.75	10:03:00	10		Chiricahua	L	Thick	2	16	27.5625
Pinaleno	Y	4	S	Thin	2012-06-04	2	10:33:00 AM	19.25	10:33:00	10.5		Chiricahua	L	Thick	2	16.5	28.8125
Pinaleno	Y	4	S	Thin	2012-06-05	3	10:33:00 AM	19.75	10:33:00	10.5		Chiricahua	L	Thick	2	17	29.75
Pinaleno	Y	4	S	Thin	2012-06-04	2	11:03:00 AM	19.375	11:03:00	11		Chiricahua	L	Thick	2	17.5	30.5625
Pinaleno	Y	4	S	Thin	2012-06-05	3	11:03:00 AM	19.75	11:03:00	11		Chiricahua	L	Thick	2	18	31.25
Pinaleno	Y	4	S	Thin	2012-06-04	2	11:33:00 AM	19.75	11:22:00	11.5		Chiricahua	L	Thick	2	18.5	31.6875
Pinaleno	Y	4	S	Thin	2012-06-05	3	11:33:00 AM	20.125	11:33:00	11.5		Chiricahua	L	Thick	2	19	31.75
Pinaleno	Y	4	S	Thin	2012-06-04	2	12:03:00 PM	20.875	12:03:00	12		Chiricahua	L	Thick	2	19.5	31.8125
Pinaleno	Y	4	S	Thin	2012-06-05	3	12:03:00 PM	21.375	12:03:00	12		Chiricahua	L	Thick	2	20	31.5
Pinaleno	Y	4	S	Thin	2012-06-04	2	12:33:00 PM	22.25	12:33:00	12.5		Chiricahua	L	Thick	2	20.5	31.25
Pinaleno	Y	4	S	Thin	2012-06-05	3	12:33:00 PM	23	12:33:00	12.5		Chiricahua	L	Thick	2	21	30.5
Pinaleno	Y	4	S	Thin	2012-06-04	2	1:03:00 PM	23.75	13:03:00	13		Chiricahua	L	Thick	2	21.5	29.75
Pinaleno	Y	4	S	Thin	2012-06-05	3	1:03:00 PM	24.5	13:03:00	13		Chiricahua	L	Thick	2	22	29
Pinaleno	Y	4	S	Thin	2012-06-04	2	1:33:00 PM	25.25	13:33:00	13.5		Chiricahua	L	Thick	2	22.5	28.3125
Pinaleno	Y	4	S	Thin	2012-06-05	3	1:33:00 PM	26.125	13:33:00	13.5		Chiricahua	L	Thick	2	23	27.5625
Pinaleno	Y	4	S	Thin	2012-06-04	2	2:03:00 PM	26.875	14:03:00	14		Chiricahua	L	Thick	2	23.5	26.8125
Pinaleno	Y	4	S	Thin	2012-06-05	3	2:03:00 PM	27.875	14:03:00	14		Chiricahua	L	Thick	2	24	23.25
Pinaleno	Y	4	S	Thin	2012-06-04	2	2:33:00 PM	28.375	14:33:00	14.5		Chiricahua	L	Thick	3	0	29.125
Pinaleno	Y	4	S	Thin	2012-06-05	3	2:33:00 PM	29.25	14:33:00	14.5		Chiricahua	L	Thick	3	0.5	25.5625
Pinaleno	Y	4	S	Thin	2012-06-04	2	3:03:00 PM	29.5	15:03:00	15		Chiricahua	L	Thick	3	1	25
Pinaleno	Y	4	S	Thin	2012-06-05	3	3:03:00 PM	30.25	15:03:00	15		Chiricahua	L	Thick	3	1.5	24.5625
Pinaleno	Y	4	S	Thin	2012-06-04	2	3:33:00 PM	29.25	15:33:00	15.5		Chiricahua	L	Thick	3	2	24.0625
Pinaleno	Y	4	S	Thin	2012-06-05	3	3:33:00 PM	29.5	15:33:00	15.5		Chiricahua	L	Thick	3	2.5	23.625
Pinaleno	Y	4	S	Thin	2012-06-04	2	4:03:00 PM	28.25	16:03:00	16		Chiricahua	L	Thick	3	3	23.125
Pinaleno	Y	4	S	Thin	2012-06-05	3	4:03:00 PM	28.375	16:03:00	16		Chiricahua	L	Thick	3	3.5	22.75
Pinaleno	Y	4	S	Thin	2012-06-04	2	4:33:00 PM	28.125	16:33:00	16.5		Chiricahua	L	Thick	3	4	22.25
Pinaleno	Y	4	S	Thin	2012-06-05	3	4:33:00 PM	28.625	16:33:00	16.5		Chiricahua	L	Thick	3	4.5	21.6875
Pinaleno	Y	4	S	Thin	2012-06-04	2	5:03:00 PM	29	17:03:00	17		Chiricahua	L	Thick	3	5	21.3125
Pinaleno	Y	4	S	Thin	2012-06-05	3	5:03:00 PM	29.25	17:03:00	17		Chiricahua	L	Thick	3	5.5	20.8125
Pinaleno	Y	4	S	Thin	2012-06-04	2	5:33:00 PM	29.75	17:33:00	17.5		Chiricahua	L	Thick	3	6	20.375
Pinaleno	Y	4	S	Thin	2012-06-05	3	5:33:00 PM	30	17:33:00	17.5		Chiricahua	L	Thick	3	6.5	20
Pinaleno	Y	4	S	Thin	2012-06-04	2	6:03:00 PM	30	18:03:00	18		Chiricahua	L	Thick	3	7	19.625
Pinaleno	Y	4	S	Thin	2012-06-05	3	6:03:00 PM	30.5	18:03:00	18		Chiricahua	L	Thick	3	7.5	19.25
Pinaleno	Y	4	S	Thin	2012-06-04	2	6:33:00 PM	30.375	18:33:00	18.5		Chiricahua	L	Thick	3	8	18.8125
Pinaleno	Y	4	S	Thin	2012-06-05	3	6:33:00 PM	31	18:33:00	18.5		Chiricahua	L	Thick	3	8.5	18.625
Pinaleno	Y	4	S	Thin	2012-06-04	2	7:03:00 PM	30.375	19:03:00	19		Chiricahua	L	Thick	3	9	18.5625
Pinaleno	Y	4	S	Thin	2012-06-05	3	7:03:00 PM	31.25	19:03:00	19		Chiricahua	L	Thick	3	9.5	18.5625
Pinaleno	Y	4	S	Thin	2012-06-04	2	7:33:00 PM	29.875	19:33:00	19.5		Chiricahua	L	Thick	3	10	18.6875
Pinaleno	Y	4	S	Thin	2012-06-05	3	7:33:00 PM	30.625	19:33:00	19.5		Chiricahua	L	Thick	3	10.5	18.875
Pinaleno	Y	4	S	Thin	2012-06-03	1	8:03:00 PM	26.125	20:03:00	20		Chiricahua	L	Thick	3	11	19.25
Pinaleno	Y	4	S	Thin	2012-06-04	2	8:03:00 PM	28.75	20:03:00	20		Chiricahua	L	Thick	3	11.5	19.75
Pinaleno	Y	4	S	Thin	2012-06-05	3	8:03:00 PM	26.125	20:03:00	20		Chiricahua	L	Thick	3	12	20.5
Pinaleno	Y	4	S	Thin	2012-06-03	1	8:33:00 PM	25.25	20:33:00	20.5		Chiricahua	L	Thick	3	12.5	21.1875
Pinaleno	Y	4	S	Thin	2012-06-04	2	8:33:00 PM	27.75	20:33:00	20.5		Chiricahua	L	Thick	3	13	21.875
Pinaleno	Y	4	S	Thin	2012-06-03	1	9:03:00 PM	24.5	21:03:00	21		Chiricahua	L	Thick	3	13.5	22.625
Pinaleno	Y	4	S	Thin	2012-06-04	2	9:03:00 PM	26.75	21:03:00	21		Chiricahua	L	Thick	3	14	23.1875
Pinaleno	Y	4	S	Thin	2012-06-03	1	9:33:00 PM	23.5	21:33:00	21.5		Chiricahua	L	Thick	3	14.5	24.0625
Pinaleno	Y	4	S	Thin	2012-06-04	2	9:33:00 PM	25.5	21:33:00	21.5		Chiricahua	L	Thick	3	15	25.25
Pinaleno	Y	4	S	Thin	2012-06-03	1	10:03:00 PM	22.75	22:03:00	22		Chiricahua	L	Thick	3	15.5	26.625
Pinaleno	Y	4	S	Thin	2012-06-04	2	10:03:00 PM	24.625	22:03:00	22		Chiricahua	L	Thick	3	16	28.0625
Pinaleno	Y	4	S	Thin	2012-06-03	1	10:33:00 PM	21.875	22:33:00	22.5		Chiricahua	L	Thick	3	16.5	29.3125
Pinaleno	Y	4	S	Thin	2012-06-04	2	10:33:00 PM	23.75	22:33:00	22.5		Chiricahua	L	Thick	3	17	30.3125
Pinaleno	Y	4	S	Thin	2012-06-03	1	11:03:00 PM	21.375	23:03:00	23		Chiricahua	L	Thick	3	17.5	31
Pinaleno	Y	4	S	Thin	2012-06-04	2	11:03:00 PM	23	23:03:00	23		Chiricahua	L	Thick	3	18	31.625
Pinaleno	Y	4	S	Thin	2012-06-03	1	11:33:00 PM	20.875	23:33:00	23.5		Chiricahua	L	Thick	3	18.5	30.6875
Pinaleno	Y	4	S	Thin	2012-06-04	2	11:33:00 PM	22.375	23:33:00	23.5		Chiricahua	L	Thick	3	19	31.625
Pinaleno	N	M2	VS	Thin	2000-01-03 00:01:00	1	2000-01-03 00:01:00	25	2000-01-03 00:01:00	0		Chiricahua	L	Thick	3	19.5	31.125
Pinaleno	N	M2	VS	Thin	2000-01-03 00:31:00	1	2000-01-03 00:31:00	23.875	2000-01-03 00:31:00	0.5		Chiricahua	L	Thick	3	20	29.625
Pinaleno	N	M2	VS	Thin	2000-01-03 01:01:00	1	2000-01-03 01:01:00	23	2000-01-03 01:01:00	1		Chiricahua	L	Thin	1	19.5	27.5
Pinaleno	N	M2	VS	Thin	2000-01-03 01:31:00	1	2000-01-03 01:31:00	22.125	2000-01-03 01:31:00	1.5		Chiricahua	L	Thin	1	20	27.25
Pinaleno	N	M2	VS	Thin	2000-01-03 02:01:00	1	2000-01-03 02:01:00	21.375	2000-01-03 02:01:00	2		Chiricahua	L	Thin	1	20.5	26.875
Pinaleno	N	M2	VS	Thin	2000-01-03 02:31:00	1	2000-01-03 02:31:00	20.625	2000-01-03 02:31:00	2.5		Chiricahua	L	Thin	1	21	26.375
Pinaleno	N	M2	VS	Thin	2000-01-03 03:01:00	1	2000-01-03 03:01:00	19.875	2000-01-03 03:01:00	3		Chiricahua	L	Thin	1	21.5	25.875
Pinaleno	N	M2	VS	Thin	2000-01-03 03:31:00	1	2000-01-03 03:31:00	19.375	2000-01-03 03:31:00	3.5		Chiricahua	L	Thin	1	22	25.25
Pinaleno	N	M2	VS	Thin	2000-01-03 04:01:00	1	2000-01-03 04:01:00	18.875	2000-01-03 04:01:00	4		Chiricahua	L	Thin	1	22.5	24.625
Pinaleno	N	M2	VS	Thin	2000-01-03 04:31:00	2	2000-01-03 04:31:00	18.375	2000-01-03 04:31:00	4.5		Chiricahua	L	Thin	1	23	24
Pinaleno	N	M2	VS	Thin	2000-01-03 05:01:00	2	2000-01-03 05:01:00	18	2000-01-03 05:01:00	5		Chiricahua	L	Thin	1	23.5	23.375
Pinaleno	N	M2	VS	Thin	2000-01-03 05:31:00	2	2000-01-03 05:31:00	17.625	2000-01-03 05:31:00	5.5		Chiricahua	L	Thin	2	0	22.75
Pinaleno	N	M2	VS	Thin	2000-01-03 06:01:00	2	2000-01-03 06:01:00	17.25	2000-01-03 06:01:00	6		Chiricahua	L	Thin	2	0.5	22.125
Pinaleno	N	M2	VS	Thin	2000-01-03 06:31:00	2	2000-01-03 06:31:00	17.125	2000-01-03 06:31:00	6.5		Chiricahua	L	Thin	2	1	21.625
Pinaleno	N	M2	VS	Thin	2000-01-03 07:01:00	2	2000-01-03 07:01:00	16.875	2000-01-03 07:01:00	7		Chiricahua	L	Thin	2	1.5	21.125
Pinaleno	N	M2	VS	Thin	2000-01-03 07:31:00	2	2000-01-03 07:31:00	16.5	2000-01-03 07:31:00	7.5		Chiricahua	L	Thin	2	2	20.75
Pinaleno	N	M2	VS	Thin	2000-01-03 08:01:00	2	2000-01-03 08:01:00	16.125	2000-01-03 08:01:00	8		Chiricahua	L	Thin	2	2.5	20.375
Pinaleno	N	M2	VS	Thin	2000-01-03 08:31:00	2	2000-01-03 08:31:00	15.75	2000-01-03 08:31:00	8.5		Chiricahua	L	Thin	2	3	20.125
Pinaleno	N	M2	VS	Thin	2000-01-03 09:01:00	2	2000-01-03 09:01:00	15.625	2000-01-03 09:01:00	9		Chiricahua	L	Thin	2	3.5	19.75
Pinaleno	N	M2	VS	Thin	2000-01-03 09:31:00	2	2000-01-03 09:31:00	15.375	2000-01-03 09:31:00	9.5		Chiricahua	L	Thin	2	4	19.5
Pinaleno	N	M2	VS	Thin	2000-01-03 10:01:00	2	2000-01-03 10:01:00	15.125	2000-01-03 10:01:00	10		Chiricahua	L	Thin	2	4.5	19.25
Pinaleno	N	M2	VS	Thin	2000-01-03 10:31:00	2	2000-01-03 10:31:00	15	2000-01-03 10:31:00	10.5		Chiricahua	L	Thin	2	5	19
Pinaleno	N	M2	VS	Thin	2000-01-03 11:01:00	2	2000-01-03 11:01:00	14.75	2000-01-03 11:01:00	11		Chiricahua	L	Thin	2	5.5	18.625
Pinaleno	N	M2	VS	Thin	2000-01-03 11:31:00	2	2000-01-03 11:31:00	14.5	2000-01-03 11:31:00	11.5		Chiricahua	L	Thin	2	6	18.25
Pinaleno	N	M2	VS	Thin	2000-01-03 12:01:00	2	2000-01-03 12:01:00	14.5	2000-01-03 12:01:00	12		Chiricahua	L	Thin	2	6.5	17.875
Pinaleno	N	M2	VS	Thin	2000-01-03 12:31:00	2	2000-01-03 12:31:00	14.625	2000-01-03 12:31:00	12.5		Chiricahua	L	Thin	2	7	17.625
Pinaleno	N	M2	VS	Thin	2000-01-03 13:01:00	2	2000-01-03 13:01:00	15	2000-01-03 13:01:00	13		Chiricahua	L	Thin	2	7.5	17.25
Pinaleno	N	M2	VS	Thin	2000-01-03 13:31:00	2	2000-01-03 13:31:00	16	2000-01-03 13:31:00	13.5		Chiricahua	L	Thin	2	8	17
Pinaleno	N	M2	VS	Thin	2000-01-03 14:01:00	2	2000-01-03 14:01:00	19.75	2000-01-03 14:01:00	14		Chiricahua	L	Thin	2	8.5	16.875
Pinaleno	N	M2	VS	Thin	2000-01-03 14:31:00	2	2000-01-03 14:31:00	23.125	2000-01-03 14:31:00	14.5		Chiricahua	L	Thin	2	9	16.75
Pinaleno	N	M2	VS	Thin	2000-01-03 15:01:00	2	2000-01-03 15:01:00	23.25	2000-01-03 15:01:00	15		Chiricahua	L	Thin	2	9.5	16.875
Pinaleno	N	M2	VS	Thin	2000-01-03 15:31:00	2	2000-01-03 15:31:00	23.125	2000-01-03 15:31:00	15.5		Chiricahua	L	Thin	2	10	17.25
Pinaleno	N	M2	VS	Thin	2000-01-03 16:01:00	2	2000-01-03 16:01:00	22.875	2000-01-03 16:01:00	16		Chiricahua	L	Thin	2	10.5	17.75
Pinaleno	N	M2	VS	Thin	2000-01-03 16:31:00	2	2000-01-03 16:31:00	22.875	2000-01-03 16:31:00	16.5		Chiricahua	L	Thin	2	11	18.625
Pinaleno	N	M2	VS	Thin	2000-01-03 17:01:00	2	2000-01-03 17:01:00	24.375	2000-01-03 17:01:00	17		Chiricahua	L	Thin	2	11.5	19.5
Pinaleno	N	M2	VS	Thin	2000-01-03 17:31:00	2	2000-01-03 17:31:00	24.5	2000-01-03 17:31:00	17.5		Chiricahua	L	Thin	2	12	20.5
Pinaleno	N	M2	VS	Thin	2000-01-03 18:01:00	2	2000-01-03 18:01:00	23.75	2000-01-03 18:01:00	18		Chiricahua	L	Thin	2	12.5	21.5
Pinaleno	N	M2	VS	Thin	2000-01-03 18:31:00	2	2000-01-03 18:31:00	27.625	2000-01-03 18:31:00	18.5		Chiricahua	L	Thin	2	13	22.125
Pinaleno	N	M2	VS	Thin	2000-01-03 19:01:00	2	2000-01-03 19:01:00	31.25	2000-01-03 19:01:00	19		Chiricahua	L	Thin	2	13.5	22.75
Pinaleno	N	M2	VS	Thin	2000-01-03 19:31:00	2	2000-01-03 19:31:00	33	2000-01-03 19:31:00	19.5		Chiricahua	L	Thin	2	14	23.25
Pinaleno	N	M2	VS	Thin	2000-01-03 20:01:00	2	2000-01-03 20:01:00	32.625	2000-01-03 20:01:00	20		Chiricahua	L	Thin	2	14.5	23.75
Pinaleno	N	M2	VS	Thin	2000-01-03 20:31:00	2	2000-01-03 20:31:00	30.125	2000-01-03 20:31:00	20.5		Chiricahua	L	Thin	2	15	24.375
Pinaleno	N	M2	VS	Thin	2000-01-03 21:01:00	2	2000-01-03 21:01:00	28	2000-01-03 21:01:00	21		Chiricahua	L	Thin	2	15.5	25
Pinaleno	N	M2	VS	Thin	2000-01-03 21:31:00	2	2000-01-03 21:31:00	26.5	2000-01-03 21:31:00	21.5		Chiricahua	L	Thin	2	16	25.5
Pinaleno	N	M2	VS	Thin	2000-01-03 22:01:00	2	2000-01-03 22:01:00	26.5	2000-01-03 22:01:00	22		Chiricahua	L	Thin	2	16.5	26.125
Pinaleno	N	M2	VS	Thin	2000-01-03 22:31:00	2	2000-01-03 22:31:00	26.875	2000-01-03 22:31:00	22.5		Chiricahua	L	Thin	2	17	27
Pinaleno	N	M2	VS	Thin	2000-01-03 23:01:00	2	2000-01-03 23:01:00	26.875	2000-01-03 23:01:00	23		Chiricahua	L	Thin	2	17.5	27.75
Pinaleno	N	M2	VS	Thin	2000-01-03 23:31:00	2	2000-01-03 23:31:00	26	2000-01-03 23:31:00	23.5		Chiricahua	L	Thin	2	18	27.875
Pinaleno	N	M2	VS	Thin	2000-01-04 00:01:00	2	2000-01-04 00:01:00	24.75	2000-01-04 00:01:00	0		Chiricahua	L	Thin	2	18.5	27.75
Pinaleno	N	M2	VS	Thin	2000-01-04 00:31:00	2	2000-01-04 00:31:00	23.5	2000-01-04 00:31:00	0.5		Chiricahua	L	Thin	2	19	27.875
Pinaleno	N	M2	VS	Thin	2000-01-04 01:01:00	2	2000-01-04 01:01:00	22.5	2000-01-04 01:01:00	1		Chiricahua	L	Thin	2	19.5	27.75
Pinaleno	N	M2	VS	Thin	2000-01-04 01:31:00	2	2000-01-04 01:31:00	21.5	2000-01-04 01:31:00	1.5		Chiricahua	L	Thin	2	20	27.5
Pinaleno	N	M2	VS	Thin	2000-01-04 02:01:00	2	2000-01-04 02:01:00	20.625	2000-01-04 02:01:00	2		Chiricahua	L	Thin	2	20.5	27.125
Pinaleno	N	M2	VS	Thin	2000-01-04 02:31:00	2	2000-01-04 02:31:00	19.875	2000-01-04 02:31:00	2.5		Chiricahua	L	Thin	2	21	26.625
Pinaleno	N	M2	VS	Thin	2000-01-04 03:01:00	2	2000-01-04 03:01:00	19.25	2000-01-04 03:01:00	3		Chiricahua	L	Thin	2	21.5	26
Pinaleno	N	M2	VS	Thin	2000-01-04 03:31:00	2	2000-01-04 03:31:00	18.75	2000-01-04 03:31:00	3.5		Chiricahua	L	Thin	2	22	25.375
Pinaleno	N	M2	VS	Thin	2000-01-04 04:01:00	2	2000-01-04 04:01:00	18.25	2000-01-04 04:01:00	4		Chiricahua	L	Thin	2	22.5	24.75
Pinaleno	N	M2	VS	Thin	2000-01-04 04:31:00	3	2000-01-04 04:31:00	17.875	2000-01-04 04:31:00	4.5		Chiricahua	L	Thin	2	23	24.125
Pinaleno	N	M2	VS	Thin	2000-01-04 05:01:00	3	2000-01-04 05:01:00	17.375	2000-01-04 05:01:00	5		Chiricahua	L	Thin	2	23.5	23.5
Pinaleno	N	M2	VS	Thin	2000-01-04 05:31:00	3	2000-01-04 05:31:00	17	2000-01-04 05:31:00	5.5		Chiricahua	L	Thin	3	0	22.875
Pinaleno	N	M2	VS	Thin	2000-01-04 06:01:00	3	2000-01-04 06:01:00	16.625	2000-01-04 06:01:00	6		Chiricahua	L	Thin	3	0.5	22.375
Pinaleno	N	M2	VS	Thin	2000-01-04 06:31:00	3	2000-01-04 06:31:00	16.375	2000-01-04 06:31:00	6.5		Chiricahua	L	Thin	3	1	21.875
Pinaleno	N	M2	VS	Thin	2000-01-04 07:01:00	3	2000-01-04 07:01:00	16.375	2000-01-04 07:01:00	7		Chiricahua	L	Thin	3	1.5	21.5
Pinaleno	N	M2	VS	Thin	2000-01-04 07:31:00	3	2000-01-04 07:31:00	16.125	2000-01-04 07:31:00	7.5		Chiricahua	L	Thin	3	2	21.125
Pinaleno	N	M2	VS	Thin	2000-01-04 08:01:00	3	2000-01-04 08:01:00	16	2000-01-04 08:01:00	8		Chiricahua	L	Thin	3	2.5	20.875
Pinaleno	N	M2	VS	Thin	2000-01-04 08:31:00	3	2000-01-04 08:31:00	16	2000-01-04 08:31:00	8.5		Chiricahua	L	Thin	3	3	20.625
Pinaleno	N	M2	VS	Thin	2000-01-04 09:01:00	3	2000-01-04 09:01:00	15.75	2000-01-04 09:01:00	9		Chiricahua	L	Thin	3	3.5	20.375
Pinaleno	N	M2	VS	Thin	2000-01-04 09:31:00	3	2000-01-04 09:31:00	15.5	2000-01-04 09:31:00	9.5		Chiricahua	L	Thin	3	4	20.125
Pinaleno	N	M2	VS	Thin	2000-01-04 10:01:00	3	2000-01-04 10:01:00	15.125	2000-01-04 10:01:00	10		Chiricahua	L	Thin	3	4.5	19.75
Pinaleno	N	M2	VS	Thin	2000-01-04 10:31:00	3	2000-01-04 10:31:00	14.875	2000-01-04 10:31:00	10.5		Chiricahua	L	Thin	3	5	19.375
Pinaleno	N	M2	VS	Thin	2000-01-04 11:01:00	3	2000-01-04 11:01:00	14.625	2000-01-04 11:01:00	11		Chiricahua	L	Thin	3	5.5	19.125
Pinaleno	N	M2	VS	Thin	2000-01-04 11:31:00	3	2000-01-04 11:31:00	14.5	2000-01-04 11:31:00	11.5		Chiricahua	L	Thin	3	6	18.75
Pinaleno	N	M2	VS	Thin	2000-01-04 12:01:00	3	2000-01-04 12:01:00	14.5	2000-01-04 12:01:00	12		Chiricahua	L	Thin	3	6.5	18.375
Pinaleno	N	M2	VS	Thin	2000-01-04 12:31:00	3	2000-01-04 12:31:00	14.5	2000-01-04 12:31:00	12.5		Chiricahua	L	Thin	3	7	18.125
Pinaleno	N	M2	VS	Thin	2000-01-04 13:01:00	3	2000-01-04 13:01:00	14.5	2000-01-04 13:01:00	13		Chiricahua	L	Thin	3	7.5	17.75
Pinaleno	N	M2	VS	Thin	2000-01-04 13:31:00	3	2000-01-04 13:31:00	15.5	2000-01-04 13:31:00	13.5		Chiricahua	L	Thin	3	8	17.5
Pinaleno	N	M2	VS	Thin	2000-01-04 14:01:00	3	2000-01-04 14:01:00	20	2000-01-04 14:01:00	14		Chiricahua	L	Thin	3	8.5	17.375
Pinaleno	N	M2	VS	Thin	2000-01-04 14:31:00	3	2000-01-04 14:31:00	24.125	2000-01-04 14:31:00	14.5		Chiricahua	L	Thin	3	9	17.375
Pinaleno	N	M2	VS	Thin	2000-01-04 15:01:00	3	2000-01-04 15:01:00	24	2000-01-04 15:01:00	15		Chiricahua	L	Thin	3	9.5	17.5
Pinaleno	N	M2	VS	Thin	2000-01-04 15:31:00	3	2000-01-04 15:31:00	23.75	2000-01-04 15:31:00	15.5		Chiricahua	L	Thin	3	10	17.75
Pinaleno	N	M2	VS	Thin	2000-01-04 16:01:00	3	2000-01-04 16:01:00	23.375	2000-01-04 16:01:00	16		Chiricahua	L	Thin	3	10.5	18.25
Pinaleno	N	M2	VS	Thin	2000-01-04 16:31:00	3	2000-01-04 16:31:00	23.25	2000-01-04 16:31:00	16.5		Chiricahua	L	Thin	3	11	19.125
Pinaleno	N	M2	VS	Thin	2000-01-04 17:01:00	3	2000-01-04 17:01:00	25	2000-01-04 17:01:00	17		Chiricahua	L	Thin	3	11.5	20
Pinaleno	N	M2	VS	Thin	2000-01-04 17:31:00	3	2000-01-04 17:31:00	25.125	2000-01-04 17:31:00	17.5		Chiricahua	L	Thin	3	12	21
Pinaleno	N	M2	VS	Thin	2000-01-04 18:01:00	3	2000-01-04 18:01:00	24.5	2000-01-04 18:01:00	18		Chiricahua	L	Thin	3	12.5	22
Pinaleno	N	M2	VS	Thin	2000-01-04 18:31:00	3	2000-01-04 18:31:00	28.5	2000-01-04 18:31:00	18.5		Chiricahua	L	Thin	3	13	22.625
Pinaleno	N	M2	VS	Thin	2000-01-04 19:01:00	3	2000-01-04 19:01:00	32.25	2000-01-04 19:01:00	19		Chiricahua	L	Thin	3	13.5	23.25
Pinaleno	N	M2	VS	Thin	2000-01-04 19:31:00	3	2000-01-04 19:31:00	34.375	2000-01-04 19:31:00	19.5		Chiricahua	L	Thin	3	14	23.875
Pinaleno	N	M2	VS	Thin	2000-01-04 20:01:00	3	2000-01-04 20:01:00	34.125	2000-01-04 20:01:00	20		Chiricahua	L	Thin	3	14.5	24.25
Pinaleno	N	M2	VS	Thin	2000-01-04 20:31:00	3	2000-01-04 20:31:00	31.125	2000-01-04 20:31:00	20.5		Chiricahua	L	Thin	3	15	25
Pinaleno	N	M2	VS	Thin	2000-01-04 21:01:00	3	2000-01-04 21:01:00	28.625	2000-01-04 21:01:00	21		Chiricahua	L	Thin	3	15.5	25.5
Pinaleno	N	M2	VS	Thin	2000-01-04 21:31:00	3	2000-01-04 21:31:00	27.125	2000-01-04 21:31:00	21.5		Chiricahua	L	Thin	3	16	26.125
Pinaleno	N	M2	VS	Thin	2000-01-04 22:01:00	3	2000-01-04 22:01:00	27	2000-01-04 22:01:00	22		Chiricahua	L	Thin	3	16.5	26.625
Pinaleno	N	M2	VS	Thin	2000-01-04 22:31:00	3	2000-01-04 22:31:00	27.625	2000-01-04 22:31:00	22.5		Chiricahua	L	Thin	3	17	27.5
Pinaleno	N	M2	VS	Thin	2000-01-04 23:01:00	3	2000-01-04 23:01:00	27.875	2000-01-04 23:01:00	23		Chiricahua	L	Thin	3	17.5	28.25
Pinaleno	N	M2	VS	Thin	2000-01-04 23:31:00	3	2000-01-04 23:31:00	26.75	2000-01-04 23:31:00	23.5		Chiricahua	L	Thin	3	18	28.375
Pinaleno	N	M2	VS	Thin	2000-01-05 00:01:00	3	2000-01-05 00:01:00	24.5	2000-01-05 00:01:00	0		Chiricahua	L	Thin	3	18.5	28.25
Pinaleno	Y	49	L	Thick	2012-06-03 19:08:00	1	2012-06-03 19:08:00	24.875	2012-06-03 19:08:00	19		Chiricahua	L	Thin	3	19	32.875
Pinaleno	N	S3	VS	Thin	2012-06-03 19:30:00	1	2012-06-03 19:30:00	24.375	2012-06-03 19:30:00	19.5		Chiricahua	L	Thin	3	19.5	29.875
Pinaleno	N	M5	VS	Thin	2012-06-03 19:34:00	1	2012-06-03 19:34:00	23.125	2012-06-03 19:34:00	19.5		Chiricahua	M				23.2098
Pinaleno	N	S5	VS	Thin	2012-06-03 19:35:00	1	2012-06-03 19:35:00	27.625	2012-06-03 19:35:00	19.5		Chiricahua	S				23.8868
Pinaleno	N	M1	VS	Thin	2012-06-03 19:35:00	1	2012-06-03 19:35:00	27.5	2012-06-03 19:35:00	19.5		Chiricahua	VS	Thick	1	19.5	24.875
Pinaleno	N	S2	VS	Thin	2012-06-03 19:38:00	1	2012-06-03 19:38:00	25.25	2012-06-03 19:38:00	19.5		Chiricahua	VS	Thick	1	20	24.75
Pinaleno	Y	49	L	Thick	2012-06-03 19:38:00	1	2012-06-03 19:38:00	23.75	2012-06-03 19:38:00	19.5		Chiricahua	VS	Thick	1	20.5	24.75
Pinaleno	Y	31	VS	Thick	2012-06-03 19:38:00	1	2012-06-03 19:38:00	24.5	2012-06-03 19:38:00	19.5		Chiricahua	VS	Thick	1	21	24.375
Pinaleno	N	L1	M	Thick	2012-06-03 19:39:00	1	2012-06-03 19:39:00	27.5	2012-06-03 19:39:00	19.5		Chiricahua	VS	Thick	1	21.5	24
Pinaleno	Y	37	M	Thin	2012-06-03 19:39:00	1	2012-06-03 19:39:00	26.375	2012-06-03 19:39:00	19.5		Chiricahua	VS	Thick	1	22	23.375
Pinaleno	Y	46	M	Thin	2012-06-03 19:40:00	1	2012-06-03 19:40:00	22.625	2012-06-03 19:40:00	19.5		Chiricahua	VS	Thick	1	22.5	22.875
Pinaleno	N	L5	S	Thin	2012-06-03 19:42:00	1	2012-06-03 19:42:00	26.375	2012-06-03 19:42:00	19.5		Chiricahua	VS	Thick	1	23	22.375
Pinaleno	N	S4	VS	Thin	2012-06-03 19:55:00	1	2012-06-03 19:55:00	23.875	2012-06-03 19:55:00	20		Chiricahua	VS	Thick	1	23.5	21.875
Pinaleno	Y	5	L	Thick	2012-06-03 19:56:00	1	2012-06-03 19:56:00	28.375	2012-06-03 19:56:00	20		Chiricahua	VS	Thick	1	24	21.375
Pinaleno	Y	20	L	Thin	2012-06-03 19:57:00	1	2012-06-03 19:57:00	24.125	2012-06-03 19:57:00	20		Chiricahua	VS	Thick	2	0.5	20.875
Pinaleno	Y	14	M	Thick	2012-06-03 19:57:00	1	2012-06-03 19:57:00	25.375	2012-06-03 19:57:00	20		Chiricahua	VS	Thick	2	1	20.625
Pinaleno	Y	42	L	Thick	2012-06-03 19:58:00	1	2012-06-03 19:58:00	22.375	2012-06-03 19:58:00	20		Chiricahua	VS	Thick	2	1.5	20.25
Pinaleno	N	S1	VS	Thin	2012-06-03 19:59:00	1	2012-06-03 19:59:00	23.375	2012-06-03 19:59:00	20		Chiricahua	VS	Thick	2	2	19.875
Pinaleno	N	M4	VS	Thin	2012-06-03 19:59:00	1	2012-06-03 19:59:00	24.5	2012-06-03 19:59:00	20		Chiricahua	VS	Thick	2	2.5	19.5
Pinaleno	N	S3	VS	Thin	2012-06-03 20:00:00	1	2012-06-03 20:00:00	23.125	2012-06-03 20:00:00	20		Chiricahua	VS	Thick	2	3	19.25
Pinaleno	Y	39	M	Thick	2012-06-03 20:00:00	1	2012-06-03 20:00:00	23	2012-06-03 20:00:00	20		Chiricahua	VS	Thick	2	3.5	18.875
Pinaleno	Y	16	VS	Thin	2012-06-03 20:00:00	1	2012-06-03 20:00:00	23.5	2012-06-03 20:00:00	20		Chiricahua	VS	Thick	2	4	18.875
Pinaleno	N	L2	M	Thick	2012-06-03 20:01:00	1	2012-06-03 20:01:00	23	2012-06-03 20:01:00	20		Chiricahua	VS	Thick	2	4.5	18.625
Pinaleno	N	L3	S	Thick	2012-06-03 20:02:00	1	2012-06-03 20:02:00	24.75	2012-06-03 20:02:00	20		Chiricahua	VS	Thick	2	5	18.25
Pinaleno	Y	38	S	Thin	2012-06-03 20:03:00	1	2012-06-03 20:03:00	23.5	2012-06-03 20:03:00	20		Chiricahua	VS	Thick	2	5.5	18.125
Pinaleno	N	M3	VS	Thin	2012-06-03 20:04:00	1	2012-06-03 20:04:00	25.125	2012-06-03 20:04:00	20		Chiricahua	VS	Thick	2	6	17.75
Pinaleno	N	M5	VS	Thin	2012-06-03 20:04:00	1	2012-06-03 20:04:00	22.125	2012-06-03 20:04:00	20		Chiricahua	VS	Thick	2	6.5	17.5
Pinaleno	Y	44	S	Thick	2012-06-03 20:04:00	3	2012-06-03 20:04:00	20.375	2012-06-03 20:04:00	20		Chiricahua	VS	Thick	2	7	17.125
Pinaleno	N	L4	L	Thick	2012-06-03 20:05:00	1	2012-06-03 20:05:00	27.75	2012-06-03 20:05:00	20		Chiricahua	VS	Thick	2	7.5	16.875
Pinaleno	N	S5	VS	Thin	2012-06-03 20:05:00	1	2012-06-03 20:05:00	26.5	2012-06-03 20:05:00	20		Chiricahua	VS	Thick	2	8	16.625
Pinaleno	N	M1	VS	Thin	2012-06-03 20:05:00	1	2012-06-03 20:05:00	26.375	2012-06-03 20:05:00	20		Chiricahua	VS	Thick	2	8.5	16.625
Pinaleno	Y	8	M	Thin	2012-06-03 20:05:00	1	2012-06-03 20:05:00	24.5	2012-06-03 20:05:00	20		Chiricahua	VS	Thick	2	9	16.375
Pinaleno	N	S2	VS	Thin	2012-06-03 20:08:00	1	2012-06-03 20:08:00	24.375	2012-06-03 20:08:00	20		Chiricahua	VS	Thick	2	9.5	16.5
Pinaleno	Y	49	L	Thick	2012-06-03 20:08:00	1	2012-06-03 20:08:00	23.125	2012-06-03 20:08:00	20		Chiricahua	VS	Thick	2	10	16.875
Pinaleno	Y	31	VS	Thick	2012-06-03 20:08:00	1	2012-06-03 20:08:00	24	2012-06-03 20:08:00	20		Chiricahua	VS	Thick	2	10.5	17.375
Pinaleno	N	L1	M	Thick	2012-06-03 20:09:00	1	2012-06-03 20:09:00	26.625	2012-06-03 20:09:00	20		Chiricahua	VS	Thick	2	11	17.625
Pinaleno	Y	37	M	Thin	2012-06-03 20:09:00	1	2012-06-03 20:09:00	26.25	2012-06-03 20:09:00	20		Chiricahua	VS	Thick	2	11.5	18
Pinaleno	Y	46	M	Thin	2012-06-03 20:10:00	1	2012-06-03 20:10:00	22.375	2012-06-03 20:10:00	20		Chiricahua	VS	Thick	2	12	18.375
Pinaleno	N	L5	S	Thin	2012-06-03 20:12:00	1	2012-06-03 20:12:00	25.125	2012-06-03 20:12:00	20		Chiricahua	VS	Thick	2	12.5	19
Pinaleno	N	S4	VS	Thin	2012-06-03 20:25:00	1	2012-06-03 20:25:00	23	2012-06-03 20:25:00	20.5		Chiricahua	VS	Thick	2	13	19.75
Pinaleno	Y	5	L	Thick	2012-06-03 20:26:00	1	2012-06-03 20:26:00	27.875	2012-06-03 20:26:00	20.5		Chiricahua	VS	Thick	2	13.5	20.75
Pinaleno	Y	20	L	Thin	2012-06-03 20:27:00	1	2012-06-03 20:27:00	23.5	2012-06-03 20:27:00	20.5		Chiricahua	VS	Thick	2	14	21.375
Pinaleno	Y	14	M	Thick	2012-06-03 20:27:00	1	2012-06-03 20:27:00	24.875	2012-06-03 20:27:00	20.5		Chiricahua	VS	Thick	2	14.5	21.75
Pinaleno	Y	42	L	Thick	2012-06-03 20:28:00	1	2012-06-03 20:28:00	22.5	2012-06-03 20:28:00	20.5		Chiricahua	VS	Thick	2	15	22.5
Pinaleno	N	S1	VS	Thin	2012-06-03 20:29:00	1	2012-06-03 20:29:00	22.75	2012-06-03 20:29:00	20.5		Chiricahua	VS	Thick	2	15.5	23.5
Pinaleno	N	M4	VS	Thin	2012-06-03 20:29:00	1	2012-06-03 20:29:00	24	2012-06-03 20:29:00	20.5		Chiricahua	VS	Thick	2	16	24.875
Pinaleno	N	S3	VS	Thin	2012-06-03 20:30:00	1	2012-06-03 20:30:00	22.375	2012-06-03 20:30:00	20.5		Chiricahua	VS	Thick	2	16.5	25.625
Pinaleno	Y	39	M	Thick	2012-06-03 20:30:00	1	2012-06-03 20:30:00	23	2012-06-03 20:30:00	20.5		Chiricahua	VS	Thick	2	17	25.875
Pinaleno	Y	16	VS	Thin	2012-06-03 20:30:00	1	2012-06-03 20:30:00	22.75	2012-06-03 20:30:00	20.5		Chiricahua	VS	Thick	2	17.5	25.875
Pinaleno	N	L2	M	Thick	2012-06-03 20:31:00	1	2012-06-03 20:31:00	23	2012-06-03 20:31:00	20.5		Chiricahua	VS	Thick	2	18	26
Pinaleno	N	L3	S	Thick	2012-06-03 20:32:00	1	2012-06-03 20:32:00	24	2012-06-03 20:32:00	20.5		Chiricahua	VS	Thick	2	18.5	25.875
Pinaleno	Y	38	S	Thin	2012-06-03 20:33:00	1	2012-06-03 20:33:00	23	2012-06-03 20:33:00	20.5		Chiricahua	VS	Thick	2	19	25.875
Pinaleno	N	M3	VS	Thin	2012-06-03 20:34:00	1	2012-06-03 20:34:00	24.25	2012-06-03 20:34:00	20.5		Chiricahua	VS	Thick	2	19.5	25.875
Pinaleno	N	M5	VS	Thin	2012-06-03 20:34:00	1	2012-06-03 20:34:00	21.5	2012-06-03 20:34:00	20.5		Chiricahua	VS	Thick	2	20	25.625
Pinaleno	Y	44	S	Thick	2012-06-03 20:34:00	1	2012-06-03 20:34:00	20	2012-06-03 20:34:00	20.5		Chiricahua	VS	Thick	2	20.5	25.375
Pinaleno	N	L4	L	Thick	2012-06-03 20:35:00	1	2012-06-03 20:35:00	27.25	2012-06-03 20:35:00	20.5		Chiricahua	VS	Thick	2	21	25
Pinaleno	N	S5	VS	Thin	2012-06-03 20:35:00	1	2012-06-03 20:35:00	25.625	2012-06-03 20:35:00	20.5		Chiricahua	VS	Thick	2	21.5	24.5
Pinaleno	N	M1	VS	Thin	2012-06-03 20:35:00	1	2012-06-03 20:35:00	25.375	2012-06-03 20:35:00	20.5		Chiricahua	VS	Thick	2	22	24
Pinaleno	Y	8	M	Thin	2012-06-03 20:35:00	1	2012-06-03 20:35:00	23.75	2012-06-03 20:35:00	20.5		Chiricahua	VS	Thick	2	22.5	23.375
Pinaleno	N	S2	VS	Thin	2012-06-03 20:38:00	1	2012-06-03 20:38:00	23.5	2012-06-03 20:38:00	20.5		Chiricahua	VS	Thick	2	23	22.75
Pinaleno	Y	49	L	Thick	2012-06-03 20:38:00	1	2012-06-03 20:38:00	22.375	2012-06-03 20:38:00	20.5		Chiricahua	VS	Thick	2	23.5	22.25
Pinaleno	Y	31	VS	Thick	2012-06-03 20:38:00	1	2012-06-03 20:38:00	23.5	2012-06-03 20:38:00	20.5		Chiricahua	VS	Thick	2	24	21.875
Pinaleno	N	L1	M	Thick	2012-06-03 20:39:00	1	2012-06-03 20:39:00	26.125	2012-06-03 20:39:00	20.5		Chiricahua	VS	Thick	3	0.5	21.5
Pinaleno	Y	37	M	Thin	2012-06-03 20:39:00	1	2012-06-03 20:39:00	26.125	2012-06-03 20:39:00	20.5		Chiricahua	VS	Thick	3	1	21.125
Pinaleno	Y	46	M	Thin	2012-06-03 20:40:00	1	2012-06-03 20:40:00	22	2012-06-03 20:40:00	20.5		Chiricahua	VS	Thick	3	1.5	20.625
Pinaleno	N	L5	S	Thin	2012-06-03 20:42:00	1	2012-06-03 20:42:00	24.25	2012-06-03 20:42:00	20.5		Chiricahua	VS	Thick	3	2	20.375
Pinaleno	N	S4	VS	Thin	2012-06-03 20:55:00	3	2012-06-03 20:55:00	22.375	2012-06-03 20:55:00	21		Chiricahua	VS	Thick	3	2.5	20.125
Pinaleno	Y	5	L	Thick	2012-06-03 20:56:00	1	2012-06-03 20:56:00	27.125	2012-06-03 20:56:00	21		Chiricahua	VS	Thick	3	3	19.875
Pinaleno	Y	20	L	Thin	2012-06-03 20:57:00	1	2012-06-03 20:57:00	22.875	2012-06-03 20:57:00	21		Chiricahua	VS	Thick	3	3.5	19.625
Pinaleno	Y	14	M	Thick	2012-06-03 20:57:00	1	2012-06-03 20:57:00	24.25	2012-06-03 20:57:00	21		Chiricahua	VS	Thick	3	4	19.375
Pinaleno	Y	42	L	Thick	2012-06-03 20:58:00	1	2012-06-03 20:58:00	22.25	2012-06-03 20:58:00	21		Chiricahua	VS	Thick	3	4.5	19.125
Pinaleno	N	S1	VS	Thin	2012-06-03 20:59:00	1	2012-06-03 20:59:00	22	2012-06-03 20:59:00	21		Chiricahua	VS	Thick	3	5	18.75
Pinaleno	N	M4	VS	Thin	2012-06-03 20:59:00	1	2012-06-03 20:59:00	23.625	2012-06-03 20:59:00	21		Chiricahua	VS	Thick	3	5.5	18.625
Pinaleno	N	S3	VS	Thin	2012-06-03 21:00:00	1	2012-06-03 21:00:00	21.625	2012-06-03 21:00:00	21		Chiricahua	VS	Thick	3	6	18.25
Pinaleno	Y	39	M	Thick	2012-06-03 21:00:00	1	2012-06-03 21:00:00	22.75	2012-06-03 21:00:00	21		Chiricahua	VS	Thick	3	6.5	17.875
Pinaleno	Y	16	VS	Thin	2012-06-03 21:00:00	1	2012-06-03 21:00:00	22	2012-06-03 21:00:00	21		Chiricahua	VS	Thick	3	7	17.75
Pinaleno	N	L2	M	Thick	2012-06-03 21:01:00	1	2012-06-03 21:01:00	22.5	2012-06-03 21:01:00	21		Chiricahua	VS	Thick	3	7.5	17.5
Pinaleno	N	L3	S	Thick	2012-06-03 21:02:00	1	2012-06-03 21:02:00	23	2012-06-03 21:02:00	21		Chiricahua	VS	Thick	3	8	17.25
Pinaleno	Y	38	S	Thin	2012-06-03 21:03:00	1	2012-06-03 21:03:00	22.625	2012-06-03 21:03:00	21		Chiricahua	VS	Thick	3	8.5	17.125
Pinaleno	N	M3	VS	Thin	2012-06-03 21:04:00	1	2012-06-03 21:04:00	23.125	2012-06-03 21:04:00	21		Chiricahua	VS	Thick	3	9	17
Pinaleno	N	M5	VS	Thin	2012-06-03 21:04:00	1	2012-06-03 21:04:00	21	2012-06-03 21:04:00	21		Chiricahua	VS	Thick	3	9.5	17
Pinaleno	Y	44	S	Thick	2012-06-03 21:04:00	1	2012-06-03 21:04:00	19.875	2012-06-03 21:04:00	21		Chiricahua	VS	Thick	3	10	17.5
Pinaleno	N	L4	L	Thick	2012-06-03 21:05:00	1	2012-06-03 21:05:00	26.5	2012-06-03 21:05:00	21		Chiricahua	VS	Thick	3	10.5	17.875
Pinaleno	N	S5	VS	Thin	2012-06-03 21:05:00	1	2012-06-03 21:05:00	24.875	2012-06-03 21:05:00	21		Chiricahua	VS	Thick	3	11	18.25
Pinaleno	N	M1	VS	Thin	2012-06-03 21:05:00	1	2012-06-03 21:05:00	24.5	2012-06-03 21:05:00	21		Chiricahua	VS	Thick	3	11.5	18.625
Pinaleno	Y	8	M	Thin	2012-06-03 21:05:00	1	2012-06-03 21:05:00	23	2012-06-03 21:05:00	21		Chiricahua	VS	Thick	3	12	19.125
Pinaleno	N	S2	VS	Thin	2012-06-03 21:08:00	1	2012-06-03 21:08:00	22.875	2012-06-03 21:08:00	21		Chiricahua	VS	Thick	3	12.5	19.75
Pinaleno	Y	49	L	Thick	2012-06-03 21:08:00	1	2012-06-03 21:08:00	21.75	2012-06-03 21:08:00	21		Chiricahua	VS	Thick	3	13	20.5
Pinaleno	Y	31	VS	Thick	2012-06-03 21:08:00	1	2012-06-03 21:08:00	23.125	2012-06-03 21:08:00	21		Chiricahua	VS	Thick	3	13.5	21.375
Pinaleno	N	L1	M	Thick	2012-06-03 21:09:00	1	2012-06-03 21:09:00	25.5	2012-06-03 21:09:00	21		Chiricahua	VS	Thick	3	14	22.125
Pinaleno	Y	37	M	Thin	2012-06-03 21:09:00	1	2012-06-03 21:09:00	25.625	2012-06-03 21:09:00	21		Chiricahua	VS	Thick	3	14.5	22.625
Pinaleno	Y	46	M	Thin	2012-06-03 21:10:00	1	2012-06-03 21:10:00	21.5	2012-06-03 21:10:00	21		Chiricahua	VS	Thick	3	15	23.125
Pinaleno	N	L5	S	Thin	2012-06-03 21:12:00	1	2012-06-03 21:12:00	23.25	2012-06-03 21:12:00	21		Chiricahua	VS	Thick	3	15.5	24.25
Pinaleno	N	S4	VS	Thin	2012-06-03 21:25:00	1	2012-06-03 21:25:00	21.75	2012-06-03 21:25:00	21.5		Chiricahua	VS	Thick	3	16	25.5
Pinaleno	Y	5	L	Thick	2012-06-03 21:26:00	1	2012-06-03 21:26:00	26.375	2012-06-03 21:26:00	21.5		Chiricahua	VS	Thick	3	16.5	26.375
Pinaleno	Y	20	L	Thin	2012-06-03 21:27:00	1	2012-06-03 21:27:00	22.25	2012-06-03 21:27:00	21.5		Chiricahua	VS	Thick	3	17	26.625
Pinaleno	Y	14	M	Thick	2012-06-03 21:27:00	1	2012-06-03 21:27:00	23.625	2012-06-03 21:27:00	21.5		Chiricahua	VS	Thick	3	17.5	26.625
Pinaleno	Y	42	L	Thick	2012-06-03 21:28:00	1	2012-06-03 21:28:00	22	2012-06-03 21:28:00	21.5		Chiricahua	VS	Thick	3	18	26.5
Pinaleno	N	S1	VS	Thin	2012-06-03 21:29:00	1	2012-06-03 21:29:00	21.375	2012-06-03 21:29:00	21.5		Chiricahua	VS	Thick	3	18.5	26.5
Pinaleno	N	M4	VS	Thin	2012-06-03 21:29:00	1	2012-06-03 21:29:00	23.125	2012-06-03 21:29:00	21.5		Chiricahua	VS	Thick	3	19	29.875
Pinaleno	N	S3	VS	Thin	2012-06-03 21:30:00	1	2012-06-03 21:30:00	20.875	2012-06-03 21:30:00	21.5		Chiricahua	VS	Thick	3	19.5	30.25
Pinaleno	Y	39	M	Thick	2012-06-03 21:30:00	1	2012-06-03 21:30:00	22.5	2012-06-03 21:30:00	21.5		Chiricahua	VS	Thick	3	20	28.875
Pinaleno	Y	16	VS	Thin	2012-06-03 21:30:00	1	2012-06-03 21:30:00	21.375	2012-06-03 21:30:00	21.5		Chiricahua	VS	Thin	1	19	31.0179
Pinaleno	N	L2	M	Thick	2012-06-03 21:31:00	1	2012-06-03 21:31:00	21.5	2012-06-03 21:31:00	21.5		Chiricahua	VS	Thin	1	19.5	30.0536
Pinaleno	N	L3	S	Thick	2012-06-03 21:32:00	1	2012-06-03 21:32:00	21.75	2012-06-03 21:32:00	21.5		Chiricahua	VS	Thin	1	20	28.5804
Pinaleno	Y	38	S	Thin	2012-06-03 21:33:00	1	2012-06-03 21:33:00	21.875	2012-06-03 21:33:00	21.5		Chiricahua	VS	Thin	1	20.5	27.3482
Pinaleno	N	M3	VS	Thin	2012-06-03 21:34:00	1	2012-06-03 21:34:00	21.75	2012-06-03 21:34:00	21.5		Chiricahua	VS	Thin	1	21	26.2054
Pinaleno	N	M5	VS	Thin	2012-06-03 21:34:00	1	2012-06-03 21:34:00	20.5	2012-06-03 21:34:00	21.5		Chiricahua	VS	Thin	1	21.5	25.1071
Pinaleno	Y	44	S	Thick	2012-06-03 21:34:00	1	2012-06-03 21:34:00	19.25	2012-06-03 21:34:00	21.5		Chiricahua	VS	Thin	1	22	24.0625
Pinaleno	N	L4	L	Thick	2012-06-03 21:35:00	1	2012-06-03 21:35:00	25.875	2012-06-03 21:35:00	21.5		Chiricahua	VS	Thin	1	22.5	23.1635
Pinaleno	N	S5	VS	Thin	2012-06-03 21:35:00	1	2012-06-03 21:35:00	24.125	2012-06-03 21:35:00	21.5		Chiricahua	VS	Thin	1	23	22.4417
Pinaleno	N	M1	VS	Thin	2012-06-03 21:35:00	1	2012-06-03 21:35:00	23.625	2012-06-03 21:35:00	21.5		Chiricahua	VS	Thin	1	23.5	21.75
Pinaleno	Y	8	M	Thin	2012-06-03 21:35:00	1	2012-06-03 21:35:00	22.375	2012-06-03 21:35:00	21.5		Chiricahua	VS	Thin	1	24	21.3438
Pinaleno	N	S2	VS	Thin	2012-06-03 21:38:00	1	2012-06-03 21:38:00	22.25	2012-06-03 21:38:00	21.5		Chiricahua	VS	Thin	2	0	21.125
Pinaleno	Y	49	L	Thick	2012-06-03 21:38:00	1	2012-06-03 21:38:00	21.25	2012-06-03 21:38:00	21.5		Chiricahua	VS	Thin	2	0.5	20.4062
Pinaleno	Y	31	VS	Thick	2012-06-03 21:38:00	1	2012-06-03 21:38:00	22.5	2012-06-03 21:38:00	21.5		Chiricahua	VS	Thin	2	1	20.4083
Pinaleno	N	L1	M	Thick	2012-06-03 21:39:00	1	2012-06-03 21:39:00	24.625	2012-06-03 21:39:00	21.5		Chiricahua	VS	Thin	2	1.5	19.9917
Pinaleno	Y	37	M	Thin	2012-06-03 21:39:00	1	2012-06-03 21:39:00	25	2012-06-03 21:39:00	21.5		Chiricahua	VS	Thin	2	2	19.6696
Pinaleno	Y	46	M	Thin	2012-06-03 21:40:00	1	2012-06-03 21:40:00	21	2012-06-03 21:40:00	21.5		Chiricahua	VS	Thin	2	2.5	19.4911
Pinaleno	N	L5	S	Thin	2012-06-03 21:42:00	1	2012-06-03 21:42:00	22.125	2012-06-03 21:42:00	21.5		Chiricahua	VS	Thin	2	3	19.3304
Pinaleno	N	S4	VS	Thin	2012-06-03 21:55:00	1	2012-06-03 21:55:00	21.125	2012-06-03 21:55:00	22		Chiricahua	VS	Thin	2	3.5	19.1696
Pinaleno	Y	5	L	Thick	2012-06-03 21:56:00	1	2012-06-03 21:56:00	25.375	2012-06-03 21:56:00	22		Chiricahua	VS	Thin	2	4	18.9464
Pinaleno	Y	20	L	Thin	2012-06-03 21:57:00	1	2012-06-03 21:57:00	21.375	2012-06-03 21:57:00	22		Chiricahua	VS	Thin	2	4.5	18.6786
Pinaleno	Y	14	M	Thick	2012-06-03 21:57:00	1	2012-06-03 21:57:00	22.875	2012-06-03 21:57:00	22		Chiricahua	VS	Thin	2	5	18.2321
Pinaleno	Y	42	L	Thick	2012-06-03 21:58:00	1	2012-06-03 21:58:00	21.625	2012-06-03 21:58:00	22		Chiricahua	VS	Thin	2	5.5	17.8036
Pinaleno	N	S1	VS	Thin	2012-06-03 21:59:00	1	2012-06-03 21:59:00	20.75	2012-06-03 21:59:00	22		Chiricahua	VS	Thin	2	6	17.4464
Pinaleno	N	M4	VS	Thin	2012-06-03 21:59:00	1	2012-06-03 21:59:00	22.625	2012-06-03 21:59:00	22		Chiricahua	VS	Thin	2	6.5	17.0804
Pinaleno	N	S3	VS	Thin	2012-06-03 22:00:00	1	2012-06-03 22:00:00	20.25	2012-06-03 22:00:00	22		Chiricahua	VS	Thin	2	7	16.6786
Pinaleno	Y	39	M	Thick	2012-06-03 22:00:00	1	2012-06-03 22:00:00	22.125	2012-06-03 22:00:00	22		Chiricahua	VS	Thin	2	7.5	16.4196
Pinaleno	Y	16	VS	Thin	2012-06-03 22:00:00	1	2012-06-03 22:00:00	20.75	2012-06-03 22:00:00	22		Chiricahua	VS	Thin	2	8	16.4554
Pinaleno	N	L2	M	Thick	2012-06-03 22:01:00	1	2012-06-03 22:01:00	21	2012-06-03 22:01:00	22		Chiricahua	VS	Thin	2	8.5	16.8304
Pinaleno	N	L3	S	Thick	2012-06-03 22:02:00	1	2012-06-03 22:02:00	20.75	2012-06-03 22:02:00	22		Chiricahua	VS	Thin	2	9	17.6607
Pinaleno	Y	38	S	Thin	2012-06-03 22:03:00	1	2012-06-03 22:03:00	21.25	2012-06-03 22:03:00	22		Chiricahua	VS	Thin	2	9.5	19.0268
Pinaleno	N	M3	VS	Thin	2012-06-03 22:04:00	1	2012-06-03 22:04:00	21	2012-06-03 22:04:00	22		Chiricahua	VS	Thin	2	10	20.3214
Pinaleno	N	M5	VS	Thin	2012-06-03 22:04:00	1	2012-06-03 22:04:00	20	2012-06-03 22:04:00	22		Chiricahua	VS	Thin	2	10.5	21.9643
Pinaleno	Y	44	S	Thick	2012-06-03 22:04:00	1	2012-06-03 22:04:00	18.875	2012-06-03 22:04:00	22		Chiricahua	VS	Thin	2	11	23.1696
Pinaleno	N	L4	L	Thick	2012-06-03 22:05:00	1	2012-06-03 22:05:00	25	2012-06-03 22:05:00	22		Chiricahua	VS	Thin	2	11.5	25.6696
Pinaleno	N	S5	VS	Thin	2012-06-03 22:05:00	1	2012-06-03 22:05:00	23.375	2012-06-03 22:05:00	22		Chiricahua	VS	Thin	2	12	27.8125
Pinaleno	N	M1	VS	Thin	2012-06-03 22:05:00	1	2012-06-03 22:05:00	22.75	2012-06-03 22:05:00	22		Chiricahua	VS	Thin	2	12.5	29.9107
Pinaleno	Y	8	M	Thin	2012-06-03 22:05:00	1	2012-06-03 22:05:00	21.75	2012-06-03 22:05:00	22		Chiricahua	VS	Thin	2	13	30.4018
Pinaleno	N	S2	VS	Thin	2012-06-03 22:08:00	1	2012-06-03 22:08:00	21.625	2012-06-03 22:08:00	22		Chiricahua	VS	Thin	2	13.5	31.2946
Pinaleno	Y	49	L	Thick	2012-06-03 22:08:00	1	2012-06-03 22:08:00	20.5	2012-06-03 22:08:00	22		Chiricahua	VS	Thin	2	14	32.2857
Pinaleno	Y	31	VS	Thick	2012-06-03 22:08:00	1	2012-06-03 22:08:00	22	2012-06-03 22:08:00	22		Chiricahua	VS	Thin	2	14.5	33.0536
Pinaleno	N	L1	M	Thick	2012-06-03 22:09:00	1	2012-06-03 22:09:00	23.625	2012-06-03 22:09:00	22		Chiricahua	VS	Thin	2	15	32.5179
Pinaleno	Y	37	M	Thin	2012-06-03 22:09:00	1	2012-06-03 22:09:00	24.25	2012-06-03 22:09:00	22		Chiricahua	VS	Thin	2	15.5	33.1339
Pinaleno	Y	46	M	Thin	2012-06-03 22:10:00	1	2012-06-03 22:10:00	20.375	2012-06-03 22:10:00	22		Chiricahua	VS	Thin	2	16	33.7679
Pinaleno	N	L5	S	Thin	2012-06-03 22:12:00	1	2012-06-03 22:12:00	21.125	2012-06-03 22:12:00	22		Chiricahua	VS	Thin	2	16.5	33.6339
Pinaleno	N	S4	VS	Thin	2012-06-03 22:25:00	1	2012-06-03 22:25:00	20.625	2012-06-03 22:25:00	22.5		Chiricahua	VS	Thin	2	17	33.4821
Pinaleno	Y	5	L	Thick	2012-06-03 22:26:00	1	2012-06-03 22:26:00	24.375	2012-06-03 22:26:00	22.5		Chiricahua	VS	Thin	2	17.5	33.5089
Pinaleno	Y	20	L	Thin	2012-06-03 22:27:00	1	2012-06-03 22:27:00	20.625	2012-06-03 22:27:00	22.5		Chiricahua	VS	Thin	2	18	32.75
Pinaleno	Y	14	M	Thick	2012-06-03 22:27:00	1	2012-06-03 22:27:00	22.125	2012-06-03 22:27:00	22.5		Chiricahua	VS	Thin	2	18.5	32.0357
Pinaleno	Y	42	L	Thick	2012-06-03 22:28:00	1	2012-06-03 22:28:00	21.25	2012-06-03 22:28:00	22.5		Chiricahua	VS	Thin	2	19	31.4732
Pinaleno	N	S1	VS	Thin	2012-06-03 22:29:00	1	2012-06-03 22:29:00	20.25	2012-06-03 22:29:00	22.5		Chiricahua	VS	Thin	2	19.5	30.3304
Pinaleno	N	M4	VS	Thin	2012-06-03 22:29:00	1	2012-06-03 22:29:00	22.25	2012-06-03 22:29:00	22.5		Chiricahua	VS	Thin	2	20	28.8304
Pinaleno	N	S3	VS	Thin	2012-06-03 22:30:00	1	2012-06-03 22:30:00	19.75	2012-06-03 22:30:00	22.5		Chiricahua	VS	Thin	2	20.5	27.5179
Pinaleno	Y	39	M	Thick	2012-06-03 22:30:00	1	2012-06-03 22:30:00	21.875	2012-06-03 22:30:00	22.5		Chiricahua	VS	Thin	2	21	26.3214
Pinaleno	Y	16	VS	Thin	2012-06-03 22:30:00	1	2012-06-03 22:30:00	20.125	2012-06-03 22:30:00	22.5		Chiricahua	VS	Thin	2	21.5	25.1696
Pinaleno	N	L2	M	Thick	2012-06-03 22:31:00	1	2012-06-03 22:31:00	20.5	2012-06-03 22:31:00	22.5		Chiricahua	VS	Thin	2	22	24.1429
Pinaleno	N	L3	S	Thick	2012-06-03 22:32:00	1	2012-06-03 22:32:00	20	2012-06-03 22:32:00	22.5		Chiricahua	VS	Thin	2	22.5	23.2857
Pinaleno	Y	38	S	Thin	2012-06-03 22:33:00	1	2012-06-03 22:33:00	20.625	2012-06-03 22:33:00	22.5		Chiricahua	VS	Thin	2	23	22.5357
Pinaleno	N	M3	VS	Thin	2012-06-03 22:34:00	1	2012-06-03 22:34:00	20.125	2012-06-03 22:34:00	22.5		Chiricahua	VS	Thin	2	23.5	21.9464
Pinaleno	N	M5	VS	Thin	2012-06-03 22:34:00	1	2012-06-03 22:34:00	19.5	2012-06-03 22:34:00	22.5		Chiricahua	VS	Thin	2	24	21.5
Pinaleno	Y	44	S	Thick	2012-06-03 22:34:00	1	2012-06-03 22:34:00	18.5	2012-06-03 22:34:00	22.5		Chiricahua	VS	Thin	3	0	21.45
Pinaleno	N	L4	L	Thick	2012-06-03 22:35:00	1	2012-06-03 22:35:00	24.125	2012-06-03 22:35:00	22.5		Chiricahua	VS	Thin	3	0.5	20.8333
Pinaleno	N	S5	VS	Thin	2012-06-03 22:35:00	1	2012-06-03 22:35:00	22.75	2012-06-03 22:35:00	22.5		Chiricahua	VS	Thin	3	1	20.925
Pinaleno	N	M1	VS	Thin	2012-06-03 22:35:00	1	2012-06-03 22:35:00	22	2012-06-03 22:35:00	22.5		Chiricahua	VS	Thin	3	1.5	20.6083
Pinaleno	Y	8	M	Thin	2012-06-03 22:35:00	1	2012-06-03 22:35:00	21.25	2012-06-03 22:35:00	22.5		Chiricahua	VS	Thin	3	2	20.4732
Pinaleno	N	S2	VS	Thin	2012-06-03 22:38:00	1	2012-06-03 22:38:00	21	2012-06-03 22:38:00	22.5		Chiricahua	VS	Thin	3	2.5	20.2857
Pinaleno	Y	49	L	Thick	2012-06-03 22:38:00	1	2012-06-03 22:38:00	20.125	2012-06-03 22:38:00	22.5		Chiricahua	VS	Thin	3	3	20.1071
Pinaleno	Y	31	VS	Thick	2012-06-03 22:38:00	1	2012-06-03 22:38:00	21.5	2012-06-03 22:38:00	22.5		Chiricahua	VS	Thin	3	3.5	19.8304
Pinaleno	N	L1	M	Thick	2012-06-03 22:39:00	1	2012-06-03 22:39:00	22.875	2012-06-03 22:39:00	22.5		Chiricahua	VS	Thin	3	4	19.5268
Pinaleno	Y	37	M	Thin	2012-06-03 22:39:00	1	2012-06-03 22:39:00	23.5	2012-06-03 22:39:00	22.5		Chiricahua	VS	Thin	3	4.5	19.0714
Pinaleno	Y	46	M	Thin	2012-06-03 22:40:00	1	2012-06-03 22:40:00	20	2012-06-03 22:40:00	22.5		Chiricahua	VS	Thin	3	5	18.6429
Pinaleno	N	L5	S	Thin	2012-06-03 22:42:00	1	2012-06-03 22:42:00	20.25	2012-06-03 22:42:00	22.5		Chiricahua	VS	Thin	3	5.5	18.2232
Pinaleno	N	S4	VS	Thin	2012-06-03 22:55:00	1	2012-06-03 22:55:00	20	2012-06-03 22:55:00	23		Chiricahua	VS	Thin	3	6	17.9732
Pinaleno	Y	5	L	Thick	2012-06-03 22:56:00	1	2012-06-03 22:56:00	23.625	2012-06-03 22:56:00	23		Chiricahua	VS	Thin	3	6.5	17.6607
Pinaleno	Y	20	L	Thin	2012-06-03 22:57:00	1	2012-06-03 22:57:00	20	2012-06-03 22:57:00	23		Chiricahua	VS	Thin	3	7	17.3839
Pinaleno	Y	14	M	Thick	2012-06-03 22:57:00	1	2012-06-03 22:57:00	21.5	2012-06-03 22:57:00	23		Chiricahua	VS	Thin	3	7.5	17.1875
Pinaleno	Y	42	L	Thick	2012-06-03 22:58:00	1	2012-06-03 22:58:00	20.875	2012-06-03 22:58:00	23		Chiricahua	VS	Thin	3	8	17.125
Pinaleno	N	S1	VS	Thin	2012-06-03 22:59:00	1	2012-06-03 22:59:00	19.625	2012-06-03 22:59:00	23		Chiricahua	VS	Thin	3	8.5	17.4643
Pinaleno	N	M4	VS	Thin	2012-06-03 22:59:00	1	2012-06-03 22:59:00	21.875	2012-06-03 22:59:00	23		Chiricahua	VS	Thin	3	9	18.2411
Pinaleno	N	S3	VS	Thin	2012-06-03 23:00:00	1	2012-06-03 23:00:00	19.25	2012-06-03 23:00:00	23		Chiricahua	VS	Thin	3	9.5	19.5714
Pinaleno	Y	39	M	Thick	2012-06-03 23:00:00	1	2012-06-03 23:00:00	21.625	2012-06-03 23:00:00	23		Chiricahua	VS	Thin	3	10	20.8214
Pinaleno	Y	16	VS	Thin	2012-06-03 23:00:00	1	2012-06-03 23:00:00	19.5	2012-06-03 23:00:00	23		Chiricahua	VS	Thin	3	10.5	22.4732
Pinaleno	N	L2	M	Thick	2012-06-03 23:01:00	1	2012-06-03 23:01:00	20	2012-06-03 23:01:00	23		Chiricahua	VS	Thin	3	11	23.7321
Pinaleno	N	L3	S	Thick	2012-06-03 23:02:00	1	2012-06-03 23:02:00	19.375	2012-06-03 23:02:00	23		Chiricahua	VS	Thin	3	11.5	26.0625
Pinaleno	Y	38	S	Thin	2012-06-03 23:03:00	1	2012-06-03 23:03:00	20.125	2012-06-03 23:03:00	23		Chiricahua	VS	Thin	3	12	28.1696
Pinaleno	N	M3	VS	Thin	2012-06-03 23:04:00	1	2012-06-03 23:04:00	19.5	2012-06-03 23:04:00	23		Chiricahua	VS	Thin	3	12.5	30.2768
Pinaleno	N	M5	VS	Thin	2012-06-03 23:04:00	1	2012-06-03 23:04:00	19.125	2012-06-03 23:04:00	23		Chiricahua	VS	Thin	3	13	31.0089
Pinaleno	Y	44	S	Thick	2012-06-03 23:04:00	1	2012-06-03 23:04:00	18.125	2012-06-03 23:04:00	23		Chiricahua	VS	Thin	3	13.5	31.8304
Pinaleno	N	L4	L	Thick	2012-06-03 23:05:00	1	2012-06-03 23:05:00	23.375	2012-06-03 23:05:00	23		Chiricahua	VS	Thin	3	14	32.7857
Pinaleno	N	S5	VS	Thin	2012-06-03 23:05:00	1	2012-06-03 23:05:00	22.125	2012-06-03 23:05:00	23		Chiricahua	VS	Thin	3	14.5	33.5268
Pinaleno	N	M1	VS	Thin	2012-06-03 23:05:00	1	2012-06-03 23:05:00	21.25	2012-06-03 23:05:00	23		Chiricahua	VS	Thin	3	15	33.1518
Pinaleno	Y	8	M	Thin	2012-06-03 23:05:00	1	2012-06-03 23:05:00	20.75	2012-06-03 23:05:00	23		Chiricahua	VS	Thin	3	15.5	33.5446
Pinaleno	N	S2	VS	Thin	2012-06-03 23:08:00	1	2012-06-03 23:08:00	20.375	2012-06-03 23:08:00	23		Chiricahua	VS	Thin	3	16	34.0446
Pinaleno	Y	49	L	Thick	2012-06-03 23:08:00	1	2012-06-03 23:08:00	19.75	2012-06-03 23:08:00	23		Chiricahua	VS	Thin	3	16.5	33.8839
Pinaleno	Y	31	VS	Thick	2012-06-03 23:08:00	1	2012-06-03 23:08:00	21.25	2012-06-03 23:08:00	23		Chiricahua	VS	Thin	3	17	33.7946
Pinaleno	N	L1	M	Thick	2012-06-03 23:09:00	1	2012-06-03 23:09:00	22.375	2012-06-03 23:09:00	23		Chiricahua	VS	Thin	3	17.5	33.8393
Pinaleno	Y	37	M	Thin	2012-06-03 23:09:00	1	2012-06-03 23:09:00	22.75	2012-06-03 23:09:00	23		Chiricahua	VS	Thin	3	18	33.0268
Pinaleno	Y	46	M	Thin	2012-06-03 23:10:00	1	2012-06-03 23:10:00	19.625	2012-06-03 23:10:00	23		Chiricahua	VS	Thin	3	18.5	32.0268
Pinaleno	N	L5	S	Thin	2012-06-03 23:12:00	1	2012-06-03 23:12:00	19.75	2012-06-03 23:12:00	23		Chiricahua	VS	Thin	3	19	32.375
Pinaleno	N	S4	VS	Thin	2012-06-03 23:25:00	1	2012-06-03 23:25:00	19.5	2012-06-03 23:25:00	23.5		Chiricahua	VS	Thin	3	19.5	31.0357
Pinaleno	Y	5	L	Thick	2012-06-03 23:26:00	1	2012-06-03 23:26:00	23	2012-06-03 23:26:00	23.5		Chiricahua	VS	Thin	3	20	29.875
Pinaleno	Y	20	L	Thin	2012-06-03 23:27:00	1	2012-06-03 23:27:00	19.5	2012-06-03 23:27:00	23.5		Pinaleno	L	Thick	1	19	24.875
Pinaleno	Y	14	M	Thick	2012-06-03 23:27:00	1	2012-06-03 23:27:00	21	2012-06-03 23:27:00	23.5		Pinaleno	L	Thick	1	19.5	23.75
Pinaleno	Y	42	L	Thick	2012-06-03 23:28:00	1	2012-06-03 23:28:00	20.375	2012-06-03 23:28:00	23.5		Pinaleno	L	Thick	1	20	25.4062
Pinaleno	N	S1	VS	Thin	2012-06-03 23:29:00	1	2012-06-03 23:29:00	19.125	2012-06-03 23:29:00	23.5		Pinaleno	L	Thick	1	20.5	25
Pinaleno	N	M4	VS	Thin	2012-06-03 23:29:00	1	2012-06-03 23:29:00	21.375	2012-06-03 23:29:00	23.5		Pinaleno	L	Thick	1	21	24.4062
Pinaleno	N	S3	VS	Thin	2012-06-03 23:30:00	1	2012-06-03 23:30:00	18.875	2012-06-03 23:30:00	23.5		Pinaleno	L	Thick	1	21.5	23.875
Pinaleno	Y	39	M	Thick	2012-06-03 23:30:00	1	2012-06-03 23:30:00	21.125	2012-06-03 23:30:00	23.5		Pinaleno	L	Thick	1	22	23.125
Pinaleno	Y	16	VS	Thin	2012-06-03 23:30:00	1	2012-06-03 23:30:00	19	2012-06-03 23:30:00	23.5		Pinaleno	L	Thick	1	22.5	22.4688
Pinaleno	N	L2	M	Thick	2012-06-03 23:31:00	1	2012-06-03 23:31:00	19	2012-06-03 23:31:00	23.5		Pinaleno	L	Thick	1	23	21.9062
Pinaleno	N	L3	S	Thick	2012-06-03 23:32:00	1	2012-06-03 23:32:00	18.875	2012-06-03 23:32:00	23.5		Pinaleno	L	Thick	1	23.5	21.375
Pinaleno	Y	38	S	Thin	2012-06-03 23:33:00	1	2012-06-03 23:33:00	19.75	2012-06-03 23:33:00	23.5		Pinaleno	L	Thick	1	24	21.25
Pinaleno	N	M3	VS	Thin	2012-06-03 23:34:00	1	2012-06-03 23:34:00	19	2012-06-03 23:34:00	23.5		Pinaleno	L	Thick	2	0	20.5625
Pinaleno	N	M5	VS	Thin	2012-06-03 23:34:00	1	2012-06-03 23:34:00	18.875	2012-06-03 23:34:00	23.5		Pinaleno	L	Thick	2	0.5	20.5312
Pinaleno	Y	44	S	Thick	2012-06-03 23:34:00	1	2012-06-03 23:34:00	17.75	2012-06-03 23:34:00	23.5		Pinaleno	L	Thick	2	1	20.0938
Pinaleno	N	L4	L	Thick	2012-06-03 23:35:00	1	2012-06-03 23:35:00	22.625	2012-06-03 23:35:00	23.5		Pinaleno	L	Thick	2	1.5	19.6562
Pinaleno	N	S5	VS	Thin	2012-06-03 23:35:00	1	2012-06-03 23:35:00	21.625	2012-06-03 23:35:00	23.5		Pinaleno	L	Thick	2	2	19.2812
Pinaleno	N	M1	VS	Thin	2012-06-03 23:35:00	1	2012-06-03 23:35:00	20.625	2012-06-03 23:35:00	23.5		Pinaleno	L	Thick	2	2.5	19.0312
Pinaleno	Y	8	M	Thin	2012-06-03 23:35:00	1	2012-06-03 23:35:00	20.375	2012-06-03 23:35:00	23.5		Pinaleno	L	Thick	2	3	19
Pinaleno	N	S2	VS	Thin	2012-06-03 23:38:00	1	2012-06-03 23:38:00	19.875	2012-06-03 23:38:00	23.5		Pinaleno	L	Thick	2	3.5	18.7188
Pinaleno	Y	49	L	Thick	2012-06-03 23:38:00	1	2012-06-03 23:38:00	19.5	2012-06-03 23:38:00	23.5		Pinaleno	L	Thick	2	4	18.5
Pinaleno	Y	31	VS	Thick	2012-06-03 23:38:00	1	2012-06-03 23:38:00	20.75	2012-06-03 23:38:00	23.5		Pinaleno	L	Thick	2	4.5	18.0625
Pinaleno	N	L1	M	Thick	2012-06-03 23:39:00	1	2012-06-03 23:39:00	21.75	2012-06-03 23:39:00	23.5		Pinaleno	L	Thick	2	5	17.7812
Pinaleno	Y	37	M	Thin	2012-06-03 23:39:00	2	2012-06-03 23:39:00	22	2012-06-03 23:39:00	23.5		Pinaleno	L	Thick	2	5.5	17.6562
Pinaleno	Y	46	M	Thin	2012-06-03 23:40:00	1	2012-06-03 23:40:00	19.25	2012-06-03 23:40:00	23.5		Pinaleno	L	Thick	2	6	17.4688
Pinaleno	N	L5	S	Thin	2012-06-03 23:42:00	1	2012-06-03 23:42:00	19.25	2012-06-03 23:42:00	23.5		Pinaleno	L	Thick	2	6.5	17.0625
Pinaleno	N	S4	VS	Thin	2012-06-03 23:55:00	1	2012-06-03 23:55:00	19.125	2012-06-03 23:55:00	24		Pinaleno	L	Thick	2	7	16.6875
Pinaleno	Y	5	L	Thick	2012-06-03 23:56:00	1	2012-06-03 23:56:00	22.375	2012-06-03 23:56:00	24		Pinaleno	L	Thick	2	7.5	16.4688
Pinaleno	Y	20	L	Thin	2012-06-03 23:57:00	1	2012-06-03 23:57:00	19	2012-06-03 23:57:00	24		Pinaleno	L	Thick	2	8	16.4688
Pinaleno	Y	14	M	Thick	2012-06-03 23:57:00	1	2012-06-03 23:57:00	20.375	2012-06-03 23:57:00	24		Pinaleno	L	Thick	2	8.5	16.5625
Pinaleno	Y	42	L	Thick	2012-06-03 23:58:00	1	2012-06-03 23:58:00	20.125	2012-06-03 23:58:00	24		Pinaleno	L	Thick	2	9	16.9375
Pinaleno	N	S1	VS	Thin	2012-06-03 23:59:00	1	2012-06-03 23:59:00	18.75	2012-06-03 23:59:00	24		Pinaleno	L	Thick	2	9.5	17.625
Pinaleno	N	M4	VS	Thin	2012-06-03 23:59:00	1	2012-06-03 23:59:00	21	2012-06-03 23:59:00	24		Pinaleno	L	Thick	2	10	18.5938
Pinaleno	N	S3	VS	Thin	2012-06-04	2	2012-06-04	18.5	2012-06-04	0		Pinaleno	L	Thick	2	10.5	19.1562
Pinaleno	Y	39	M	Thick	2012-06-04	2	2012-06-04	20.875	2012-06-04	0		Pinaleno	L	Thick	2	11	19.5938
Pinaleno	Y	16	VS	Thin	2012-06-04	2	2012-06-04	18.625	2012-06-04	0		Pinaleno	L	Thick	2	11.5	20.1875
Pinaleno	N	L2	M	Thick	2012-06-04 00:01:00	2	2012-06-04 00:01:00	19	2012-06-04 00:01:00	0		Pinaleno	L	Thick	2	12	20.9375
Pinaleno	N	L3	S	Thick	2012-06-04 00:02:00	2	2012-06-04 00:02:00	18.5	2012-06-04 00:02:00	0		Pinaleno	L	Thick	2	12.5	21.875
Pinaleno	Y	38	S	Thin	2012-06-04 00:03:00	2	2012-06-04 00:03:00	19.25	2012-06-04 00:03:00	0		Pinaleno	L	Thick	2	13	23.0625
Pinaleno	N	M3	VS	Thin	2012-06-04 00:04:00	2	2012-06-04 00:04:00	18.625	2012-06-04 00:04:00	0		Pinaleno	L	Thick	2	13.5	23.75
Pinaleno	N	M5	VS	Thin	2012-06-04 00:04:00	2	2012-06-04 00:04:00	18.625	2012-06-04 00:04:00	0		Pinaleno	L	Thick	2	14	24.5938
Pinaleno	Y	44	S	Thick	2012-06-04 00:04:00	1	2012-06-04 00:04:00	17.5	2012-06-04 00:04:00	0		Pinaleno	L	Thick	2	14.5	24.8125
Pinaleno	N	L4	L	Thick	2012-06-04 00:05:00	2	2012-06-04 00:05:00	21.875	2012-06-04 00:05:00	0		Pinaleno	L	Thick	2	15	25.5
Pinaleno	N	S5	VS	Thin	2012-06-04 00:05:00	2	2012-06-04 00:05:00	21.25	2012-06-04 00:05:00	0		Pinaleno	L	Thick	2	15.5	26.2812
Pinaleno	N	M1	VS	Thin	2012-06-04 00:05:00	2	2012-06-04 00:05:00	20	2012-06-04 00:05:00	0		Pinaleno	L	Thick	2	16	26.9688
Pinaleno	Y	8	M	Thin	2012-06-04 00:05:00	2	2012-06-04 00:05:00	20.125	2012-06-04 00:05:00	0		Pinaleno	L	Thick	2	16.5	27.25
Pinaleno	N	S2	VS	Thin	2012-06-04 00:08:00	2	2012-06-04 00:08:00	19.5	2012-06-04 00:08:00	0		Pinaleno	L	Thick	2	17	27.3125
Pinaleno	Y	49	L	Thick	2012-06-04 00:08:00	2	2012-06-04 00:08:00	19.25	2012-06-04 00:08:00	0		Pinaleno	L	Thick	2	17.5	27.2812
Pinaleno	Y	31	VS	Thick	2012-06-04 00:08:00	2	2012-06-04 00:08:00	20.5	2012-06-04 00:08:00	0		Pinaleno	L	Thick	2	18	27.6562
Pinaleno	N	L1	M	Thick	2012-06-04 00:09:00	2	2012-06-04 00:09:00	21.25	2012-06-04 00:09:00	0		Pinaleno	L	Thick	2	18.5	28.1875
Pinaleno	Y	37	M	Thin	2012-06-04 00:09:00	2	2012-06-04 00:09:00	21.375	2012-06-04 00:09:00	0		Pinaleno	L	Thick	2	19	27.6875
Pinaleno	Y	46	M	Thin	2012-06-04 00:10:00	2	2012-06-04 00:10:00	18.875	2012-06-04 00:10:00	0		Pinaleno	L	Thick	2	19.5	27.1875
Pinaleno	N	L5	S	Thin	2012-06-04 00:12:00	2	2012-06-04 00:12:00	18.75	2012-06-04 00:12:00	0		Pinaleno	L	Thick	2	20	26.5625
Pinaleno	N	S4	VS	Thin	2012-06-04 00:25:00	2	2012-06-04 00:25:00	18.875	2012-06-04 00:25:00	0.5		Pinaleno	L	Thick	2	20.5	26.0625
Pinaleno	Y	5	L	Thick	2012-06-04 00:26:00	2	2012-06-04 00:26:00	22	2012-06-04 00:26:00	0.5		Pinaleno	L	Thick	2	21	25.5
Pinaleno	Y	20	L	Thin	2012-06-04 00:27:00	2	2012-06-04 00:27:00	18.625	2012-06-04 00:27:00	0.5		Pinaleno	L	Thick	2	21.5	24.7188
Pinaleno	Y	14	M	Thick	2012-06-04 00:27:00	2	2012-06-04 00:27:00	19.875	2012-06-04 00:27:00	0.5		Pinaleno	L	Thick	2	22	24.0312
Pinaleno	Y	42	L	Thick	2012-06-04 00:28:00	2	2012-06-04 00:28:00	19.875	2012-06-04 00:28:00	0.5		Pinaleno	L	Thick	2	22.5	23.4688
Pinaleno	N	S1	VS	Thin	2012-06-04 00:29:00	2	2012-06-04 00:29:00	18.5	2012-06-04 00:29:00	0.5		Pinaleno	L	Thick	2	23	22.7812
Pinaleno	N	M4	VS	Thin	2012-06-04 00:29:00	2	2012-06-04 00:29:00	20.75	2012-06-04 00:29:00	0.5		Pinaleno	L	Thick	2	23.5	22.125
Pinaleno	N	S3	VS	Thin	2012-06-04 00:30:00	2	2012-06-04 00:30:00	18.125	2012-06-04 00:30:00	0.5		Pinaleno	L	Thick	2	24	22.4375
Pinaleno	Y	39	M	Thick	2012-06-04 00:30:00	2	2012-06-04 00:30:00	20.5	2012-06-04 00:30:00	0.5		Pinaleno	L	Thick	3	0	20.875
Pinaleno	Y	16	VS	Thin	2012-06-04 00:30:00	2	2012-06-04 00:30:00	18.25	2012-06-04 00:30:00	0.5		Pinaleno	L	Thick	3	0.5	21.125
Pinaleno	N	L2	M	Thick	2012-06-04 00:31:00	2	2012-06-04 00:31:00	18.5	2012-06-04 00:31:00	0.5		Pinaleno	L	Thick	3	1	20.75
Pinaleno	N	L3	S	Thick	2012-06-04 00:32:00	2	2012-06-04 00:32:00	18.125	2012-06-04 00:32:00	0.5		Pinaleno	L	Thick	3	1.5	20.2188
Pinaleno	Y	38	S	Thin	2012-06-04 00:33:00	2	2012-06-04 00:33:00	19	2012-06-04 00:33:00	0.5		Pinaleno	L	Thick	3	2	19.75
Pinaleno	N	M3	VS	Thin	2012-06-04 00:34:00	2	2012-06-04 00:34:00	18.25	2012-06-04 00:34:00	0.5		Pinaleno	L	Thick	3	2.5	19.3438
Pinaleno	N	M5	VS	Thin	2012-06-04 00:34:00	2	2012-06-04 00:34:00	18.375	2012-06-04 00:34:00	0.5		Pinaleno	L	Thick	3	3	18.9062
Pinaleno	Y	44	S	Thick	2012-06-04 00:34:00	2	2012-06-04 00:34:00	17.25	2012-06-04 00:34:00	0.5		Pinaleno	L	Thick	3	3.5	18.4688
Pinaleno	N	L4	L	Thick	2012-06-04 00:35:00	2	2012-06-04 00:35:00	21.25	2012-06-04 00:35:00	0.5		Pinaleno	L	Thick	3	4	18.2188
Pinaleno	N	S5	VS	Thin	2012-06-04 00:35:00	2	2012-06-04 00:35:00	20.875	2012-06-04 00:35:00	0.5		Pinaleno	L	Thick	3	4.5	18.125
Pinaleno	N	M1	VS	Thin	2012-06-04 00:35:00	2	2012-06-04 00:35:00	19.5	2012-06-04 00:35:00	0.5		Pinaleno	L	Thick	3	5	18.0625
Pinaleno	Y	8	M	Thin	2012-06-04 00:35:00	2	2012-06-04 00:35:00	19.875	2012-06-04 00:35:00	0.5		Pinaleno	L	Thick	3	5.5	17.5938
Pinaleno	N	S2	VS	Thin	2012-06-04 00:38:00	2	2012-06-04 00:38:00	19	2012-06-04 00:38:00	0.5		Pinaleno	L	Thick	3	6	17.2812
Pinaleno	Y	49	L	Thick	2012-06-04 00:38:00	2	2012-06-04 00:38:00	19	2012-06-04 00:38:00	0.5		Pinaleno	L	Thick	3	6.5	17
Pinaleno	Y	31	VS	Thick	2012-06-04 00:38:00	2	2012-06-04 00:38:00	20.125	2012-06-04 00:38:00	0.5		Pinaleno	L	Thick	3	7	16.7188
Pinaleno	N	L1	M	Thick	2012-06-04 00:39:00	2	2012-06-04 00:39:00	20.875	2012-06-04 00:39:00	0.5		Pinaleno	L	Thick	3	7.5	16.4062
Pinaleno	Y	37	M	Thin	2012-06-04 00:39:00	2	2012-06-04 00:39:00	20.625	2012-06-04 00:39:00	0.5		Pinaleno	L	Thick	3	8	16.375
Pinaleno	Y	46	M	Thin	2012-06-04 00:40:00	2	2012-06-04 00:40:00	18.625	2012-06-04 00:40:00	0.5		Pinaleno	L	Thick	3	8.5	16.5312
Pinaleno	N	L5	S	Thin	2012-06-04 00:42:00	2	2012-06-04 00:42:00	18.375	2012-06-04 00:42:00	0.5		Pinaleno	L	Thick	3	9	17.125
Pinaleno	N	S4	VS	Thin	2012-06-04 00:55:00	2	2012-06-04 00:55:00	18.5	2012-06-04 00:55:00	1		Pinaleno	L	Thick	3	9.5	18.2812
Pinaleno	Y	5	L	Thick	2012-06-04 00:56:00	2	2012-06-04 00:56:00	21.5	2012-06-04 00:56:00	1		Pinaleno	L	Thick	3	10	19.1875
Pinaleno	Y	20	L	Thin	2012-06-04 00:57:00	2	2012-06-04 00:57:00	18.25	2012-06-04 00:57:00	1		Pinaleno	L	Thick	3	10.5	19.8438
Pinaleno	Y	14	M	Thick	2012-06-04 00:57:00	2	2012-06-04 00:57:00	19.375	2012-06-04 00:57:00	1		Pinaleno	L	Thick	3	11	20.1875
Pinaleno	Y	42	L	Thick	2012-06-04 00:58:00	2	2012-06-04 00:58:00	19.5	2012-06-04 00:58:00	1		Pinaleno	L	Thick	3	11.5	20.625
Pinaleno	N	S1	VS	Thin	2012-06-04 00:59:00	2	2012-06-04 00:59:00	18.25	2012-06-04 00:59:00	1		Pinaleno	L	Thick	3	12	21.5938
Pinaleno	N	M4	VS	Thin	2012-06-04 00:59:00	2	2012-06-04 00:59:00	20.5	2012-06-04 00:59:00	1		Pinaleno	L	Thick	3	12.5	22.7188
Pinaleno	N	S3	VS	Thin	2012-06-04 01:00:00	2	2012-06-04 01:00:00	17.875	2012-06-04 01:00:00	1		Pinaleno	L	Thick	3	13	23.75
Pinaleno	Y	39	M	Thick	2012-06-04 01:00:00	2	2012-06-04 01:00:00	20.25	2012-06-04 01:00:00	1		Pinaleno	L	Thick	3	13.5	25.0938
Pinaleno	Y	16	VS	Thin	2012-06-04 01:00:00	2	2012-06-04 01:00:00	17.875	2012-06-04 01:00:00	1		Pinaleno	L	Thick	3	14	25.3125
Pinaleno	N	L2	M	Thick	2012-06-04 01:01:00	2	2012-06-04 01:01:00	18	2012-06-04 01:01:00	1		Pinaleno	L	Thick	3	14.5	25.625
Pinaleno	N	L3	S	Thick	2012-06-04 01:02:00	2	2012-06-04 01:02:00	17.875	2012-06-04 01:02:00	1		Pinaleno	L	Thick	3	15	26.0625
Pinaleno	Y	38	S	Thin	2012-06-04 01:03:00	2	2012-06-04 01:03:00	18.625	2012-06-04 01:03:00	1		Pinaleno	L	Thick	3	15.5	27.2188
Pinaleno	N	M3	VS	Thin	2012-06-04 01:04:00	2	2012-06-04 01:04:00	17.75	2012-06-04 01:04:00	1		Pinaleno	L	Thick	3	16	27.9688
Pinaleno	N	M5	VS	Thin	2012-06-04 01:04:00	2	2012-06-04 01:04:00	18.125	2012-06-04 01:04:00	1		Pinaleno	L	Thick	3	16.5	27.9375
Pinaleno	Y	44	S	Thick	2012-06-04 01:04:00	2	2012-06-04 01:04:00	17	2012-06-04 01:04:00	1		Pinaleno	L	Thick	3	17	27.8125
Pinaleno	N	L4	L	Thick	2012-06-04 01:05:00	2	2012-06-04 01:05:00	20.625	2012-06-04 01:05:00	1		Pinaleno	L	Thick	3	17.5	27.7812
Pinaleno	N	S5	VS	Thin	2012-06-04 01:05:00	2	2012-06-04 01:05:00	20.5	2012-06-04 01:05:00	1		Pinaleno	L	Thick	3	18	28.2188
Pinaleno	N	M1	VS	Thin	2012-06-04 01:05:00	2	2012-06-04 01:05:00	19.125	2012-06-04 01:05:00	1		Pinaleno	L	Thick	3	18.5	28.875
Pinaleno	Y	8	M	Thin	2012-06-04 01:05:00	2	2012-06-04 01:05:00	19.5	2012-06-04 01:05:00	1		Pinaleno	L	Thick	3	19	28.3125
Pinaleno	N	S2	VS	Thin	2012-06-04 01:08:00	2	2012-06-04 01:08:00	18.625	2012-06-04 01:08:00	1		Pinaleno	L	Thick	3	19.5	26.8125
Pinaleno	Y	49	L	Thick	2012-06-04 01:08:00	2	2012-06-04 01:08:00	18.75	2012-06-04 01:08:00	1		Pinaleno	L	Thick	3	20	26.1562
Pinaleno	Y	31	VS	Thick	2012-06-04 01:08:00	2	2012-06-04 01:08:00	19.875	2012-06-04 01:08:00	1		Pinaleno	L	Thin	1	20	24.125
Pinaleno	N	L1	M	Thick	2012-06-04 01:09:00	2	2012-06-04 01:09:00	20.375	2012-06-04 01:09:00	1		Pinaleno	L	Thin	1	20.5	23.5
Pinaleno	Y	37	M	Thin	2012-06-04 01:09:00	2	2012-06-04 01:09:00	20.125	2012-06-04 01:09:00	1		Pinaleno	L	Thin	1	21	22.875
Pinaleno	Y	46	M	Thin	2012-06-04 01:10:00	2	2012-06-04 01:10:00	18.375	2012-06-04 01:10:00	1		Pinaleno	L	Thin	1	21.5	22.25
Pinaleno	N	L5	S	Thin	2012-06-04 01:12:00	2	2012-06-04 01:12:00	18	2012-06-04 01:12:00	1		Pinaleno	L	Thin	1	22	21.375
Pinaleno	N	S4	VS	Thin	2012-06-04 01:25:00	2	2012-06-04 01:25:00	18.25	2012-06-04 01:25:00	1.5		Pinaleno	L	Thin	1	22.5	20.625
Pinaleno	Y	5	L	Thick	2012-06-04 01:26:00	2	2012-06-04 01:26:00	20.875	2012-06-04 01:26:00	1.5		Pinaleno	L	Thin	1	23	20
Pinaleno	Y	20	L	Thin	2012-06-04 01:27:00	2	2012-06-04 01:27:00	17.875	2012-06-04 01:27:00	1.5		Pinaleno	L	Thin	1	23.5	19.5
Pinaleno	Y	14	M	Thick	2012-06-04 01:27:00	2	2012-06-04 01:27:00	19	2012-06-04 01:27:00	1.5		Pinaleno	L	Thin	1	24	19
Pinaleno	Y	42	L	Thick	2012-06-04 01:28:00	2	2012-06-04 01:28:00	19.25	2012-06-04 01:28:00	1.5		Pinaleno	L	Thin	2	0.5	18.625
Pinaleno	N	S1	VS	Thin	2012-06-04 01:29:00	2	2012-06-04 01:29:00	17.875	2012-06-04 01:29:00	1.5		Pinaleno	L	Thin	2	1	18.25
Pinaleno	N	M4	VS	Thin	2012-06-04 01:29:00	2	2012-06-04 01:29:00	20.125	2012-06-04 01:29:00	1.5		Pinaleno	L	Thin	2	1.5	17.875
Pinaleno	N	S3	VS	Thin	2012-06-04 01:30:00	2	2012-06-04 01:30:00	17.625	2012-06-04 01:30:00	1.5		Pinaleno	L	Thin	2	2	17.375
Pinaleno	Y	39	M	Thick	2012-06-04 01:30:00	2	2012-06-04 01:30:00	20.125	2012-06-04 01:30:00	1.5		Pinaleno	L	Thin	2	2.5	17.125
Pinaleno	Y	16	VS	Thin	2012-06-04 01:30:00	2	2012-06-04 01:30:00	17.5	2012-06-04 01:30:00	1.5		Pinaleno	L	Thin	2	3	17
Pinaleno	N	L2	M	Thick	2012-06-04 01:31:00	2	2012-06-04 01:31:00	17.5	2012-06-04 01:31:00	1.5		Pinaleno	L	Thin	2	3.5	16.75
Pinaleno	N	L3	S	Thick	2012-06-04 01:32:00	2	2012-06-04 01:32:00	17.625	2012-06-04 01:32:00	1.5		Pinaleno	L	Thin	2	4	16.5
Pinaleno	Y	38	S	Thin	2012-06-04 01:33:00	2	2012-06-04 01:33:00	18.375	2012-06-04 01:33:00	1.5		Pinaleno	L	Thin	2	4.5	16.125
Pinaleno	N	M3	VS	Thin	2012-06-04 01:34:00	2	2012-06-04 01:34:00	17.5	2012-06-04 01:34:00	1.5		Pinaleno	L	Thin	2	5	15.875
Pinaleno	N	M5	VS	Thin	2012-06-04 01:34:00	2	2012-06-04 01:34:00	18	2012-06-04 01:34:00	1.5		Pinaleno	L	Thin	2	5.5	15.625
Pinaleno	Y	44	S	Thick	2012-06-04 01:34:00	2	2012-06-04 01:34:00	16.75	2012-06-04 01:34:00	1.5		Pinaleno	L	Thin	2	6	15.5
Pinaleno	N	L4	L	Thick	2012-06-04 01:35:00	2	2012-06-04 01:35:00	20.125	2012-06-04 01:35:00	1.5		Pinaleno	L	Thin	2	6.5	15.25
Pinaleno	N	S5	VS	Thin	2012-06-04 01:35:00	2	2012-06-04 01:35:00	20.125	2012-06-04 01:35:00	1.5		Pinaleno	L	Thin	2	7	15
Pinaleno	N	M1	VS	Thin	2012-06-04 01:35:00	2	2012-06-04 01:35:00	18.625	2012-06-04 01:35:00	1.5		Pinaleno	L	Thin	2	7.5	14.875
Pinaleno	Y	8	M	Thin	2012-06-04 01:35:00	2	2012-06-04 01:35:00	19.125	2012-06-04 01:35:00	1.5		Pinaleno	L	Thin	2	8	14.625
Pinaleno	N	S2	VS	Thin	2012-06-04 01:38:00	2	2012-06-04 01:38:00	18.375	2012-06-04 01:38:00	1.5		Pinaleno	L	Thin	2	8.5	14.75
Pinaleno	Y	49	L	Thick	2012-06-04 01:38:00	2	2012-06-04 01:38:00	18.375	2012-06-04 01:38:00	1.5		Pinaleno	L	Thin	2	9	15
Pinaleno	Y	31	VS	Thick	2012-06-04 01:38:00	2	2012-06-04 01:38:00	19.5	2012-06-04 01:38:00	1.5		Pinaleno	L	Thin	2	9.5	15.625
Pinaleno	N	L1	M	Thick	2012-06-04 01:39:00	2	2012-06-04 01:39:00	19.75	2012-06-04 01:39:00	1.5		Pinaleno	L	Thin	2	10	16.75
Pinaleno	Y	37	M	Thin	2012-06-04 01:39:00	2	2012-06-04 01:39:00	19.625	2012-06-04 01:39:00	1.5		Pinaleno	L	Thin	2	10.5	18
Pinaleno	Y	46	M	Thin	2012-06-04 01:40:00	2	2012-06-04 01:40:00	18.125	2012-06-04 01:40:00	1.5		Pinaleno	L	Thin	2	11	19.25
Pinaleno	N	L5	S	Thin	2012-06-04 01:42:00	2	2012-06-04 01:42:00	17.625	2012-06-04 01:42:00	1.5		Pinaleno	L	Thin	2	11.5	20.125
Pinaleno	N	S4	VS	Thin	2012-06-04 01:55:00	2	2012-06-04 01:55:00	18	2012-06-04 01:55:00	2		Pinaleno	L	Thin	2	12	20.75
Pinaleno	Y	5	L	Thick	2012-06-04 01:56:00	2	2012-06-04 01:56:00	20.25	2012-06-04 01:56:00	2		Pinaleno	L	Thin	2	12.5	21.5
Pinaleno	Y	20	L	Thin	2012-06-04 01:57:00	2	2012-06-04 01:57:00	17.375	2012-06-04 01:57:00	2		Pinaleno	L	Thin	2	13	23.25
Pinaleno	Y	14	M	Thick	2012-06-04 01:57:00	2	2012-06-04 01:57:00	18.5	2012-06-04 01:57:00	2		Pinaleno	L	Thin	2	13.5	25.375
Pinaleno	Y	42	L	Thick	2012-06-04 01:58:00	2	2012-06-04 01:58:00	19	2012-06-04 01:58:00	2		Pinaleno	L	Thin	2	14	26
Pinaleno	N	S1	VS	Thin	2012-06-04 01:59:00	2	2012-06-04 01:59:00	17.75	2012-06-04 01:59:00	2		Pinaleno	L	Thin	2	14.5	27.75
Pinaleno	N	M4	VS	Thin	2012-06-04 01:59:00	2	2012-06-04 01:59:00	19.875	2012-06-04 01:59:00	2		Pinaleno	L	Thin	2	15	30
Pinaleno	N	S3	VS	Thin	2012-06-04 02:00:00	2	2012-06-04 02:00:00	17.375	2012-06-04 02:00:00	2		Pinaleno	L	Thin	2	15.5	32.25
Pinaleno	Y	39	M	Thick	2012-06-04 02:00:00	2	2012-06-04 02:00:00	19.625	2012-06-04 02:00:00	2		Pinaleno	L	Thin	2	16	33
Pinaleno	Y	16	VS	Thin	2012-06-04 02:00:00	2	2012-06-04 02:00:00	17.125	2012-06-04 02:00:00	2		Pinaleno	L	Thin	2	16.5	32
Pinaleno	N	L2	M	Thick	2012-06-04 02:01:00	2	2012-06-04 02:01:00	17.5	2012-06-04 02:01:00	2		Pinaleno	L	Thin	2	17	30.5
Pinaleno	N	L3	S	Thick	2012-06-04 02:02:00	2	2012-06-04 02:02:00	17.375	2012-06-04 02:02:00	2		Pinaleno	L	Thin	2	17.5	29.25
Pinaleno	Y	38	S	Thin	2012-06-04 02:03:00	2	2012-06-04 02:03:00	18	2012-06-04 02:03:00	2		Pinaleno	L	Thin	2	18	28
Pinaleno	N	M3	VS	Thin	2012-06-04 02:04:00	2	2012-06-04 02:04:00	17.25	2012-06-04 02:04:00	2		Pinaleno	L	Thin	2	18.5	27
Pinaleno	N	M5	VS	Thin	2012-06-04 02:04:00	2	2012-06-04 02:04:00	17.75	2012-06-04 02:04:00	2		Pinaleno	L	Thin	2	19	26.5
Pinaleno	Y	44	S	Thick	2012-06-04 02:04:00	2	2012-06-04 02:04:00	16.5	2012-06-04 02:04:00	2		Pinaleno	L	Thin	2	19.5	26
Pinaleno	N	L4	L	Thick	2012-06-04 02:05:00	2	2012-06-04 02:05:00	19.625	2012-06-04 02:05:00	2		Pinaleno	L	Thin	2	20	25.625
Pinaleno	N	S5	VS	Thin	2012-06-04 02:05:00	2	2012-06-04 02:05:00	19.875	2012-06-04 02:05:00	2		Pinaleno	L	Thin	2	20.5	24.75
Pinaleno	N	M1	VS	Thin	2012-06-04 02:05:00	2	2012-06-04 02:05:00	18.25	2012-06-04 02:05:00	2		Pinaleno	L	Thin	2	21	23.875
Pinaleno	Y	8	M	Thin	2012-06-04 02:05:00	2	2012-06-04 02:05:00	18.75	2012-06-04 02:05:00	2		Pinaleno	L	Thin	2	21.5	23
Pinaleno	N	S2	VS	Thin	2012-06-04 02:08:00	2	2012-06-04 02:08:00	18.125	2012-06-04 02:08:00	2		Pinaleno	L	Thin	2	22	22
Pinaleno	Y	49	L	Thick	2012-06-04 02:08:00	2	2012-06-04 02:08:00	18.25	2012-06-04 02:08:00	2		Pinaleno	L	Thin	2	22.5	21.25
Pinaleno	Y	31	VS	Thick	2012-06-04 02:08:00	2	2012-06-04 02:08:00	19.25	2012-06-04 02:08:00	2		Pinaleno	L	Thin	2	23	20.5
Pinaleno	N	L1	M	Thick	2012-06-04 02:09:00	2	2012-06-04 02:09:00	19.25	2012-06-04 02:09:00	2		Pinaleno	L	Thin	2	23.5	19.875
Pinaleno	Y	37	M	Thin	2012-06-04 02:09:00	2	2012-06-04 02:09:00	19.125	2012-06-04 02:09:00	2		Pinaleno	L	Thin	2	24	19.25
Pinaleno	Y	46	M	Thin	2012-06-04 02:10:00	2	2012-06-04 02:10:00	17.75	2012-06-04 02:10:00	2		Pinaleno	L	Thin	3	0.5	18.75
Pinaleno	N	L5	S	Thin	2012-06-04 02:12:00	2	2012-06-04 02:12:00	17.25	2012-06-04 02:12:00	2		Pinaleno	L	Thin	3	1	18.25
Pinaleno	N	S4	VS	Thin	2012-06-04 02:25:00	2	2012-06-04 02:25:00	17.875	2012-06-04 02:25:00	2.5		Pinaleno	L	Thin	3	1.5	17.875
Pinaleno	Y	5	L	Thick	2012-06-04 02:26:00	2	2012-06-04 02:26:00	20	2012-06-04 02:26:00	2.5		Pinaleno	L	Thin	3	2	17.375
Pinaleno	Y	20	L	Thin	2012-06-04 02:27:00	2	2012-06-04 02:27:00	17.125	2012-06-04 02:27:00	2.5		Pinaleno	L	Thin	3	2.5	17
Pinaleno	Y	14	M	Thick	2012-06-04 02:27:00	2	2012-06-04 02:27:00	18.25	2012-06-04 02:27:00	2.5		Pinaleno	L	Thin	3	3	16.75
Pinaleno	Y	42	L	Thick	2012-06-04 02:28:00	2	2012-06-04 02:28:00	18.75	2012-06-04 02:28:00	2.5		Pinaleno	L	Thin	3	3.5	16.375
Pinaleno	N	S1	VS	Thin	2012-06-04 02:29:00	2	2012-06-04 02:29:00	17.625	2012-06-04 02:29:00	2.5		Pinaleno	L	Thin	3	4	16.125
Pinaleno	N	M4	VS	Thin	2012-06-04 02:29:00	2	2012-06-04 02:29:00	19.75	2012-06-04 02:29:00	2.5		Pinaleno	L	Thin	3	4.5	16.125
Pinaleno	N	S3	VS	Thin	2012-06-04 02:30:00	2	2012-06-04 02:30:00	17.25	2012-06-04 02:30:00	2.5		Pinaleno	L	Thin	3	5	16
Pinaleno	Y	39	M	Thick	2012-06-04 02:30:00	2	2012-06-04 02:30:00	19.5	2012-06-04 02:30:00	2.5		Pinaleno	L	Thin	3	5.5	15.75
Pinaleno	Y	16	VS	Thin	2012-06-04 02:30:00	2	2012-06-04 02:30:00	17	2012-06-04 02:30:00	2.5		Pinaleno	L	Thin	3	6	15.625
Pinaleno	N	L2	M	Thick	2012-06-04 02:31:00	2	2012-06-04 02:31:00	17	2012-06-04 02:31:00	2.5		Pinaleno	L	Thin	3	6.5	15.375
Pinaleno	N	L3	S	Thick	2012-06-04 02:32:00	2	2012-06-04 02:32:00	17.125	2012-06-04 02:32:00	2.5		Pinaleno	L	Thin	3	7	15.125
Pinaleno	Y	38	S	Thin	2012-06-04 02:33:00	2	2012-06-04 02:33:00	17.875	2012-06-04 02:33:00	2.5		Pinaleno	L	Thin	3	7.5	14.875
Pinaleno	N	M3	VS	Thin	2012-06-04 02:34:00	2	2012-06-04 02:34:00	17.25	2012-06-04 02:34:00	2.5		Pinaleno	L	Thin	3	8	14.625
Pinaleno	N	M5	VS	Thin	2012-06-04 02:34:00	2	2012-06-04 02:34:00	17.625	2012-06-04 02:34:00	2.5		Pinaleno	L	Thin	3	8.5	14.75
Pinaleno	Y	44	S	Thick	2012-06-04 02:34:00	2	2012-06-04 02:34:00	16.375	2012-06-04 02:34:00	2.5		Pinaleno	L	Thin	3	9	15.125
Pinaleno	N	L4	L	Thick	2012-06-04 02:35:00	2	2012-06-04 02:35:00	19.25	2012-06-04 02:35:00	2.5		Pinaleno	L	Thin	3	9.5	15.75
Pinaleno	N	S5	VS	Thin	2012-06-04 02:35:00	2	2012-06-04 02:35:00	19.625	2012-06-04 02:35:00	2.5		Pinaleno	L	Thin	3	10	17.125
Pinaleno	N	M1	VS	Thin	2012-06-04 02:35:00	2	2012-06-04 02:35:00	18	2012-06-04 02:35:00	2.5		Pinaleno	L	Thin	3	10.5	18.5
Pinaleno	Y	8	M	Thin	2012-06-04 02:35:00	2	2012-06-04 02:35:00	18.625	2012-06-04 02:35:00	2.5		Pinaleno	L	Thin	3	11	19.875
Pinaleno	N	S2	VS	Thin	2012-06-04 02:38:00	2	2012-06-04 02:38:00	17.875	2012-06-04 02:38:00	2.5		Pinaleno	L	Thin	3	11.5	20.75
Pinaleno	Y	49	L	Thick	2012-06-04 02:38:00	2	2012-06-04 02:38:00	18.125	2012-06-04 02:38:00	2.5		Pinaleno	L	Thin	3	12	21.125
Pinaleno	Y	31	VS	Thick	2012-06-04 02:38:00	2	2012-06-04 02:38:00	19.125	2012-06-04 02:38:00	2.5		Pinaleno	L	Thin	3	12.5	22
Pinaleno	N	L1	M	Thick	2012-06-04 02:39:00	2	2012-06-04 02:39:00	19.125	2012-06-04 02:39:00	2.5		Pinaleno	L	Thin	3	13	24
Pinaleno	Y	37	M	Thin	2012-06-04 02:39:00	2	2012-06-04 02:39:00	18.625	2012-06-04 02:39:00	2.5		Pinaleno	L	Thin	3	13.5	26.25
Pinaleno	Y	46	M	Thin	2012-06-04 02:40:00	2	2012-06-04 02:40:00	17.75	2012-06-04 02:40:00	2.5		Pinaleno	L	Thin	3	14	26.75
Pinaleno	N	L5	S	Thin	2012-06-04 02:42:00	2	2012-06-04 02:42:00	17.125	2012-06-04 02:42:00	2.5		Pinaleno	L	Thin	3	14.5	28.375
Pinaleno	N	S4	VS	Thin	2012-06-04 02:55:00	2	2012-06-04 02:55:00	17.625	2012-06-04 02:55:00	3		Pinaleno	L	Thin	3	15	30.625
Pinaleno	Y	5	L	Thick	2012-06-04 02:56:00	2	2012-06-04 02:56:00	20	2012-06-04 02:56:00	3		Pinaleno	L	Thin	3	15.5	32.75
Pinaleno	Y	20	L	Thin	2012-06-04 02:57:00	2	2012-06-04 02:57:00	17	2012-06-04 02:57:00	3		Pinaleno	L	Thin	3	16	33.25
Pinaleno	Y	14	M	Thick	2012-06-04 02:57:00	2	2012-06-04 02:57:00	18	2012-06-04 02:57:00	3		Pinaleno	L	Thin	3	16.5	32
Pinaleno	Y	42	L	Thick	2012-06-04 02:58:00	2	2012-06-04 02:58:00	18.75	2012-06-04 02:58:00	3		Pinaleno	L	Thin	3	17	30.625
Pinaleno	N	S1	VS	Thin	2012-06-04 02:59:00	2	2012-06-04 02:59:00	17.375	2012-06-04 02:59:00	3		Pinaleno	L	Thin	3	17.5	29.375
Pinaleno	N	M4	VS	Thin	2012-06-04 02:59:00	2	2012-06-04 02:59:00	19.5	2012-06-04 02:59:00	3		Pinaleno	L	Thin	3	18	28.125
Pinaleno	N	S3	VS	Thin	2012-06-04 03:00:00	2	2012-06-04 03:00:00	17.125	2012-06-04 03:00:00	3		Pinaleno	L	Thin	3	18.5	27.125
Pinaleno	Y	39	M	Thick	2012-06-04 03:00:00	2	2012-06-04 03:00:00	19.125	2012-06-04 03:00:00	3		Pinaleno	L	Thin	3	19	26.625
Pinaleno	Y	16	VS	Thin	2012-06-04 03:00:00	2	2012-06-04 03:00:00	16.875	2012-06-04 03:00:00	3		Pinaleno	L	Thin	3	19.5	26.25
Pinaleno	N	L2	M	Thick	2012-06-04 03:01:00	2	2012-06-04 03:01:00	17	2012-06-04 03:01:00	3		Pinaleno	L	Thin	3	20	25.75
Pinaleno	N	L3	S	Thick	2012-06-04 03:02:00	2	2012-06-04 03:02:00	17.25	2012-06-04 03:02:00	3		Pinaleno	M				20.7529
Pinaleno	Y	38	S	Thin	2012-06-04 03:03:00	2	2012-06-04 03:03:00	18	2012-06-04 03:03:00	3		Pinaleno	S				20.9702
Pinaleno	N	M3	VS	Thin	2012-06-04 03:04:00	2	2012-06-04 03:04:00	17	2012-06-04 03:04:00	3		Pinaleno	VS	Thick	1	19.5	24.5
Pinaleno	N	M5	VS	Thin	2012-06-04 03:04:00	2	2012-06-04 03:04:00	17.625	2012-06-04 03:04:00	3		Pinaleno	VS	Thick	1	20	24
Pinaleno	Y	44	S	Thick	2012-06-04 03:04:00	2	2012-06-04 03:04:00	16.75	2012-06-04 03:04:00	3		Pinaleno	VS	Thick	1	20.5	23.5
Pinaleno	N	L4	L	Thick	2012-06-04 03:05:00	2	2012-06-04 03:05:00	19	2012-06-04 03:05:00	3		Pinaleno	VS	Thick	1	21	23.125
Pinaleno	N	S5	VS	Thin	2012-06-04 03:05:00	2	2012-06-04 03:05:00	19.375	2012-06-04 03:05:00	3		Pinaleno	VS	Thick	1	21.5	22.5
Pinaleno	N	M1	VS	Thin	2012-06-04 03:05:00	2	2012-06-04 03:05:00	17.75	2012-06-04 03:05:00	3		Pinaleno	VS	Thick	1	22	22
Pinaleno	Y	8	M	Thin	2012-06-04 03:05:00	2	2012-06-04 03:05:00	18.875	2012-06-04 03:05:00	3		Pinaleno	VS	Thick	1	22.5	21.5
Pinaleno	N	S2	VS	Thin	2012-06-04 03:08:00	2	2012-06-04 03:08:00	17.375	2012-06-04 03:08:00	3		Pinaleno	VS	Thick	1	23	21.25
Pinaleno	Y	49	L	Thick	2012-06-04 03:08:00	2	2012-06-04 03:08:00	18.25	2012-06-04 03:08:00	3		Pinaleno	VS	Thick	1	23.5	20.75
Pinaleno	Y	31	VS	Thick	2012-06-04 03:08:00	2	2012-06-04 03:08:00	19.25	2012-06-04 03:08:00	3		Pinaleno	VS	Thick	2	0	20.5
Pinaleno	N	L1	M	Thick	2012-06-04 03:09:00	2	2012-06-04 03:09:00	19	2012-06-04 03:09:00	3		Pinaleno	VS	Thick	2	0.5	20.125
Pinaleno	Y	37	M	Thin	2012-06-04 03:09:00	2	2012-06-04 03:09:00	18.375	2012-06-04 03:09:00	3		Pinaleno	VS	Thick	2	1	19.875
Pinaleno	Y	46	M	Thin	2012-06-04 03:10:00	2	2012-06-04 03:10:00	17.875	2012-06-04 03:10:00	3		Pinaleno	VS	Thick	2	1.5	19.5
Pinaleno	N	L5	S	Thin	2012-06-04 03:12:00	2	2012-06-04 03:12:00	17	2012-06-04 03:12:00	3		Pinaleno	VS	Thick	2	2	19.25
Pinaleno	N	S4	VS	Thin	2012-06-04 03:25:00	2	2012-06-04 03:25:00	17.25	2012-06-04 03:25:00	3.5		Pinaleno	VS	Thick	2	2.5	19.125
Pinaleno	Y	5	L	Thick	2012-06-04 03:26:00	2	2012-06-04 03:26:00	19.875	2012-06-04 03:26:00	3.5		Pinaleno	VS	Thick	2	3	19.25
Pinaleno	Y	20	L	Thin	2012-06-04 03:27:00	2	2012-06-04 03:27:00	16.75	2012-06-04 03:27:00	3.5		Pinaleno	VS	Thick	2	3.5	19
Pinaleno	Y	14	M	Thick	2012-06-04 03:27:00	2	2012-06-04 03:27:00	17.75	2012-06-04 03:27:00	3.5		Pinaleno	VS	Thick	2	4	18.875
Pinaleno	Y	42	L	Thick	2012-06-04 03:28:00	2	2012-06-04 03:28:00	18.375	2012-06-04 03:28:00	3.5		Pinaleno	VS	Thick	2	4.5	18.375
Pinaleno	N	S1	VS	Thin	2012-06-04 03:29:00	2	2012-06-04 03:29:00	17	2012-06-04 03:29:00	3.5		Pinaleno	VS	Thick	2	5	18.375
Pinaleno	N	M4	VS	Thin	2012-06-04 03:29:00	2	2012-06-04 03:29:00	19.25	2012-06-04 03:29:00	3.5		Pinaleno	VS	Thick	2	5.5	18.25
Pinaleno	N	S3	VS	Thin	2012-06-04 03:30:00	2	2012-06-04 03:30:00	16.75	2012-06-04 03:30:00	3.5		Pinaleno	VS	Thick	2	6	18
Pinaleno	Y	39	M	Thick	2012-06-04 03:30:00	2	2012-06-04 03:30:00	18.875	2012-06-04 03:30:00	3.5		Pinaleno	VS	Thick	2	6.5	17.5
Pinaleno	Y	16	VS	Thin	2012-06-04 03:30:00	2	2012-06-04 03:30:00	16.5	2012-06-04 03:30:00	3.5		Pinaleno	VS	Thick	2	7	17.375
Pinaleno	N	L2	M	Thick	2012-06-04 03:31:00	2	2012-06-04 03:31:00	16.5	2012-06-04 03:31:00	3.5		Pinaleno	VS	Thick	2	7.5	17.125
Pinaleno	N	L3	S	Thick	2012-06-04 03:32:00	2	2012-06-04 03:32:00	16.875	2012-06-04 03:32:00	3.5		Pinaleno	VS	Thick	2	8	17.25
Pinaleno	Y	38	S	Thin	2012-06-04 03:33:00	2	2012-06-04 03:33:00	17.875	2012-06-04 03:33:00	3.5		Pinaleno	VS	Thick	2	8.5	17.375
Pinaleno	N	M3	VS	Thin	2012-06-04 03:34:00	2	2012-06-04 03:34:00	16.625	2012-06-04 03:34:00	3.5		Pinaleno	VS	Thick	2	9	17.625
Pinaleno	N	M5	VS	Thin	2012-06-04 03:34:00	2	2012-06-04 03:34:00	17.5	2012-06-04 03:34:00	3.5		Pinaleno	VS	Thick	2	9.5	19
Pinaleno	Y	44	S	Thick	2012-06-04 03:34:00	2	2012-06-04 03:34:00	16.5	2012-06-04 03:34:00	3.5		Pinaleno	VS	Thick	2	10	20.875
Pinaleno	N	L4	L	Thick	2012-06-04 03:35:00	2	2012-06-04 03:35:00	18.625	2012-06-04 03:35:00	3.5		Pinaleno	VS	Thick	2	10.5	22.875
Pinaleno	N	S5	VS	Thin	2012-06-04 03:35:00	2	2012-06-04 03:35:00	19	2012-06-04 03:35:00	3.5		Pinaleno	VS	Thick	2	11	24.875
Pinaleno	N	M1	VS	Thin	2012-06-04 03:35:00	2	2012-06-04 03:35:00	17.5	2012-06-04 03:35:00	3.5		Pinaleno	VS	Thick	2	11.5	26.5
Pinaleno	Y	8	M	Thin	2012-06-04 03:35:00	2	2012-06-04 03:35:00	18.5	2012-06-04 03:35:00	3.5		Pinaleno	VS	Thick	2	12	28
Pinaleno	N	S2	VS	Thin	2012-06-04 03:38:00	2	2012-06-04 03:38:00	16.875	2012-06-04 03:38:00	3.5		Pinaleno	VS	Thick	2	12.5	29.375
Pinaleno	Y	49	L	Thick	2012-06-04 03:38:00	2	2012-06-04 03:38:00	18	2012-06-04 03:38:00	3.5		Pinaleno	VS	Thick	2	13	30.25
Pinaleno	Y	31	VS	Thick	2012-06-04 03:38:00	2	2012-06-04 03:38:00	19	2012-06-04 03:38:00	3.5		Pinaleno	VS	Thick	2	13.5	30.125
Pinaleno	N	L1	M	Thick	2012-06-04 03:39:00	2	2012-06-04 03:39:00	18.75	2012-06-04 03:39:00	3.5		Pinaleno	VS	Thick	2	14	29.375
Pinaleno	Y	37	M	Thin	2012-06-04 03:39:00	2	2012-06-04 03:39:00	18	2012-06-04 03:39:00	3.5		Pinaleno	VS	Thick	2	14.5	28.625
Pinaleno	Y	46	M	Thin	2012-06-04 03:40:00	2	2012-06-04 03:40:00	17.875	2012-06-04 03:40:00	3.5		Pinaleno	VS	Thick	2	15	28
Pinaleno	N	L5	S	Thin	2012-06-04 03:42:00	2	2012-06-04 03:42:00	16.75	2012-06-04 03:42:00	3.5		Pinaleno	VS	Thick	2	15.5	27.375
Pinaleno	N	S4	VS	Thin	2012-06-04 03:55:00	2	2012-06-04 03:55:00	17	2012-06-04 03:55:00	4		Pinaleno	VS	Thick	2	16	27.125
Pinaleno	Y	5	L	Thick	2012-06-04 03:56:00	2	2012-06-04 03:56:00	19.5	2012-06-04 03:56:00	4		Pinaleno	VS	Thick	2	16.5	27
Pinaleno	Y	20	L	Thin	2012-06-04 03:57:00	2	2012-06-04 03:57:00	16.5	2012-06-04 03:57:00	4		Pinaleno	VS	Thick	2	17	27.125
Pinaleno	Y	14	M	Thick	2012-06-04 03:57:00	2	2012-06-04 03:57:00	17.375	2012-06-04 03:57:00	4		Pinaleno	VS	Thick	2	17.5	27
Pinaleno	Y	42	L	Thick	2012-06-04 03:58:00	2	2012-06-04 03:58:00	18.375	2012-06-04 03:58:00	4		Pinaleno	VS	Thick	2	18	26.625
Pinaleno	N	S1	VS	Thin	2012-06-04 03:59:00	2	2012-06-04 03:59:00	16.625	2012-06-04 03:59:00	4		Pinaleno	VS	Thick	2	18.5	26.125
Pinaleno	N	M4	VS	Thin	2012-06-04 03:59:00	2	2012-06-04 03:59:00	19	2012-06-04 03:59:00	4		Pinaleno	VS	Thick	2	19	25.5
Pinaleno	N	S3	VS	Thin	2012-06-04 04:00:00	2	2012-06-04 04:00:00	16.5	2012-06-04 04:00:00	4		Pinaleno	VS	Thick	2	19.5	25
Pinaleno	Y	39	M	Thick	2012-06-04 04:00:00	2	2012-06-04 04:00:00	18.75	2012-06-04 04:00:00	4		Pinaleno	VS	Thick	2	20	24.375
Pinaleno	Y	16	VS	Thin	2012-06-04 04:00:00	2	2012-06-04 04:00:00	16.125	2012-06-04 04:00:00	4		Pinaleno	VS	Thick	2	20.5	23.875
Pinaleno	N	L2	M	Thick	2012-06-04 04:01:00	2	2012-06-04 04:01:00	16.5	2012-06-04 04:01:00	4		Pinaleno	VS	Thick	2	21	23.5
Pinaleno	N	L3	S	Thick	2012-06-04 04:02:00	2	2012-06-04 04:02:00	16.875	2012-06-04 04:02:00	4		Pinaleno	VS	Thick	2	21.5	22.875
Pinaleno	Y	38	S	Thin	2012-06-04 04:03:00	2	2012-06-04 04:03:00	17.75	2012-06-04 04:03:00	4		Pinaleno	VS	Thick	2	22	22.375
Pinaleno	N	M3	VS	Thin	2012-06-04 04:04:00	2	2012-06-04 04:04:00	16.25	2012-06-04 04:04:00	4		Pinaleno	VS	Thick	2	22.5	21.75
Pinaleno	N	M5	VS	Thin	2012-06-04 04:04:00	2	2012-06-04 04:04:00	17.375	2012-06-04 04:04:00	4		Pinaleno	VS	Thick	2	23	21.375
Pinaleno	Y	44	S	Thick	2012-06-04 04:04:00	2	2012-06-04 04:04:00	16.5	2012-06-04 04:04:00	4		Pinaleno	VS	Thick	2	23.5	21
Pinaleno	N	L4	L	Thick	2012-06-04 04:05:00	2	2012-06-04 04:05:00	18.25	2012-06-04 04:05:00	4		Pinaleno	VS	Thick	3	0	20.75
Pinaleno	N	S5	VS	Thin	2012-06-04 04:05:00	2	2012-06-04 04:05:00	18.75	2012-06-04 04:05:00	4		Pinaleno	VS	Thick	3	0.5	20.5
Pinaleno	N	M1	VS	Thin	2012-06-04 04:05:00	2	2012-06-04 04:05:00	17.125	2012-06-04 04:05:00	4		Pinaleno	VS	Thick	3	1	20.125
Pinaleno	Y	8	M	Thin	2012-06-04 04:05:00	2	2012-06-04 04:05:00	18.5	2012-06-04 04:05:00	4		Pinaleno	VS	Thick	3	1.5	19.875
Pinaleno	N	S2	VS	Thin	2012-06-04 04:08:00	2	2012-06-04 04:08:00	16.5	2012-06-04 04:08:00	4		Pinaleno	VS	Thick	3	2	19.5
Pinaleno	Y	49	L	Thick	2012-06-04 04:08:00	2	2012-06-04 04:08:00	17.875	2012-06-04 04:08:00	4		Pinaleno	VS	Thick	3	2.5	19.125
Pinaleno	Y	31	VS	Thick	2012-06-04 04:08:00	2	2012-06-04 04:08:00	18.875	2012-06-04 04:08:00	4		Pinaleno	VS	Thick	3	3	18.875
Pinaleno	N	L1	M	Thick	2012-06-04 04:09:00	2	2012-06-04 04:09:00	18.5	2012-06-04 04:09:00	4		Pinaleno	VS	Thick	3	3.5	18.5
Pinaleno	Y	37	M	Thin	2012-06-04 04:09:00	2	2012-06-04 04:09:00	17.75	2012-06-04 04:09:00	4		Pinaleno	VS	Thick	3	4	18.375
Pinaleno	Y	46	M	Thin	2012-06-04 04:10:00	2	2012-06-04 04:10:00	17.625	2012-06-04 04:10:00	4		Pinaleno	VS	Thick	3	4.5	18.625
Pinaleno	N	L5	S	Thin	2012-06-04 04:12:00	2	2012-06-04 04:12:00	16.5	2012-06-04 04:12:00	4		Pinaleno	VS	Thick	3	5	18.5
Pinaleno	N	S4	VS	Thin	2012-06-04 04:25:00	2	2012-06-04 04:25:00	16.75	2012-06-04 04:25:00	4.5		Pinaleno	VS	Thick	3	5.5	18.125
Pinaleno	Y	5	L	Thick	2012-06-04 04:26:00	2	2012-06-04 04:26:00	19.125	2012-06-04 04:26:00	4.5		Pinaleno	VS	Thick	3	6	17.875
Pinaleno	Y	20	L	Thin	2012-06-04 04:27:00	2	2012-06-04 04:27:00	16.125	2012-06-04 04:27:00	4.5		Pinaleno	VS	Thick	3	6.5	17.75
Pinaleno	Y	14	M	Thick	2012-06-04 04:27:00	2	2012-06-04 04:27:00	17	2012-06-04 04:27:00	4.5		Pinaleno	VS	Thick	3	7	17.5
Pinaleno	Y	42	L	Thick	2012-06-04 04:28:00	2	2012-06-04 04:28:00	17.875	2012-06-04 04:28:00	4.5		Pinaleno	VS	Thick	3	7.5	17.25
Pinaleno	N	S1	VS	Thin	2012-06-04 04:29:00	2	2012-06-04 04:29:00	16.375	2012-06-04 04:29:00	4.5		Pinaleno	VS	Thick	3	8	17.25
Pinaleno	N	M4	VS	Thin	2012-06-04 04:29:00	2	2012-06-04 04:29:00	18.75	2012-06-04 04:29:00	4.5		Pinaleno	VS	Thick	3	8.5	17.375
Pinaleno	N	S3	VS	Thin	2012-06-04 04:30:00	2	2012-06-04 04:30:00	16.25	2012-06-04 04:30:00	4.5		Pinaleno	VS	Thick	3	9	17.625
Pinaleno	Y	39	M	Thick	2012-06-04 04:30:00	2	2012-06-04 04:30:00	18.625	2012-06-04 04:30:00	4.5		Pinaleno	VS	Thick	3	9.5	19.25
Pinaleno	Y	16	VS	Thin	2012-06-04 04:30:00	2	2012-06-04 04:30:00	15.75	2012-06-04 04:30:00	4.5		Pinaleno	VS	Thick	3	10	21.375
Pinaleno	N	L2	M	Thick	2012-06-04 04:31:00	2	2012-06-04 04:31:00	16	2012-06-04 04:31:00	4.5		Pinaleno	VS	Thick	3	10.5	23.75
Pinaleno	N	L3	S	Thick	2012-06-04 04:32:00	2	2012-06-04 04:32:00	16.125	2012-06-04 04:32:00	4.5		Pinaleno	VS	Thick	3	11	25.75
Pinaleno	Y	38	S	Thin	2012-06-04 04:33:00	2	2012-06-04 04:33:00	17.375	2012-06-04 04:33:00	4.5		Pinaleno	VS	Thick	3	11.5	27.5
Pinaleno	N	M3	VS	Thin	2012-06-04 04:34:00	2	2012-06-04 04:34:00	15.875	2012-06-04 04:34:00	4.5		Pinaleno	VS	Thick	3	12	29.375
Pinaleno	N	M5	VS	Thin	2012-06-04 04:34:00	2	2012-06-04 04:34:00	17.125	2012-06-04 04:34:00	4.5		Pinaleno	VS	Thick	3	12.5	31
Pinaleno	Y	44	S	Thick	2012-06-04 04:34:00	2	2012-06-04 04:34:00	15.75	2012-06-04 04:34:00	4.5		Pinaleno	VS	Thick	3	13	32
Pinaleno	N	L4	L	Thick	2012-06-04 04:35:00	2	2012-06-04 04:35:00	18	2012-06-04 04:35:00	4.5		Pinaleno	VS	Thick	3	13.5	32.125
Pinaleno	N	S5	VS	Thin	2012-06-04 04:35:00	2	2012-06-04 04:35:00	18.5	2012-06-04 04:35:00	4.5		Pinaleno	VS	Thick	3	14	31.375
Pinaleno	N	M1	VS	Thin	2012-06-04 04:35:00	2	2012-06-04 04:35:00	16.875	2012-06-04 04:35:00	4.5		Pinaleno	VS	Thick	3	14.5	30.375
Pinaleno	Y	8	M	Thin	2012-06-04 04:35:00	2	2012-06-04 04:35:00	17.75	2012-06-04 04:35:00	4.5		Pinaleno	VS	Thick	3	15	29.625
Pinaleno	N	S2	VS	Thin	2012-06-04 04:38:00	2	2012-06-04 04:38:00	16.25	2012-06-04 04:38:00	4.5		Pinaleno	VS	Thick	3	15.5	28.75
Pinaleno	Y	49	L	Thick	2012-06-04 04:38:00	2	2012-06-04 04:38:00	17.25	2012-06-04 04:38:00	4.5		Pinaleno	VS	Thick	3	16	28.5
Pinaleno	Y	31	VS	Thick	2012-06-04 04:38:00	2	2012-06-04 04:38:00	18.375	2012-06-04 04:38:00	4.5		Pinaleno	VS	Thick	3	16.5	28.125
Pinaleno	N	L1	M	Thick	2012-06-04 04:39:00	2	2012-06-04 04:39:00	18.125	2012-06-04 04:39:00	4.5		Pinaleno	VS	Thick	3	17	28
Pinaleno	Y	37	M	Thin	2012-06-04 04:39:00	2	2012-06-04 04:39:00	17.375	2012-06-04 04:39:00	4.5		Pinaleno	VS	Thick	3	17.5	27.875
Pinaleno	Y	46	M	Thin	2012-06-04 04:40:00	2	2012-06-04 04:40:00	17.25	2012-06-04 04:40:00	4.5		Pinaleno	VS	Thick	3	18	27.625
Pinaleno	N	L5	S	Thin	2012-06-04 04:42:00	2	2012-06-04 04:42:00	16.25	2012-06-04 04:42:00	4.5		Pinaleno	VS	Thick	3	18.5	27.125
Pinaleno	N	S4	VS	Thin	2012-06-04 04:55:00	2	2012-06-04 04:55:00	16.5	2012-06-04 04:55:00	5		Pinaleno	VS	Thick	3	19	26.5
Pinaleno	Y	5	L	Thick	2012-06-04 04:56:00	2	2012-06-04 04:56:00	18.75	2012-06-04 04:56:00	5		Pinaleno	VS	Thick	3	19.5	26.125
Pinaleno	Y	20	L	Thin	2012-06-04 04:57:00	2	2012-06-04 04:57:00	15.875	2012-06-04 04:57:00	5		Pinaleno	VS	Thick	3	20	26.125
Pinaleno	Y	14	M	Thick	2012-06-04 04:57:00	2	2012-06-04 04:57:00	16.75	2012-06-04 04:57:00	5		Pinaleno	VS	Thin	1	0	25
Pinaleno	Y	42	L	Thick	2012-06-04 04:58:00	2	2012-06-04 04:58:00	17.625	2012-06-04 04:58:00	5		Pinaleno	VS	Thin	1	0.5	23.875
Pinaleno	N	S1	VS	Thin	2012-06-04 04:59:00	2	2012-06-04 04:59:00	16.125	2012-06-04 04:59:00	5		Pinaleno	VS	Thin	1	1	23
Pinaleno	N	M4	VS	Thin	2012-06-04 04:59:00	2	2012-06-04 04:59:00	18.5	2012-06-04 04:59:00	5		Pinaleno	VS	Thin	1	1.5	22.125
Pinaleno	N	S3	VS	Thin	2012-06-04 05:00:00	2	2012-06-04 05:00:00	16.125	2012-06-04 05:00:00	5		Pinaleno	VS	Thin	1	2	21.375
Pinaleno	Y	39	M	Thick	2012-06-04 05:00:00	2	2012-06-04 05:00:00	18.375	2012-06-04 05:00:00	5		Pinaleno	VS	Thin	1	2.5	20.625
Pinaleno	Y	16	VS	Thin	2012-06-04 05:00:00	2	2012-06-04 05:00:00	15.5	2012-06-04 05:00:00	5		Pinaleno	VS	Thin	1	3	19.875
Pinaleno	N	L2	M	Thick	2012-06-04 05:01:00	2	2012-06-04 05:01:00	16	2012-06-04 05:01:00	5		Pinaleno	VS	Thin	1	3.5	19.375
Pinaleno	N	L3	S	Thick	2012-06-04 05:02:00	2	2012-06-04 05:02:00	15.875	2012-06-04 05:02:00	5		Pinaleno	VS	Thin	1	4	18.875
Pinaleno	Y	38	S	Thin	2012-06-04 05:03:00	2	2012-06-04 05:03:00	17.125	2012-06-04 05:03:00	5		Pinaleno	VS	Thin	1	19.5	25.575
Pinaleno	N	M3	VS	Thin	2012-06-04 05:04:00	2	2012-06-04 05:04:00	15.625	2012-06-04 05:04:00	5		Pinaleno	VS	Thin	1	20	24.2875
Pinaleno	N	M5	VS	Thin	2012-06-04 05:04:00	2	2012-06-04 05:04:00	17	2012-06-04 05:04:00	5		Pinaleno	VS	Thin	1	20.5	23.5125
Pinaleno	Y	44	S	Thick	2012-06-04 05:04:00	2	2012-06-04 05:04:00	15.625	2012-06-04 05:04:00	5		Pinaleno	VS	Thin	1	21	22.8472
Pinaleno	N	L4	L	Thick	2012-06-04 05:05:00	2	2012-06-04 05:05:00	17.625	2012-06-04 05:05:00	5		Pinaleno	VS	Thin	1	21.5	22.075
Pinaleno	N	S5	VS	Thin	2012-06-04 05:05:00	2	2012-06-04 05:05:00	18.25	2012-06-04 05:05:00	5		Pinaleno	VS	Thin	1	22	21.425
Pinaleno	N	M1	VS	Thin	2012-06-04 05:05:00	2	2012-06-04 05:05:00	16.5	2012-06-04 05:05:00	5		Pinaleno	VS	Thin	1	22.5	20.8375
Pinaleno	Y	8	M	Thin	2012-06-04 05:05:00	2	2012-06-04 05:05:00	17.625	2012-06-04 05:05:00	5		Pinaleno	VS	Thin	1	23	20.2625
Pinaleno	N	S2	VS	Thin	2012-06-04 05:08:00	2	2012-06-04 05:08:00	16	2012-06-04 05:08:00	5		Pinaleno	VS	Thin	1	23.5	19.7875
Pinaleno	Y	49	L	Thick	2012-06-04 05:08:00	2	2012-06-04 05:08:00	17.125	2012-06-04 05:08:00	5		Pinaleno	VS	Thin	1	24	19.625
Pinaleno	Y	31	VS	Thick	2012-06-04 05:08:00	2	2012-06-04 05:08:00	18.375	2012-06-04 05:08:00	5		Pinaleno	VS	Thin	2	0	19.9844
Pinaleno	N	L1	M	Thick	2012-06-04 05:09:00	2	2012-06-04 05:09:00	17.75	2012-06-04 05:09:00	5		Pinaleno	VS	Thin	2	0.5	19.4545
Pinaleno	Y	37	M	Thin	2012-06-04 05:09:00	2	2012-06-04 05:09:00	17	2012-06-04 05:09:00	5		Pinaleno	VS	Thin	2	1	19.0568
Pinaleno	Y	46	M	Thin	2012-06-04 05:10:00	2	2012-06-04 05:10:00	17	2012-06-04 05:10:00	5		Pinaleno	VS	Thin	2	1.5	18.6818
Pinaleno	N	L5	S	Thin	2012-06-04 05:12:00	2	2012-06-04 05:12:00	16	2012-06-04 05:12:00	5		Pinaleno	VS	Thin	2	2	18.3636
Pinaleno	N	S4	VS	Thin	2012-06-04 05:25:00	2	2012-06-04 05:25:00	16.375	2012-06-04 05:25:00	5.5		Pinaleno	VS	Thin	2	2.5	18.1591
Pinaleno	Y	5	L	Thick	2012-06-04 05:26:00	2	2012-06-04 05:26:00	18.5	2012-06-04 05:26:00	5.5		Pinaleno	VS	Thin	2	3	17.8977
Pinaleno	Y	20	L	Thin	2012-06-04 05:27:00	2	2012-06-04 05:27:00	15.625	2012-06-04 05:27:00	5.5		Pinaleno	VS	Thin	2	3.5	17.5455
Pinaleno	Y	14	M	Thick	2012-06-04 05:27:00	2	2012-06-04 05:27:00	16.5	2012-06-04 05:27:00	5.5		Pinaleno	VS	Thin	2	4	17.2273
Pinaleno	Y	42	L	Thick	2012-06-04 05:28:00	2	2012-06-04 05:28:00	17.75	2012-06-04 05:28:00	5.5		Pinaleno	VS	Thin	2	4.5	16.9886
Pinaleno	N	S1	VS	Thin	2012-06-04 05:29:00	2	2012-06-04 05:29:00	16	2012-06-04 05:29:00	5.5		Pinaleno	VS	Thin	2	5	16.7386
Pinaleno	N	M4	VS	Thin	2012-06-04 05:29:00	2	2012-06-04 05:29:00	18.25	2012-06-04 05:29:00	5.5		Pinaleno	VS	Thin	2	5.5	16.5227
Pinaleno	N	S3	VS	Thin	2012-06-04 05:30:00	2	2012-06-04 05:30:00	15.875	2012-06-04 05:30:00	5.5		Pinaleno	VS	Thin	2	6	16.3182
Pinaleno	Y	39	M	Thick	2012-06-04 05:30:00	2	2012-06-04 05:30:00	18.25	2012-06-04 05:30:00	5.5		Pinaleno	VS	Thin	2	6.5	16.125
Pinaleno	Y	16	VS	Thin	2012-06-04 05:30:00	2	2012-06-04 05:30:00	15.375	2012-06-04 05:30:00	5.5		Pinaleno	VS	Thin	2	7	15.8977
Pinaleno	N	L2	M	Thick	2012-06-04 05:31:00	2	2012-06-04 05:31:00	16	2012-06-04 05:31:00	5.5		Pinaleno	VS	Thin	2	7.5	15.6818
Pinaleno	N	L3	S	Thick	2012-06-04 05:32:00	2	2012-06-04 05:32:00	16.125	2012-06-04 05:32:00	5.5		Pinaleno	VS	Thin	2	8	15.6477
Pinaleno	Y	38	S	Thin	2012-06-04 05:33:00	2	2012-06-04 05:33:00	17.125	2012-06-04 05:33:00	5.5		Pinaleno	VS	Thin	2	8.5	16.2045
Pinaleno	N	M3	VS	Thin	2012-06-04 05:34:00	2	2012-06-04 05:34:00	15.375	2012-06-04 05:34:00	5.5		Pinaleno	VS	Thin	2	9	17.6023
Pinaleno	N	M5	VS	Thin	2012-06-04 05:34:00	2	2012-06-04 05:34:00	16.875	2012-06-04 05:34:00	5.5		Pinaleno	VS	Thin	2	9.5	19.4432
Pinaleno	Y	44	S	Thick	2012-06-04 05:34:00	2	2012-06-04 05:34:00	15.875	2012-06-04 05:34:00	5.5		Pinaleno	VS	Thin	2	10	20.7386
Pinaleno	N	L4	L	Thick	2012-06-04 05:35:00	2	2012-06-04 05:35:00	17.375	2012-06-04 05:35:00	5.5		Pinaleno	VS	Thin	2	10.5	21.5341
Pinaleno	N	S5	VS	Thin	2012-06-04 05:35:00	2	2012-06-04 05:35:00	18	2012-06-04 05:35:00	5.5		Pinaleno	VS	Thin	2	11	21.6023
Pinaleno	N	M1	VS	Thin	2012-06-04 05:35:00	2	2012-06-04 05:35:00	16.25	2012-06-04 05:35:00	5.5		Pinaleno	VS	Thin	2	11.5	22.2273
Pinaleno	Y	8	M	Thin	2012-06-04 05:35:00	2	2012-06-04 05:35:00	17.625	2012-06-04 05:35:00	5.5		Pinaleno	VS	Thin	2	12	23.6591
Pinaleno	N	S2	VS	Thin	2012-06-04 05:38:00	2	2012-06-04 05:38:00	15.75	2012-06-04 05:38:00	5.5		Pinaleno	VS	Thin	2	12.5	25.9886
Pinaleno	Y	49	L	Thick	2012-06-04 05:38:00	2	2012-06-04 05:38:00	17	2012-06-04 05:38:00	5.5		Pinaleno	VS	Thin	2	13	28.1023
Pinaleno	Y	31	VS	Thick	2012-06-04 05:38:00	2	2012-06-04 05:38:00	18.25	2012-06-04 05:38:00	5.5		Pinaleno	VS	Thin	2	13.5	28.9773
Pinaleno	N	L1	M	Thick	2012-06-04 05:39:00	2	2012-06-04 05:39:00	17.5	2012-06-04 05:39:00	5.5		Pinaleno	VS	Thin	2	14	30
Pinaleno	Y	37	M	Thin	2012-06-04 05:39:00	2	2012-06-04 05:39:00	16.75	2012-06-04 05:39:00	5.5		Pinaleno	VS	Thin	2	14.5	30.7955
Pinaleno	Y	46	M	Thin	2012-06-04 05:40:00	2	2012-06-04 05:40:00	17	2012-06-04 05:40:00	5.5		Pinaleno	VS	Thin	2	15	30.4205
Pinaleno	N	L5	S	Thin	2012-06-04 05:42:00	2	2012-06-04 05:42:00	15.75	2012-06-04 05:42:00	5.5		Pinaleno	VS	Thin	2	15.5	29.875
Pinaleno	N	S4	VS	Thin	2012-06-04 05:55:00	2	2012-06-04 05:55:00	16.25	2012-06-04 05:55:00	6		Pinaleno	VS	Thin	2	16	29.75
Pinaleno	Y	5	L	Thick	2012-06-04 05:56:00	2	2012-06-04 05:56:00	18.375	2012-06-04 05:56:00	6		Pinaleno	VS	Thin	2	16.5	29.0341
Pinaleno	Y	20	L	Thin	2012-06-04 05:57:00	2	2012-06-04 05:57:00	15.5	2012-06-04 05:57:00	6		Pinaleno	VS	Thin	2	17	28.3977
Pinaleno	Y	14	M	Thick	2012-06-04 05:57:00	2	2012-06-04 05:57:00	16.25	2012-06-04 05:57:00	6		Pinaleno	VS	Thin	2	17.5	27.6818
Pinaleno	Y	42	L	Thick	2012-06-04 05:58:00	2	2012-06-04 05:58:00	17.375	2012-06-04 05:58:00	6		Pinaleno	VS	Thin	2	18	26.8523
Pinaleno	N	S1	VS	Thin	2012-06-04 05:59:00	2	2012-06-04 05:59:00	15.75	2012-06-04 05:59:00	6		Pinaleno	VS	Thin	2	18.5	26.3636
Pinaleno	N	M4	VS	Thin	2012-06-04 05:59:00	2	2012-06-04 05:59:00	18.125	2012-06-04 05:59:00	6		Pinaleno	VS	Thin	2	19	25.9318
Pinaleno	N	S3	VS	Thin	2012-06-04 06:00:00	2	2012-06-04 06:00:00	15.75	2012-06-04 06:00:00	6		Pinaleno	VS	Thin	2	19.5	25.3523
Pinaleno	Y	39	M	Thick	2012-06-04 06:00:00	2	2012-06-04 06:00:00	18	2012-06-04 06:00:00	6		Pinaleno	VS	Thin	2	20	24.6136
Pinaleno	Y	16	VS	Thin	2012-06-04 06:00:00	2	2012-06-04 06:00:00	15.125	2012-06-04 06:00:00	6		Pinaleno	VS	Thin	2	20.5	23.7273
Pinaleno	N	L2	M	Thick	2012-06-04 06:01:00	2	2012-06-04 06:01:00	15.5	2012-06-04 06:01:00	6		Pinaleno	VS	Thin	2	21	22.8182
Pinaleno	N	L3	S	Thick	2012-06-04 06:02:00	2	2012-06-04 06:02:00	15.75	2012-06-04 06:02:00	6		Pinaleno	VS	Thin	2	21.5	21.9773
Pinaleno	Y	38	S	Thin	2012-06-04 06:03:00	2	2012-06-04 06:03:00	16.875	2012-06-04 06:03:00	6		Pinaleno	VS	Thin	2	22	21.3864
Pinaleno	N	M3	VS	Thin	2012-06-04 06:04:00	2	2012-06-04 06:04:00	15.125	2012-06-04 06:04:00	6		Pinaleno	VS	Thin	2	22.5	20.9432
Pinaleno	N	M5	VS	Thin	2012-06-04 06:04:00	2	2012-06-04 06:04:00	16.75	2012-06-04 06:04:00	6		Pinaleno	VS	Thin	2	23	20.5114
Pinaleno	Y	44	S	Thick	2012-06-04 06:04:00	2	2012-06-04 06:04:00	15.625	2012-06-04 06:04:00	6		Pinaleno	VS	Thin	2	23.5	20.0568
Pinaleno	N	L4	L	Thick	2012-06-04 06:05:00	2	2012-06-04 06:05:00	17.125	2012-06-04 06:05:00	6		Pinaleno	VS	Thin	2	24	19.125
Pinaleno	N	S5	VS	Thin	2012-06-04 06:05:00	2	2012-06-04 06:05:00	17.75	2012-06-04 06:05:00	6		Pinaleno	VS	Thin	3	0	19.6719
Pinaleno	N	M1	VS	Thin	2012-06-04 06:05:00	2	2012-06-04 06:05:00	16.125	2012-06-04 06:05:00	6		Pinaleno	VS	Thin	3	0.5	18.6625
Pinaleno	Y	8	M	Thin	2012-06-04 06:05:00	2	2012-06-04 06:05:00	17.375	2012-06-04 06:05:00	6		Pinaleno	VS	Thin	3	1	18.325
Pinaleno	N	S2	VS	Thin	2012-06-04 06:08:00	2	2012-06-04 06:08:00	15.5	2012-06-04 06:08:00	6		Pinaleno	VS	Thin	3	1.5	17.95
Pinaleno	Y	49	L	Thick	2012-06-04 06:08:00	2	2012-06-04 06:08:00	17	2012-06-04 06:08:00	6		Pinaleno	VS	Thin	3	2	17.6375
Pinaleno	Y	31	VS	Thick	2012-06-04 06:08:00	2	2012-06-04 06:08:00	18	2012-06-04 06:08:00	6		Pinaleno	VS	Thin	3	2.5	17.5125
Pinaleno	N	L1	M	Thick	2012-06-04 06:09:00	2	2012-06-04 06:09:00	17.25	2012-06-04 06:09:00	6		Pinaleno	VS	Thin	3	3	17.4375
Pinaleno	Y	37	M	Thin	2012-06-04 06:09:00	2	2012-06-04 06:09:00	16.5	2012-06-04 06:09:00	6		Pinaleno	VS	Thin	3	3.5	17.2625
Pinaleno	Y	46	M	Thin	2012-06-04 06:10:00	2	2012-06-04 06:10:00	16.875	2012-06-04 06:10:00	6		Pinaleno	VS	Thin	3	4	17.125
Pinaleno	N	L5	S	Thin	2012-06-04 06:12:00	2	2012-06-04 06:12:00	15.5	2012-06-04 06:12:00	6		Pinaleno	VS	Thin	3	4.5	17.125
Pinaleno	N	S4	VS	Thin	2012-06-04 06:25:00	2	2012-06-04 06:25:00	16	2012-06-04 06:25:00	6.5		Pinaleno	VS	Thin	3	5	16.8864
Pinaleno	Y	5	L	Thick	2012-06-04 06:26:00	2	2012-06-04 06:26:00	18	2012-06-04 06:26:00	6.5		Pinaleno	VS	Thin	3	5.5	16.6136
Pinaleno	Y	20	L	Thin	2012-06-04 06:27:00	2	2012-06-04 06:27:00	15.25	2012-06-04 06:27:00	6.5		Pinaleno	VS	Thin	3	6	16.2955
Pinaleno	Y	14	M	Thick	2012-06-04 06:27:00	2	2012-06-04 06:27:00	15.875	2012-06-04 06:27:00	6.5		Pinaleno	VS	Thin	3	6.5	16.0682
Pinaleno	Y	42	L	Thick	2012-06-04 06:28:00	2	2012-06-04 06:28:00	17	2012-06-04 06:28:00	6.5		Pinaleno	VS	Thin	3	7	15.8523
Pinaleno	N	S1	VS	Thin	2012-06-04 06:29:00	2	2012-06-04 06:29:00	15.625	2012-06-04 06:29:00	6.5		Pinaleno	VS	Thin	3	7.5	15.625
Pinaleno	N	M4	VS	Thin	2012-06-04 06:29:00	2	2012-06-04 06:29:00	17.875	2012-06-04 06:29:00	6.5		Pinaleno	VS	Thin	3	8	15.5227
Pinaleno	N	S3	VS	Thin	2012-06-04 06:30:00	2	2012-06-04 06:30:00	15.625	2012-06-04 06:30:00	6.5		Pinaleno	VS	Thin	3	8.5	16.25
Pinaleno	Y	39	M	Thick	2012-06-04 06:30:00	2	2012-06-04 06:30:00	17.75	2012-06-04 06:30:00	6.5		Pinaleno	VS	Thin	3	9	17.9091
Pinaleno	Y	16	VS	Thin	2012-06-04 06:30:00	2	2012-06-04 06:30:00	14.875	2012-06-04 06:30:00	6.5		Pinaleno	VS	Thin	3	9.5	20.0568
Pinaleno	N	L2	M	Thick	2012-06-04 06:31:00	2	2012-06-04 06:31:00	15.5	2012-06-04 06:31:00	6.5		Pinaleno	VS	Thin	3	10	21.3409
Pinaleno	N	L3	S	Thick	2012-06-04 06:32:00	2	2012-06-04 06:32:00	15.125	2012-06-04 06:32:00	6.5		Pinaleno	VS	Thin	3	10.5	21.9659
Pinaleno	Y	38	S	Thin	2012-06-04 06:33:00	2	2012-06-04 06:33:00	16.625	2012-06-04 06:33:00	6.5		Pinaleno	VS	Thin	3	11	21.9091
Pinaleno	N	M3	VS	Thin	2012-06-04 06:34:00	2	2012-06-04 06:34:00	14.875	2012-06-04 06:34:00	6.5		Pinaleno	VS	Thin	3	11.5	22.5341
Pinaleno	N	M5	VS	Thin	2012-06-04 06:34:00	2	2012-06-04 06:34:00	16.625	2012-06-04 06:34:00	6.5		Pinaleno	VS	Thin	3	12	24.0227
Pinaleno	Y	44	S	Thick	2012-06-04 06:34:00	2	2012-06-04 06:34:00	15	2012-06-04 06:34:00	6.5		Pinaleno	VS	Thin	3	12.5	26.5568
Pinaleno	N	L4	L	Thick	2012-06-04 06:35:00	2	2012-06-04 06:35:00	16.875	2012-06-04 06:35:00	6.5		Pinaleno	VS	Thin	3	13	28.9318
Pinaleno	N	S5	VS	Thin	2012-06-04 06:35:00	2	2012-06-04 06:35:00	17.625	2012-06-04 06:35:00	6.5		Pinaleno	VS	Thin	3	13.5	29.8636
Pinaleno	N	M1	VS	Thin	2012-06-04 06:35:00	2	2012-06-04 06:35:00	15.875	2012-06-04 06:35:00	6.5		Pinaleno	VS	Thin	3	14	30.8068
Pinaleno	Y	8	M	Thin	2012-06-04 06:35:00	2	2012-06-04 06:35:00	16.75	2012-06-04 06:35:00	6.5		Pinaleno	VS	Thin	3	14.5	31.3977
Pinaleno	N	S2	VS	Thin	2012-06-04 06:38:00	2	2012-06-04 06:38:00	15.25	2012-06-04 06:38:00	6.5		Pinaleno	VS	Thin	3	15	30.75
Pinaleno	Y	49	L	Thick	2012-06-04 06:38:00	2	2012-06-04 06:38:00	16.375	2012-06-04 06:38:00	6.5		Pinaleno	VS	Thin	3	15.5	30.2386
Pinaleno	Y	31	VS	Thick	2012-06-04 06:38:00	2	2012-06-04 06:38:00	17.5	2012-06-04 06:38:00	6.5		Pinaleno	VS	Thin	3	16	30.1705
Pinaleno	N	L1	M	Thick	2012-06-04 06:39:00	2	2012-06-04 06:39:00	16.875	2012-06-04 06:39:00	6.5		Pinaleno	VS	Thin	3	16.5	29.1818
Pinaleno	Y	37	M	Thin	2012-06-04 06:39:00	2	2012-06-04 06:39:00	16.25	2012-06-04 06:39:00	6.5		Pinaleno	VS	Thin	3	17	28.3977
Pinaleno	Y	46	M	Thin	2012-06-04 06:40:00	2	2012-06-04 06:40:00	16.375	2012-06-04 06:40:00	6.5		Pinaleno	VS	Thin	3	17.5	27.7159
Pinaleno	N	L5	S	Thin	2012-06-04 06:42:00	2	2012-06-04 06:42:00	15.25	2012-06-04 06:42:00	6.5		Pinaleno	VS	Thin	3	18	27
Pinaleno	N	S4	VS	Thin	2012-06-04 06:55:00	2	2012-06-04 06:55:00	15.75	2012-06-04 06:55:00	7		Pinaleno	VS	Thin	3	18.5	26.7273
Pinaleno	Y	5	L	Thick	2012-06-04 06:56:00	2	2012-06-04 06:56:00	17.5	2012-06-04 06:56:00	7		Pinaleno	VS	Thin	3	19	26.3409
Pinaleno	Y	20	L	Thin	2012-06-04 06:57:00	2	2012-06-04 06:57:00	15	2012-06-04 06:57:00	7		Pinaleno	VS	Thin	3	19.5	25.6364
Pinaleno	Y	14	M	Thick	2012-06-04 06:57:00	2	2012-06-04 06:57:00	15.625	2012-06-04 06:57:00	7		Pinaleno	VS	Thin	3	20	26.125
Pinaleno	Y	42	L	Thick	2012-06-04 06:58:00	2	2012-06-04 06:58:00	16.625	2012-06-04 06:58:00	7		Pinaleno	VS	Thin	3	20.5	31.125
Pinaleno	N	S1	VS	Thin	2012-06-04 06:59:00	2	2012-06-04 06:59:00	15.375	2012-06-04 06:59:00	7		Pinaleno	VS	Thin	3	21	25.5
Pinaleno	N	M4	VS	Thin	2012-06-04 06:59:00	2	2012-06-04 06:59:00	17.625	2012-06-04 06:59:00	7		Pinaleno	VS	Thin	3	21.5	27.125
Pinaleno	N	S3	VS	Thin	2012-06-04 07:00:00	2	2012-06-04 07:00:00	15.375	2012-06-04 07:00:00	7		Pinaleno	VS	Thin	3	22	27
Pinaleno	Y	39	M	Thick	2012-06-04 07:00:00	2	2012-06-04 07:00:00	17.625	2012-06-04 07:00:00	7		Pinaleno	VS	Thin	3	22.5	27.625
Pinaleno	Y	16	VS	Thin	2012-06-04 07:00:00	2	2012-06-04 07:00:00	14.75	2012-06-04 07:00:00	7		Pinaleno	VS	Thin	3	23	27.875
Pinaleno	N	L2	M	Thick	2012-06-04 07:01:00	2	2012-06-04 07:01:00	15	2012-06-04 07:01:00	7		Pinaleno	VS	Thin	3	23.5	26.75
Pinaleno	N	L3	S	Thick	2012-06-04 07:02:00	2	2012-06-04 07:02:00	14.875	2012-06-04 07:02:00	7
Pinaleno	Y	38	S	Thin	2012-06-04 07:03:00	2	2012-06-04 07:03:00	16.25	2012-06-04 07:03:00	7
Pinaleno	N	M3	VS	Thin	2012-06-04 07:04:00	2	2012-06-04 07:04:00	14.625	2012-06-04 07:04:00	7
Pinaleno	N	M5	VS	Thin	2012-06-04 07:04:00	2	2012-06-04 07:04:00	16.5	2012-06-04 07:04:00	7
Pinaleno	Y	44	S	Thick	2012-06-04 07:04:00	2	2012-06-04 07:04:00	14.75	2012-06-04 07:04:00	7
Pinaleno	N	L4	L	Thick	2012-06-04 07:05:00	2	2012-06-04 07:05:00	16.5	2012-06-04 07:05:00	7
Pinaleno	N	S5	VS	Thin	2012-06-04 07:05:00	2	2012-06-04 07:05:00	17.375	2012-06-04 07:05:00	7
Pinaleno	N	M1	VS	Thin	2012-06-04 07:05:00	2	2012-06-04 07:05:00	15.625	2012-06-04 07:05:00	7
Pinaleno	Y	8	M	Thin	2012-06-04 07:05:00	2	2012-06-04 07:05:00	16.375	2012-06-04 07:05:00	7
Pinaleno	N	S2	VS	Thin	2012-06-04 07:08:00	2	2012-06-04 07:08:00	15	2012-06-04 07:08:00	7
Pinaleno	Y	49	L	Thick	2012-06-04 07:08:00	2	2012-06-04 07:08:00	16.125	2012-06-04 07:08:00	7
Pinaleno	Y	31	VS	Thick	2012-06-04 07:08:00	2	2012-06-04 07:08:00	17.375	2012-06-04 07:08:00	7
Pinaleno	N	L1	M	Thick	2012-06-04 07:09:00	2	2012-06-04 07:09:00	16.625	2012-06-04 07:09:00	7
Pinaleno	Y	37	M	Thin	2012-06-04 07:09:00	2	2012-06-04 07:09:00	15.875	2012-06-04 07:09:00	7
Pinaleno	Y	46	M	Thin	2012-06-04 07:10:00	2	2012-06-04 07:10:00	16.125	2012-06-04 07:10:00	7
Pinaleno	N	L5	S	Thin	2012-06-04 07:12:00	2	2012-06-04 07:12:00	15	2012-06-04 07:12:00	7
Pinaleno	N	S4	VS	Thin	2012-06-04 07:25:00	2	2012-06-04 07:25:00	15.625	2012-06-04 07:25:00	7.5
Pinaleno	Y	5	L	Thick	2012-06-04 07:26:00	2	2012-06-04 07:26:00	17.25	2012-06-04 07:26:00	7.5
Pinaleno	Y	20	L	Thin	2012-06-04 07:27:00	2	2012-06-04 07:27:00	14.875	2012-06-04 07:27:00	7.5
Pinaleno	Y	14	M	Thick	2012-06-04 07:27:00	2	2012-06-04 07:27:00	15.375	2012-06-04 07:27:00	7.5
Pinaleno	Y	42	L	Thick	2012-06-04 07:28:00	2	2012-06-04 07:28:00	16.375	2012-06-04 07:28:00	7.5
Pinaleno	N	S1	VS	Thin	2012-06-04 07:29:00	2	2012-06-04 07:29:00	15.125	2012-06-04 07:29:00	7.5
Pinaleno	N	M4	VS	Thin	2012-06-04 07:29:00	2	2012-06-04 07:29:00	17.375	2012-06-04 07:29:00	7.5
Pinaleno	N	S3	VS	Thin	2012-06-04 07:30:00	2	2012-06-04 07:30:00	15.25	2012-06-04 07:30:00	7.5
Pinaleno	Y	39	M	Thick	2012-06-04 07:30:00	2	2012-06-04 07:30:00	17.5	2012-06-04 07:30:00	7.5
Pinaleno	Y	16	VS	Thin	2012-06-04 07:30:00	2	2012-06-04 07:30:00	14.5	2012-06-04 07:30:00	7.5
Pinaleno	N	L2	M	Thick	2012-06-04 07:31:00	2	2012-06-04 07:31:00	15	2012-06-04 07:31:00	7.5
Pinaleno	N	L3	S	Thick	2012-06-04 07:32:00	2	2012-06-04 07:32:00	14.625	2012-06-04 07:32:00	7.5
Pinaleno	Y	38	S	Thin	2012-06-04 07:33:00	2	2012-06-04 07:33:00	16	2012-06-04 07:33:00	7.5
Pinaleno	N	M3	VS	Thin	2012-06-04 07:34:00	2	2012-06-04 07:34:00	14.5	2012-06-04 07:34:00	7.5
Pinaleno	N	M5	VS	Thin	2012-06-04 07:34:00	2	2012-06-04 07:34:00	16.375	2012-06-04 07:34:00	7.5
Pinaleno	Y	44	S	Thick	2012-06-04 07:34:00	2	2012-06-04 07:34:00	14.625	2012-06-04 07:34:00	7.5
Pinaleno	N	L4	L	Thick	2012-06-04 07:35:00	2	2012-06-04 07:35:00	16.25	2012-06-04 07:35:00	7.5
Pinaleno	N	S5	VS	Thin	2012-06-04 07:35:00	2	2012-06-04 07:35:00	17.125	2012-06-04 07:35:00	7.5
Pinaleno	N	M1	VS	Thin	2012-06-04 07:35:00	2	2012-06-04 07:35:00	15.375	2012-06-04 07:35:00	7.5
Pinaleno	Y	8	M	Thin	2012-06-04 07:35:00	2	2012-06-04 07:35:00	16.25	2012-06-04 07:35:00	7.5
Pinaleno	N	S2	VS	Thin	2012-06-04 07:38:00	2	2012-06-04 07:38:00	14.75	2012-06-04 07:38:00	7.5
Pinaleno	Y	49	L	Thick	2012-06-04 07:38:00	2	2012-06-04 07:38:00	16	2012-06-04 07:38:00	7.5
Pinaleno	Y	31	VS	Thick	2012-06-04 07:38:00	2	2012-06-04 07:38:00	17.125	2012-06-04 07:38:00	7.5
Pinaleno	N	L1	M	Thick	2012-06-04 07:39:00	2	2012-06-04 07:39:00	16.375	2012-06-04 07:39:00	7.5
Pinaleno	Y	37	M	Thin	2012-06-04 07:39:00	2	2012-06-04 07:39:00	15.625	2012-06-04 07:39:00	7.5
Pinaleno	Y	46	M	Thin	2012-06-04 07:40:00	2	2012-06-04 07:40:00	15.875	2012-06-04 07:40:00	7.5
Pinaleno	N	L5	S	Thin	2012-06-04 07:42:00	2	2012-06-04 07:42:00	14.75	2012-06-04 07:42:00	7.5
Pinaleno	N	S4	VS	Thin	2012-06-04 07:55:00	2	2012-06-04 07:55:00	15.75	2012-06-04 07:55:00	8
Pinaleno	Y	5	L	Thick	2012-06-04 07:56:00	2	2012-06-04 07:56:00	17.125	2012-06-04 07:56:00	8
Pinaleno	Y	20	L	Thin	2012-06-04 07:57:00	2	2012-06-04 07:57:00	14.625	2012-06-04 07:57:00	8
Pinaleno	Y	14	M	Thick	2012-06-04 07:57:00	2	2012-06-04 07:57:00	15.125	2012-06-04 07:57:00	8
Pinaleno	Y	42	L	Thick	2012-06-04 07:58:00	2	2012-06-04 07:58:00	16.5	2012-06-04 07:58:00	8
Pinaleno	N	S1	VS	Thin	2012-06-04 07:59:00	2	2012-06-04 07:59:00	15.375	2012-06-04 07:59:00	8
Pinaleno	N	M4	VS	Thin	2012-06-04 07:59:00	2	2012-06-04 07:59:00	17.25	2012-06-04 07:59:00	8
Pinaleno	N	S3	VS	Thin	2012-06-04 08:00:00	2	2012-06-04 08:00:00	15.125	2012-06-04 08:00:00	8
Pinaleno	Y	39	M	Thick	2012-06-04 08:00:00	2	2012-06-04 08:00:00	17.375	2012-06-04 08:00:00	8
Pinaleno	Y	16	VS	Thin	2012-06-04 08:00:00	2	2012-06-04 08:00:00	14.5	2012-06-04 08:00:00	8
Pinaleno	N	L2	M	Thick	2012-06-04 08:01:00	2	2012-06-04 08:01:00	15	2012-06-04 08:01:00	8
Pinaleno	N	L3	S	Thick	2012-06-04 08:02:00	2	2012-06-04 08:02:00	14.75	2012-06-04 08:02:00	8
Pinaleno	Y	38	S	Thin	2012-06-04 08:03:00	2	2012-06-04 08:03:00	16	2012-06-04 08:03:00	8
Pinaleno	N	M3	VS	Thin	2012-06-04 08:04:00	2	2012-06-04 08:04:00	14.5	2012-06-04 08:04:00	8
Pinaleno	N	M5	VS	Thin	2012-06-04 08:04:00	2	2012-06-04 08:04:00	16.25	2012-06-04 08:04:00	8
Pinaleno	Y	44	S	Thick	2012-06-04 08:04:00	2	2012-06-04 08:04:00	14.75	2012-06-04 08:04:00	8
Pinaleno	N	L4	L	Thick	2012-06-04 08:05:00	2	2012-06-04 08:05:00	16	2012-06-04 08:05:00	8
Pinaleno	N	S5	VS	Thin	2012-06-04 08:05:00	2	2012-06-04 08:05:00	17	2012-06-04 08:05:00	8
Pinaleno	N	M1	VS	Thin	2012-06-04 08:05:00	2	2012-06-04 08:05:00	15.25	2012-06-04 08:05:00	8
Pinaleno	Y	8	M	Thin	2012-06-04 08:05:00	2	2012-06-04 08:05:00	16.375	2012-06-04 08:05:00	8
Pinaleno	N	S2	VS	Thin	2012-06-04 08:08:00	2	2012-06-04 08:08:00	15	2012-06-04 08:08:00	8
Pinaleno	Y	49	L	Thick	2012-06-04 08:08:00	2	2012-06-04 08:08:00	16.25	2012-06-04 08:08:00	8
Pinaleno	Y	31	VS	Thick	2012-06-04 08:08:00	2	2012-06-04 08:08:00	17.25	2012-06-04 08:08:00	8
Pinaleno	N	L1	M	Thick	2012-06-04 08:09:00	2	2012-06-04 08:09:00	16.125	2012-06-04 08:09:00	8
Pinaleno	Y	37	M	Thin	2012-06-04 08:09:00	2	2012-06-04 08:09:00	15.5	2012-06-04 08:09:00	8
Pinaleno	Y	46	M	Thin	2012-06-04 08:10:00	2	2012-06-04 08:10:00	15.875	2012-06-04 08:10:00	8
Pinaleno	N	L5	S	Thin	2012-06-04 08:12:00	2	2012-06-04 08:12:00	14.75	2012-06-04 08:12:00	8
Pinaleno	N	S4	VS	Thin	2012-06-04 08:25:00	2	2012-06-04 08:25:00	17	2012-06-04 08:25:00	8.5
Pinaleno	Y	5	L	Thick	2012-06-04 08:26:00	2	2012-06-04 08:26:00	17.125	2012-06-04 08:26:00	8.5
Pinaleno	Y	20	L	Thin	2012-06-04 08:27:00	2	2012-06-04 08:27:00	14.75	2012-06-04 08:27:00	8.5
Pinaleno	Y	14	M	Thick	2012-06-04 08:27:00	2	2012-06-04 08:27:00	15.125	2012-06-04 08:27:00	8.5
Pinaleno	Y	42	L	Thick	2012-06-04 08:28:00	2	2012-06-04 08:28:00	16.625	2012-06-04 08:28:00	8.5
Pinaleno	N	S1	VS	Thin	2012-06-04 08:29:00	2	2012-06-04 08:29:00	17	2012-06-04 08:29:00	8.5
Pinaleno	N	M4	VS	Thin	2012-06-04 08:29:00	2	2012-06-04 08:29:00	17.625	2012-06-04 08:29:00	8.5
Pinaleno	N	S3	VS	Thin	2012-06-04 08:30:00	2	2012-06-04 08:30:00	15.375	2012-06-04 08:30:00	8.5
Pinaleno	Y	39	M	Thick	2012-06-04 08:30:00	2	2012-06-04 08:30:00	17.375	2012-06-04 08:30:00	8.5
Pinaleno	Y	16	VS	Thin	2012-06-04 08:30:00	2	2012-06-04 08:30:00	14.75	2012-06-04 08:30:00	8.5
Pinaleno	N	L2	M	Thick	2012-06-04 08:31:00	2	2012-06-04 08:31:00	15	2012-06-04 08:31:00	8.5
Pinaleno	N	L3	S	Thick	2012-06-04 08:32:00	2	2012-06-04 08:32:00	14.875	2012-06-04 08:32:00	8.5
Pinaleno	Y	38	S	Thin	2012-06-04 08:33:00	2	2012-06-04 08:33:00	16.25	2012-06-04 08:33:00	8.5
Pinaleno	N	M3	VS	Thin	2012-06-04 08:34:00	2	2012-06-04 08:34:00	14.625	2012-06-04 08:34:00	8.5
Pinaleno	N	M5	VS	Thin	2012-06-04 08:34:00	2	2012-06-04 08:34:00	16.25	2012-06-04 08:34:00	8.5
Pinaleno	Y	44	S	Thick	2012-06-04 08:34:00	2	2012-06-04 08:34:00	15.125	2012-06-04 08:34:00	8.5
Pinaleno	N	L4	L	Thick	2012-06-04 08:35:00	2	2012-06-04 08:35:00	16	2012-06-04 08:35:00	8.5
Pinaleno	N	S5	VS	Thin	2012-06-04 08:35:00	2	2012-06-04 08:35:00	17.375	2012-06-04 08:35:00	8.5
Pinaleno	N	M1	VS	Thin	2012-06-04 08:35:00	2	2012-06-04 08:35:00	15.25	2012-06-04 08:35:00	8.5
Pinaleno	Y	8	M	Thin	2012-06-04 08:35:00	2	2012-06-04 08:35:00	16.625	2012-06-04 08:35:00	8.5
Pinaleno	N	S2	VS	Thin	2012-06-04 08:38:00	2	2012-06-04 08:38:00	17.25	2012-06-04 08:38:00	8.5
Pinaleno	Y	49	L	Thick	2012-06-04 08:38:00	2	2012-06-04 08:38:00	16.5	2012-06-04 08:38:00	8.5
Pinaleno	Y	31	VS	Thick	2012-06-04 08:38:00	2	2012-06-04 08:38:00	17.375	2012-06-04 08:38:00	8.5
Pinaleno	N	L1	M	Thick	2012-06-04 08:39:00	2	2012-06-04 08:39:00	16	2012-06-04 08:39:00	8.5
Pinaleno	Y	37	M	Thin	2012-06-04 08:39:00	2	2012-06-04 08:39:00	15.375	2012-06-04 08:39:00	8.5
Pinaleno	Y	46	M	Thin	2012-06-04 08:40:00	2	2012-06-04 08:40:00	16.125	2012-06-04 08:40:00	8.5
Pinaleno	N	L5	S	Thin	2012-06-04 08:42:00	2	2012-06-04 08:42:00	14.875	2012-06-04 08:42:00	8.5
Pinaleno	N	S4	VS	Thin	2012-06-04 08:55:00	2	2012-06-04 08:55:00	21	2012-06-04 08:55:00	9
Pinaleno	Y	5	L	Thick	2012-06-04 08:56:00	2	2012-06-04 08:56:00	17.125	2012-06-04 08:56:00	9
Pinaleno	Y	20	L	Thin	2012-06-04 08:57:00	2	2012-06-04 08:57:00	15	2012-06-04 08:57:00	9
Pinaleno	Y	14	M	Thick	2012-06-04 08:57:00	2	2012-06-04 08:57:00	15.375	2012-06-04 08:57:00	9
Pinaleno	Y	42	L	Thick	2012-06-04 08:58:00	2	2012-06-04 08:58:00	16.875	2012-06-04 08:58:00	9
Pinaleno	N	S1	VS	Thin	2012-06-04 08:59:00	2	2012-06-04 08:59:00	21.125	2012-06-04 08:59:00	9
Pinaleno	N	M4	VS	Thin	2012-06-04 08:59:00	2	2012-06-04 08:59:00	18.875	2012-06-04 08:59:00	9
Pinaleno	N	S3	VS	Thin	2012-06-04 09:00:00	2	2012-06-04 09:00:00	16.125	2012-06-04 09:00:00	9
Pinaleno	Y	39	M	Thick	2012-06-04 09:00:00	2	2012-06-04 09:00:00	17.25	2012-06-04 09:00:00	9
Pinaleno	Y	16	VS	Thin	2012-06-04 09:00:00	2	2012-06-04 09:00:00	15	2012-06-04 09:00:00	9
Pinaleno	N	L2	M	Thick	2012-06-04 09:01:00	2	2012-06-04 09:01:00	15	2012-06-04 09:01:00	9
Pinaleno	N	L3	S	Thick	2012-06-04 09:02:00	2	2012-06-04 09:02:00	14.875	2012-06-04 09:02:00	9
Pinaleno	Y	38	S	Thin	2012-06-04 09:03:00	2	2012-06-04 09:03:00	16.5	2012-06-04 09:03:00	9
Pinaleno	N	M3	VS	Thin	2012-06-04 09:04:00	2	2012-06-04 09:04:00	15.25	2012-06-04 09:04:00	9
Pinaleno	N	M5	VS	Thin	2012-06-04 09:04:00	2	2012-06-04 09:04:00	16.375	2012-06-04 09:04:00	9
Pinaleno	Y	44	S	Thick	2012-06-04 09:04:00	2	2012-06-04 09:04:00	15.5	2012-06-04 09:04:00	9
Pinaleno	N	L4	L	Thick	2012-06-04 09:05:00	2	2012-06-04 09:05:00	16.625	2012-06-04 09:05:00	9
Pinaleno	N	S5	VS	Thin	2012-06-04 09:05:00	2	2012-06-04 09:05:00	18.625	2012-06-04 09:05:00	9
Pinaleno	N	M1	VS	Thin	2012-06-04 09:05:00	2	2012-06-04 09:05:00	15.875	2012-06-04 09:05:00	9
Pinaleno	Y	8	M	Thin	2012-06-04 09:05:00	2	2012-06-04 09:05:00	16.625	2012-06-04 09:05:00	9
Pinaleno	N	S2	VS	Thin	2012-06-04 09:08:00	2	2012-06-04 09:08:00	19.75	2012-06-04 09:08:00	9
Pinaleno	Y	49	L	Thick	2012-06-04 09:08:00	2	2012-06-04 09:08:00	17.125	2012-06-04 09:08:00	9
Pinaleno	Y	31	VS	Thick	2012-06-04 09:08:00	2	2012-06-04 09:08:00	17.625	2012-06-04 09:08:00	9
Pinaleno	N	L1	M	Thick	2012-06-04 09:09:00	2	2012-06-04 09:09:00	16.25	2012-06-04 09:09:00	9
Pinaleno	Y	37	M	Thin	2012-06-04 09:09:00	2	2012-06-04 09:09:00	15.5	2012-06-04 09:09:00	9
Pinaleno	Y	46	M	Thin	2012-06-04 09:10:00	2	2012-06-04 09:10:00	16.625	2012-06-04 09:10:00	9
Pinaleno	N	L5	S	Thin	2012-06-04 09:12:00	2	2012-06-04 09:12:00	15.25	2012-06-04 09:12:00	9
Pinaleno	N	S4	VS	Thin	2012-06-04 09:25:00	2	2012-06-04 09:25:00	25.875	2012-06-04 09:25:00	9.5
Pinaleno	Y	5	L	Thick	2012-06-04 09:26:00	2	2012-06-04 09:26:00	17.25	2012-06-04 09:26:00	9.5
Pinaleno	Y	20	L	Thin	2012-06-04 09:27:00	2	2012-06-04 09:27:00	15.625	2012-06-04 09:27:00	9.5
Pinaleno	Y	14	M	Thick	2012-06-04 09:27:00	2	2012-06-04 09:27:00	16.125	2012-06-04 09:27:00	9.5
Pinaleno	Y	42	L	Thick	2012-06-04 09:28:00	2	2012-06-04 09:28:00	17.5	2012-06-04 09:28:00	9.5
Pinaleno	N	S1	VS	Thin	2012-06-04 09:29:00	2	2012-06-04 09:29:00	25.875	2012-06-04 09:29:00	9.5
Pinaleno	N	M4	VS	Thin	2012-06-04 09:29:00	2	2012-06-04 09:29:00	20.5	2012-06-04 09:29:00	9.5
Pinaleno	N	S3	VS	Thin	2012-06-04 09:30:00	2	2012-06-04 09:30:00	17.625	2012-06-04 09:30:00	9.5
Pinaleno	Y	39	M	Thick	2012-06-04 09:30:00	2	2012-06-04 09:30:00	17.25	2012-06-04 09:30:00	9.5
Pinaleno	Y	16	VS	Thin	2012-06-04 09:30:00	2	2012-06-04 09:30:00	15.75	2012-06-04 09:30:00	9.5
Pinaleno	N	L2	M	Thick	2012-06-04 09:31:00	2	2012-06-04 09:31:00	16	2012-06-04 09:31:00	9.5
Pinaleno	N	L3	S	Thick	2012-06-04 09:32:00	2	2012-06-04 09:32:00	15.625	2012-06-04 09:32:00	9.5
Pinaleno	Y	38	S	Thin	2012-06-04 09:33:00	2	2012-06-04 09:33:00	16.375	2012-06-04 09:33:00	9.5
Pinaleno	N	M3	VS	Thin	2012-06-04 09:34:00	2	2012-06-04 09:34:00	16.375	2012-06-04 09:34:00	9.5
Pinaleno	N	M5	VS	Thin	2012-06-04 09:34:00	2	2012-06-04 09:34:00	16.5	2012-06-04 09:34:00	9.5
Pinaleno	Y	44	S	Thick	2012-06-04 09:34:00	2	2012-06-04 09:34:00	16.125	2012-06-04 09:34:00	9.5
Pinaleno	N	L4	L	Thick	2012-06-04 09:35:00	2	2012-06-04 09:35:00	17.875	2012-06-04 09:35:00	9.5
Pinaleno	N	S5	VS	Thin	2012-06-04 09:35:00	2	2012-06-04 09:35:00	19.75	2012-06-04 09:35:00	9.5
Pinaleno	N	M1	VS	Thin	2012-06-04 09:35:00	2	2012-06-04 09:35:00	17	2012-06-04 09:35:00	9.5
Pinaleno	Y	8	M	Thin	2012-06-04 09:35:00	2	2012-06-04 09:35:00	16.75	2012-06-04 09:35:00	9.5
Pinaleno	N	S2	VS	Thin	2012-06-04 09:38:00	2	2012-06-04 09:38:00	23.25	2012-06-04 09:38:00	9.5
Pinaleno	Y	49	L	Thick	2012-06-04 09:38:00	2	2012-06-04 09:38:00	17.875	2012-06-04 09:38:00	9.5
Pinaleno	Y	31	VS	Thick	2012-06-04 09:38:00	2	2012-06-04 09:38:00	19	2012-06-04 09:38:00	9.5
Pinaleno	N	L1	M	Thick	2012-06-04 09:39:00	2	2012-06-04 09:39:00	16.625	2012-06-04 09:39:00	9.5
Pinaleno	Y	37	M	Thin	2012-06-04 09:39:00	2	2012-06-04 09:39:00	15.875	2012-06-04 09:39:00	9.5
Pinaleno	Y	46	M	Thin	2012-06-04 09:40:00	2	2012-06-04 09:40:00	17.5	2012-06-04 09:40:00	9.5
Pinaleno	N	L5	S	Thin	2012-06-04 09:42:00	2	2012-06-04 09:42:00	16.375	2012-06-04 09:42:00	9.5
Pinaleno	N	S4	VS	Thin	2012-06-04 09:55:00	2	2012-06-04 09:55:00	29.875	2012-06-04 09:55:00	10
Pinaleno	Y	5	L	Thick	2012-06-04 09:56:00	2	2012-06-04 09:56:00	17.75	2012-06-04 09:56:00	10
Pinaleno	Y	20	L	Thin	2012-06-04 09:57:00	2	2012-06-04 09:57:00	16.75	2012-06-04 09:57:00	10
Pinaleno	Y	14	M	Thick	2012-06-04 09:57:00	2	2012-06-04 09:57:00	17.375	2012-06-04 09:57:00	10
Pinaleno	Y	42	L	Thick	2012-06-04 09:58:00	2	2012-06-04 09:58:00	18.375	2012-06-04 09:58:00	10
Pinaleno	N	S1	VS	Thin	2012-06-04 09:59:00	2	2012-06-04 09:59:00	28.625	2012-06-04 09:59:00	10
Pinaleno	N	M4	VS	Thin	2012-06-04 09:59:00	2	2012-06-04 09:59:00	21.875	2012-06-04 09:59:00	10
Pinaleno	N	S3	VS	Thin	2012-06-04 10:00:00	2	2012-06-04 10:00:00	18.75	2012-06-04 10:00:00	10
Pinaleno	Y	39	M	Thick	2012-06-04 10:00:00	2	2012-06-04 10:00:00	17.25	2012-06-04 10:00:00	10
Pinaleno	Y	16	VS	Thin	2012-06-04 10:00:00	2	2012-06-04 10:00:00	18.25	2012-06-04 10:00:00	10
Pinaleno	N	L2	M	Thick	2012-06-04 10:01:00	2	2012-06-04 10:01:00	17	2012-06-04 10:01:00	10
Pinaleno	N	L3	S	Thick	2012-06-04 10:02:00	2	2012-06-04 10:02:00	16.125	2012-06-04 10:02:00	10
Pinaleno	Y	38	S	Thin	2012-06-04 10:03:00	2	2012-06-04 10:03:00	16.375	2012-06-04 10:03:00	10
Pinaleno	N	M3	VS	Thin	2012-06-04 10:04:00	2	2012-06-04 10:04:00	17.125	2012-06-04 10:04:00	10
Pinaleno	N	M5	VS	Thin	2012-06-04 10:04:00	2	2012-06-04 10:04:00	16.625	2012-06-04 10:04:00	10
Pinaleno	Y	44	S	Thick	2012-06-04 10:04:00	2	2012-06-04 10:04:00	16.375	2012-06-04 10:04:00	10
Pinaleno	N	L4	L	Thick	2012-06-04 10:05:00	2	2012-06-04 10:05:00	18.875	2012-06-04 10:05:00	10
Pinaleno	N	S5	VS	Thin	2012-06-04 10:05:00	2	2012-06-04 10:05:00	20.25	2012-06-04 10:05:00	10
Pinaleno	N	M1	VS	Thin	2012-06-04 10:05:00	2	2012-06-04 10:05:00	18.25	2012-06-04 10:05:00	10
Pinaleno	Y	8	M	Thin	2012-06-04 10:05:00	2	2012-06-04 10:05:00	16.875	2012-06-04 10:05:00	10
Pinaleno	N	S2	VS	Thin	2012-06-04 10:08:00	2	2012-06-04 10:08:00	23.375	2012-06-04 10:08:00	10
Pinaleno	Y	49	L	Thick	2012-06-04 10:08:00	2	2012-06-04 10:08:00	19.375	2012-06-04 10:08:00	10
Pinaleno	Y	31	VS	Thick	2012-06-04 10:08:00	2	2012-06-04 10:08:00	20.875	2012-06-04 10:08:00	10
Pinaleno	N	L1	M	Thick	2012-06-04 10:09:00	2	2012-06-04 10:09:00	17.625	2012-06-04 10:09:00	10
Pinaleno	Y	37	M	Thin	2012-06-04 10:09:00	2	2012-06-04 10:09:00	16.625	2012-06-04 10:09:00	10
Pinaleno	Y	46	M	Thin	2012-06-04 10:10:00	2	2012-06-04 10:10:00	18.625	2012-06-04 10:10:00	10
Pinaleno	N	L5	S	Thin	2012-06-04 10:12:00	2	2012-06-04 10:12:00	17.875	2012-06-04 10:12:00	10
Pinaleno	N	S4	VS	Thin	2012-06-04 10:25:00	2	2012-06-04 10:25:00	32.25	2012-06-04 10:25:00	10.5
Pinaleno	Y	5	L	Thick	2012-06-04 10:26:00	2	2012-06-04 10:26:00	18.375	2012-06-04 10:26:00	10.5
Pinaleno	Y	20	L	Thin	2012-06-04 10:27:00	2	2012-06-04 10:27:00	18	2012-06-04 10:27:00	10.5
Pinaleno	Y	14	M	Thick	2012-06-04 10:27:00	2	2012-06-04 10:27:00	18.875	2012-06-04 10:27:00	10.5
Pinaleno	Y	42	L	Thick	2012-06-04 10:28:00	2	2012-06-04 10:28:00	19.5	2012-06-04 10:28:00	10.5
Pinaleno	N	S1	VS	Thin	2012-06-04 10:29:00	2	2012-06-04 10:29:00	28.375	2012-06-04 10:29:00	10.5
Pinaleno	N	M4	VS	Thin	2012-06-04 10:29:00	2	2012-06-04 10:29:00	21.5	2012-06-04 10:29:00	10.5
Pinaleno	N	S3	VS	Thin	2012-06-04 10:30:00	2	2012-06-04 10:30:00	19.875	2012-06-04 10:30:00	10.5
Pinaleno	Y	39	M	Thick	2012-06-04 10:30:00	2	2012-06-04 10:30:00	17.375	2012-06-04 10:30:00	10.5
Pinaleno	Y	16	VS	Thin	2012-06-04 10:30:00	2	2012-06-04 10:30:00	22.25	2012-06-04 10:30:00	10.5
Pinaleno	N	L2	M	Thick	2012-06-04 10:31:00	2	2012-06-04 10:31:00	17	2012-06-04 10:31:00	10.5
Pinaleno	N	L3	S	Thick	2012-06-04 10:32:00	2	2012-06-04 10:32:00	16.625	2012-06-04 10:32:00	10.5
Pinaleno	Y	38	S	Thin	2012-06-04 10:33:00	2	2012-06-04 10:33:00	17	2012-06-04 10:33:00	10.5
Pinaleno	N	M3	VS	Thin	2012-06-04 10:34:00	2	2012-06-04 10:34:00	18	2012-06-04 10:34:00	10.5
Pinaleno	N	M5	VS	Thin	2012-06-04 10:34:00	2	2012-06-04 10:34:00	16.75	2012-06-04 10:34:00	10.5
Pinaleno	Y	44	S	Thick	2012-06-04 10:34:00	2	2012-06-04 10:34:00	16.625	2012-06-04 10:34:00	10.5
Pinaleno	N	L4	L	Thick	2012-06-04 10:35:00	2	2012-06-04 10:35:00	19.375	2012-06-04 10:35:00	10.5
Pinaleno	N	S5	VS	Thin	2012-06-04 10:35:00	2	2012-06-04 10:35:00	20.5	2012-06-04 10:35:00	10.5
Pinaleno	N	M1	VS	Thin	2012-06-04 10:35:00	2	2012-06-04 10:35:00	19.625	2012-06-04 10:35:00	10.5
Pinaleno	Y	8	M	Thin	2012-06-04 10:35:00	2	2012-06-04 10:35:00	17	2012-06-04 10:35:00	10.5
Pinaleno	N	S2	VS	Thin	2012-06-04 10:38:00	2	2012-06-04 10:38:00	22.75	2012-06-04 10:38:00	10.5
Pinaleno	Y	49	L	Thick	2012-06-04 10:38:00	2	2012-06-04 10:38:00	19.375	2012-06-04 10:38:00	10.5
Pinaleno	Y	31	VS	Thick	2012-06-04 10:38:00	2	2012-06-04 10:38:00	22.875	2012-06-04 10:38:00	10.5
Pinaleno	N	L1	M	Thick	2012-06-04 10:39:00	2	2012-06-04 10:39:00	18.875	2012-06-04 10:39:00	10.5
Pinaleno	Y	37	M	Thin	2012-06-04 10:39:00	2	2012-06-04 10:39:00	17.125	2012-06-04 10:39:00	10.5
Pinaleno	Y	46	M	Thin	2012-06-04 10:40:00	2	2012-06-04 10:40:00	19.375	2012-06-04 10:40:00	10.5
Pinaleno	N	L5	S	Thin	2012-06-04 10:42:00	2	2012-06-04 10:42:00	18.5	2012-06-04 10:42:00	10.5
Pinaleno	N	S4	VS	Thin	2012-06-04 10:55:00	2	2012-06-04 10:55:00	26.875	2012-06-04 10:55:00	11
Pinaleno	Y	5	L	Thick	2012-06-04 10:56:00	2	2012-06-04 10:56:00	19	2012-06-04 10:56:00	11
Pinaleno	Y	20	L	Thin	2012-06-04 10:57:00	2	2012-06-04 10:57:00	19.25	2012-06-04 10:57:00	11
Pinaleno	Y	14	M	Thick	2012-06-04 10:57:00	2	2012-06-04 10:57:00	20.5	2012-06-04 10:57:00	11
Pinaleno	Y	42	L	Thick	2012-06-04 10:58:00	2	2012-06-04 10:58:00	20.25	2012-06-04 10:58:00	11
Pinaleno	N	S1	VS	Thin	2012-06-04 10:59:00	2	2012-06-04 10:59:00	27	2012-06-04 10:59:00	11
Pinaleno	N	M4	VS	Thin	2012-06-04 10:59:00	2	2012-06-04 10:59:00	21	2012-06-04 10:59:00	11
Pinaleno	N	S3	VS	Thin	2012-06-04 11:00:00	2	2012-06-04 11:00:00	21.5	2012-06-04 11:00:00	11
Pinaleno	Y	39	M	Thick	2012-06-04 11:00:00	2	2012-06-04 11:00:00	17.75	2012-06-04 11:00:00	11
Pinaleno	Y	16	VS	Thin	2012-06-04 11:00:00	2	2012-06-04 11:00:00	25.875	2012-06-04 11:00:00	11
Pinaleno	N	L2	M	Thick	2012-06-04 11:01:00	2	2012-06-04 11:01:00	17.5	2012-06-04 11:01:00	11
Pinaleno	N	L3	S	Thick	2012-06-04 11:02:00	2	2012-06-04 11:02:00	17.125	2012-06-04 11:02:00	11
Pinaleno	Y	38	S	Thin	2012-06-04 11:03:00	2	2012-06-04 11:03:00	18	2012-06-04 11:03:00	11
Pinaleno	N	M3	VS	Thin	2012-06-04 11:04:00	2	2012-06-04 11:04:00	18.75	2012-06-04 11:04:00	11
Pinaleno	N	M5	VS	Thin	2012-06-04 11:04:00	2	2012-06-04 11:04:00	17.125	2012-06-04 11:04:00	11
Pinaleno	Y	44	S	Thick	2012-06-04 11:04:00	2	2012-06-04 11:04:00	16.875	2012-06-04 11:04:00	11
Pinaleno	N	L4	L	Thick	2012-06-04 11:05:00	2	2012-06-04 11:05:00	19.375	2012-06-04 11:05:00	11
Pinaleno	N	S5	VS	Thin	2012-06-04 11:05:00	2	2012-06-04 11:05:00	20.75	2012-06-04 11:05:00	11
Pinaleno	N	M1	VS	Thin	2012-06-04 11:05:00	2	2012-06-04 11:05:00	20.375	2012-06-04 11:05:00	11
Pinaleno	Y	8	M	Thin	2012-06-04 11:05:00	2	2012-06-04 11:05:00	17.375	2012-06-04 11:05:00	11
Pinaleno	N	S2	VS	Thin	2012-06-04 11:08:00	2	2012-06-04 11:08:00	23.625	2012-06-04 11:08:00	11
Pinaleno	Y	49	L	Thick	2012-06-04 11:08:00	2	2012-06-04 11:08:00	19.75	2012-06-04 11:08:00	11
Pinaleno	Y	31	VS	Thick	2012-06-04 11:08:00	2	2012-06-04 11:08:00	24.875	2012-06-04 11:08:00	11
Pinaleno	N	L1	M	Thick	2012-06-04 11:09:00	2	2012-06-04 11:09:00	19.875	2012-06-04 11:09:00	11
Pinaleno	Y	37	M	Thin	2012-06-04 11:09:00	2	2012-06-04 11:09:00	17.375	2012-06-04 11:09:00	11
Pinaleno	Y	46	M	Thin	2012-06-04 11:10:00	2	2012-06-04 11:10:00	19.5	2012-06-04 11:10:00	11
Pinaleno	N	L5	S	Thin	2012-06-04 11:12:00	2	2012-06-04 11:12:00	18.75	2012-06-04 11:12:00	11
Pinaleno	N	S4	VS	Thin	2012-06-04 11:25:00	2	2012-06-04 11:25:00	24.25	2012-06-04 11:25:00	11.5
Pinaleno	Y	5	L	Thick	2012-06-04 11:26:00	2	2012-06-04 11:26:00	20	2012-06-04 11:26:00	11.5
Pinaleno	Y	20	L	Thin	2012-06-04 11:27:00	2	2012-06-04 11:27:00	20.125	2012-06-04 11:27:00	11.5
Pinaleno	Y	14	M	Thick	2012-06-04 11:27:00	2	2012-06-04 11:27:00	22	2012-06-04 11:27:00	11.5
Pinaleno	Y	42	L	Thick	2012-06-04 11:28:00	2	2012-06-04 11:28:00	20.875	2012-06-04 11:28:00	11.5
Pinaleno	N	S1	VS	Thin	2012-06-04 11:29:00	2	2012-06-04 11:29:00	25.125	2012-06-04 11:29:00	11.5
Pinaleno	N	M4	VS	Thin	2012-06-04 11:29:00	2	2012-06-04 11:29:00	21	2012-06-04 11:29:00	11.5
Pinaleno	N	S3	VS	Thin	2012-06-04 11:30:00	2	2012-06-04 11:30:00	24.625	2012-06-04 11:30:00	11.5
Pinaleno	Y	39	M	Thick	2012-06-04 11:30:00	2	2012-06-04 11:30:00	18.25	2012-06-04 11:30:00	11.5
Pinaleno	Y	16	VS	Thin	2012-06-04 11:30:00	2	2012-06-04 11:30:00	28.875	2012-06-04 11:30:00	11.5
Pinaleno	N	L2	M	Thick	2012-06-04 11:31:00	2	2012-06-04 11:31:00	18	2012-06-04 11:31:00	11.5
Pinaleno	N	L3	S	Thick	2012-06-04 11:32:00	2	2012-06-04 11:32:00	17.625	2012-06-04 11:32:00	11.5
Pinaleno	Y	38	S	Thin	2012-06-04 11:33:00	2	2012-06-04 11:33:00	18.625	2012-06-04 11:33:00	11.5
Pinaleno	N	M3	VS	Thin	2012-06-04 11:34:00	2	2012-06-04 11:34:00	20.375	2012-06-04 11:34:00	11.5
Pinaleno	N	M5	VS	Thin	2012-06-04 11:34:00	2	2012-06-04 11:34:00	17.875	2012-06-04 11:34:00	11.5
Pinaleno	Y	44	S	Thick	2012-06-04 11:34:00	2	2012-06-04 11:34:00	17.125	2012-06-04 11:34:00	11.5
Pinaleno	N	L4	L	Thick	2012-06-04 11:35:00	2	2012-06-04 11:35:00	19.875	2012-06-04 11:35:00	11.5
Pinaleno	N	S5	VS	Thin	2012-06-04 11:35:00	2	2012-06-04 11:35:00	22.625	2012-06-04 11:35:00	11.5
Pinaleno	N	M1	VS	Thin	2012-06-04 11:35:00	2	2012-06-04 11:35:00	20.5	2012-06-04 11:35:00	11.5
Pinaleno	Y	8	M	Thin	2012-06-04 11:35:00	2	2012-06-04 11:35:00	17.75	2012-06-04 11:35:00	11.5
Pinaleno	N	S2	VS	Thin	2012-06-04 11:38:00	2	2012-06-04 11:38:00	24.75	2012-06-04 11:38:00	11.5
Pinaleno	Y	49	L	Thick	2012-06-04 11:38:00	2	2012-06-04 11:38:00	20	2012-06-04 11:38:00	11.5
Pinaleno	Y	31	VS	Thick	2012-06-04 11:38:00	2	2012-06-04 11:38:00	26.5	2012-06-04 11:38:00	11.5
Pinaleno	N	L1	M	Thick	2012-06-04 11:39:00	2	2012-06-04 11:39:00	20.625	2012-06-04 11:39:00	11.5
Pinaleno	Y	37	M	Thin	2012-06-04 11:39:00	2	2012-06-04 11:39:00	17.625	2012-06-04 11:39:00	11.5
Pinaleno	Y	46	M	Thin	2012-06-04 11:40:00	2	2012-06-04 11:40:00	19.75	2012-06-04 11:40:00	11.5
Pinaleno	N	L5	S	Thin	2012-06-04 11:42:00	2	2012-06-04 11:42:00	18.875	2012-06-04 11:42:00	11.5
Pinaleno	N	S4	VS	Thin	2012-06-04 11:55:00	2	2012-06-04 11:55:00	24	2012-06-04 11:55:00	12
Pinaleno	Y	5	L	Thick	2012-06-04 11:56:00	2	2012-06-04 11:56:00	20.875	2012-06-04 11:56:00	12
Pinaleno	Y	20	L	Thin	2012-06-04 11:57:00	2	2012-06-04 11:57:00	20.75	2012-06-04 11:57:00	12
Pinaleno	Y	14	M	Thick	2012-06-04 11:57:00	2	2012-06-04 11:57:00	23.375	2012-06-04 11:57:00	12
Pinaleno	Y	42	L	Thick	2012-06-04 11:58:00	2	2012-06-04 11:58:00	21.625	2012-06-04 11:58:00	12
Pinaleno	N	S1	VS	Thin	2012-06-04 11:59:00	2	2012-06-04 11:59:00	24.5	2012-06-04 11:59:00	12
Pinaleno	N	M4	VS	Thin	2012-06-04 11:59:00	2	2012-06-04 11:59:00	21.5	2012-06-04 11:59:00	12
Pinaleno	N	S3	VS	Thin	2012-06-04 12:00:00	2	2012-06-04 12:00:00	27.75	2012-06-04 12:00:00	12
Pinaleno	Y	39	M	Thick	2012-06-04 12:00:00	2	2012-06-04 12:00:00	18.75	2012-06-04 12:00:00	12
Pinaleno	Y	16	VS	Thin	2012-06-04 12:00:00	2	2012-06-04 12:00:00	31.375	2012-06-04 12:00:00	12
Pinaleno	N	L2	M	Thick	2012-06-04 12:01:00	2	2012-06-04 12:01:00	18	2012-06-04 12:01:00	12
Pinaleno	N	L3	S	Thick	2012-06-04 12:02:00	2	2012-06-04 12:02:00	18.5	2012-06-04 12:02:00	12
Pinaleno	Y	38	S	Thin	2012-06-04 12:03:00	2	2012-06-04 12:03:00	19	2012-06-04 12:03:00	12
Pinaleno	N	M3	VS	Thin	2012-06-04 12:04:00	2	2012-06-04 12:04:00	25.75	2012-06-04 12:04:00	12
Pinaleno	N	M5	VS	Thin	2012-06-04 12:04:00	2	2012-06-04 12:04:00	18.625	2012-06-04 12:04:00	12
Pinaleno	Y	44	S	Thick	2012-06-04 12:04:00	2	2012-06-04 12:04:00	17.5	2012-06-04 12:04:00	12
Pinaleno	N	L4	L	Thick	2012-06-04 12:05:00	2	2012-06-04 12:05:00	21.25	2012-06-04 12:05:00	12
Pinaleno	N	S5	VS	Thin	2012-06-04 12:05:00	2	2012-06-04 12:05:00	25.625	2012-06-04 12:05:00	12
Pinaleno	N	M1	VS	Thin	2012-06-04 12:05:00	2	2012-06-04 12:05:00	20.625	2012-06-04 12:05:00	12
Pinaleno	Y	8	M	Thin	2012-06-04 12:05:00	2	2012-06-04 12:05:00	18.5	2012-06-04 12:05:00	12
Pinaleno	N	S2	VS	Thin	2012-06-04 12:08:00	2	2012-06-04 12:08:00	26	2012-06-04 12:08:00	12
Pinaleno	Y	49	L	Thick	2012-06-04 12:08:00	2	2012-06-04 12:08:00	20	2012-06-04 12:08:00	12
Pinaleno	Y	31	VS	Thick	2012-06-04 12:08:00	2	2012-06-04 12:08:00	28	2012-06-04 12:08:00	12
Pinaleno	N	L1	M	Thick	2012-06-04 12:09:00	2	2012-06-04 12:09:00	20.875	2012-06-04 12:09:00	12
Pinaleno	Y	37	M	Thin	2012-06-04 12:09:00	2	2012-06-04 12:09:00	18.25	2012-06-04 12:09:00	12
Pinaleno	Y	46	M	Thin	2012-06-04 12:10:00	2	2012-06-04 12:10:00	19.75	2012-06-04 12:10:00	12
Pinaleno	N	L5	S	Thin	2012-06-04 12:12:00	2	2012-06-04 12:12:00	19.75	2012-06-04 12:12:00	12
Pinaleno	N	S4	VS	Thin	2012-06-04 12:25:00	2	2012-06-04 12:25:00	31.375	2012-06-04 12:25:00	12.5
Pinaleno	Y	5	L	Thick	2012-06-04 12:26:00	2	2012-06-04 12:26:00	21.75	2012-06-04 12:26:00	12.5
Pinaleno	Y	20	L	Thin	2012-06-04 12:27:00	2	2012-06-04 12:27:00	21.5	2012-06-04 12:27:00	12.5
Pinaleno	Y	14	M	Thick	2012-06-04 12:27:00	2	2012-06-04 12:27:00	24.25	2012-06-04 12:27:00	12.5
Pinaleno	Y	42	L	Thick	2012-06-04 12:28:00	2	2012-06-04 12:28:00	22.125	2012-06-04 12:28:00	12.5
Pinaleno	N	S1	VS	Thin	2012-06-04 12:29:00	2	2012-06-04 12:29:00	23.375	2012-06-04 12:29:00	12.5
Pinaleno	N	M4	VS	Thin	2012-06-04 12:29:00	2	2012-06-04 12:29:00	24.125	2012-06-04 12:29:00	12.5
Pinaleno	N	S3	VS	Thin	2012-06-04 12:30:00	2	2012-06-04 12:30:00	30.625	2012-06-04 12:30:00	12.5
Pinaleno	Y	39	M	Thick	2012-06-04 12:30:00	2	2012-06-04 12:30:00	19.625	2012-06-04 12:30:00	12.5
Pinaleno	Y	16	VS	Thin	2012-06-04 12:30:00	2	2012-06-04 12:30:00	33.5	2012-06-04 12:30:00	12.5
Pinaleno	N	L2	M	Thick	2012-06-04 12:31:00	2	2012-06-04 12:31:00	19	2012-06-04 12:31:00	12.5
Pinaleno	N	L3	S	Thick	2012-06-04 12:32:00	2	2012-06-04 12:32:00	20.625	2012-06-04 12:32:00	12.5
Pinaleno	Y	38	S	Thin	2012-06-04 12:33:00	2	2012-06-04 12:33:00	19.25	2012-06-04 12:33:00	12.5
Pinaleno	N	M3	VS	Thin	2012-06-04 12:34:00	2	2012-06-04 12:34:00	30.5	2012-06-04 12:34:00	12.5
Pinaleno	N	M5	VS	Thin	2012-06-04 12:34:00	2	2012-06-04 12:34:00	19	2012-06-04 12:34:00	12.5
Pinaleno	Y	44	S	Thick	2012-06-04 12:34:00	2	2012-06-04 12:34:00	18	2012-06-04 12:34:00	12.5
Pinaleno	N	L4	L	Thick	2012-06-04 12:35:00	2	2012-06-04 12:35:00	23.25	2012-06-04 12:35:00	12.5
Pinaleno	N	S5	VS	Thin	2012-06-04 12:35:00	2	2012-06-04 12:35:00	28.25	2012-06-04 12:35:00	12.5
Pinaleno	N	M1	VS	Thin	2012-06-04 12:35:00	2	2012-06-04 12:35:00	20.75	2012-06-04 12:35:00	12.5
Pinaleno	Y	8	M	Thin	2012-06-04 12:35:00	2	2012-06-04 12:35:00	19.25	2012-06-04 12:35:00	12.5
Pinaleno	N	S2	VS	Thin	2012-06-04 12:38:00	2	2012-06-04 12:38:00	29.75	2012-06-04 12:38:00	12.5
Pinaleno	Y	49	L	Thick	2012-06-04 12:38:00	2	2012-06-04 12:38:00	20.375	2012-06-04 12:38:00	12.5
Pinaleno	Y	31	VS	Thick	2012-06-04 12:38:00	2	2012-06-04 12:38:00	29.375	2012-06-04 12:38:00	12.5
Pinaleno	N	L1	M	Thick	2012-06-04 12:39:00	2	2012-06-04 12:39:00	21.25	2012-06-04 12:39:00	12.5
Pinaleno	Y	37	M	Thin	2012-06-04 12:39:00	2	2012-06-04 12:39:00	19.375	2012-06-04 12:39:00	12.5
Pinaleno	Y	46	M	Thin	2012-06-04 12:40:00	2	2012-06-04 12:40:00	19.75	2012-06-04 12:40:00	12.5
Pinaleno	N	L5	S	Thin	2012-06-04 12:42:00	2	2012-06-04 12:42:00	23.375	2012-06-04 12:42:00	12.5
Pinaleno	N	S4	VS	Thin	2012-06-04 12:55:00	2	2012-06-04 12:55:00	39.625	2012-06-04 12:55:00	13
Pinaleno	Y	5	L	Thick	2012-06-04 12:56:00	2	2012-06-04 12:56:00	22.5	2012-06-04 12:56:00	13
Pinaleno	Y	20	L	Thin	2012-06-04 12:57:00	2	2012-06-04 12:57:00	23.25	2012-06-04 12:57:00	13
Pinaleno	Y	14	M	Thick	2012-06-04 12:57:00	2	2012-06-04 12:57:00	24.75	2012-06-04 12:57:00	13
Pinaleno	Y	42	L	Thick	2012-06-04 12:58:00	2	2012-06-04 12:58:00	22.625	2012-06-04 12:58:00	13
Pinaleno	N	S1	VS	Thin	2012-06-04 12:59:00	2	2012-06-04 12:59:00	31.25	2012-06-04 12:59:00	13
Pinaleno	N	M4	VS	Thin	2012-06-04 12:59:00	2	2012-06-04 12:59:00	25.875	2012-06-04 12:59:00	13
Pinaleno	N	S3	VS	Thin	2012-06-04 13:00:00	2	2012-06-04 13:00:00	32.625	2012-06-04 13:00:00	13
Pinaleno	Y	39	M	Thick	2012-06-04 13:00:00	2	2012-06-04 13:00:00	20.375	2012-06-04 13:00:00	13
Pinaleno	Y	16	VS	Thin	2012-06-04 13:00:00	2	2012-06-04 13:00:00	35.25	2012-06-04 13:00:00	13
Pinaleno	N	L2	M	Thick	2012-06-04 13:01:00	2	2012-06-04 13:01:00	19	2012-06-04 13:01:00	13
Pinaleno	N	L3	S	Thick	2012-06-04 13:02:00	2	2012-06-04 13:02:00	23.125	2012-06-04 13:02:00	13
Pinaleno	Y	38	S	Thin	2012-06-04 13:03:00	2	2012-06-04 13:03:00	19.5	2012-06-04 13:03:00	13
Pinaleno	N	M3	VS	Thin	2012-06-04 13:04:00	2	2012-06-04 13:04:00	31.25	2012-06-04 13:04:00	13
Pinaleno	N	M5	VS	Thin	2012-06-04 13:04:00	2	2012-06-04 13:04:00	19.25	2012-06-04 13:04:00	13
Pinaleno	Y	44	S	Thick	2012-06-04 13:04:00	2	2012-06-04 13:04:00	18.375	2012-06-04 13:04:00	13
Pinaleno	N	L4	L	Thick	2012-06-04 13:05:00	2	2012-06-04 13:05:00	25.375	2012-06-04 13:05:00	13
Pinaleno	N	S5	VS	Thin	2012-06-04 13:05:00	2	2012-06-04 13:05:00	29.25	2012-06-04 13:05:00	13
Pinaleno	N	M1	VS	Thin	2012-06-04 13:05:00	2	2012-06-04 13:05:00	21	2012-06-04 13:05:00	13
Pinaleno	Y	8	M	Thin	2012-06-04 13:05:00	2	2012-06-04 13:05:00	20.375	2012-06-04 13:05:00	13
Pinaleno	N	S2	VS	Thin	2012-06-04 13:08:00	2	2012-06-04 13:08:00	28.75	2012-06-04 13:08:00	13
Pinaleno	Y	49	L	Thick	2012-06-04 13:08:00	2	2012-06-04 13:08:00	21.75	2012-06-04 13:08:00	13
Pinaleno	Y	31	VS	Thick	2012-06-04 13:08:00	2	2012-06-04 13:08:00	30.25	2012-06-04 13:08:00	13
Pinaleno	N	L1	M	Thick	2012-06-04 13:09:00	2	2012-06-04 13:09:00	21.5	2012-06-04 13:09:00	13
Pinaleno	Y	37	M	Thin	2012-06-04 13:09:00	2	2012-06-04 13:09:00	20.5	2012-06-04 13:09:00	13
Pinaleno	Y	46	M	Thin	2012-06-04 13:10:00	2	2012-06-04 13:10:00	19.875	2012-06-04 13:10:00	13
Pinaleno	N	L5	S	Thin	2012-06-04 13:12:00	2	2012-06-04 13:12:00	27.875	2012-06-04 13:12:00	13
Pinaleno	N	S4	VS	Thin	2012-06-04 13:25:00	2	2012-06-04 13:25:00	43.625	2012-06-04 13:25:00	13.5
Pinaleno	Y	5	L	Thick	2012-06-04 13:26:00	2	2012-06-04 13:26:00	23.375	2012-06-04 13:26:00	13.5
Pinaleno	Y	20	L	Thin	2012-06-04 13:27:00	2	2012-06-04 13:27:00	25.375	2012-06-04 13:27:00	13.5
Pinaleno	Y	14	M	Thick	2012-06-04 13:27:00	2	2012-06-04 13:27:00	24.625	2012-06-04 13:27:00	13.5
Pinaleno	Y	42	L	Thick	2012-06-04 13:28:00	2	2012-06-04 13:28:00	23.375	2012-06-04 13:28:00	13.5
Pinaleno	N	S1	VS	Thin	2012-06-04 13:29:00	2	2012-06-04 13:29:00	38	2012-06-04 13:29:00	13.5
Pinaleno	N	M4	VS	Thin	2012-06-04 13:29:00	2	2012-06-04 13:29:00	27.25	2012-06-04 13:29:00	13.5
Pinaleno	N	S3	VS	Thin	2012-06-04 13:30:00	2	2012-06-04 13:30:00	31.5	2012-06-04 13:30:00	13.5
Pinaleno	Y	39	M	Thick	2012-06-04 13:30:00	2	2012-06-04 13:30:00	21	2012-06-04 13:30:00	13.5
Pinaleno	Y	16	VS	Thin	2012-06-04 13:30:00	2	2012-06-04 13:30:00	36.875	2012-06-04 13:30:00	13.5
Pinaleno	N	L2	M	Thick	2012-06-04 13:31:00	2	2012-06-04 13:31:00	19.5	2012-06-04 13:31:00	13.5
Pinaleno	N	L3	S	Thick	2012-06-04 13:32:00	2	2012-06-04 13:32:00	25.875	2012-06-04 13:32:00	13.5
Pinaleno	Y	38	S	Thin	2012-06-04 13:33:00	2	2012-06-04 13:33:00	19.625	2012-06-04 13:33:00	13.5
Pinaleno	N	M3	VS	Thin	2012-06-04 13:34:00	2	2012-06-04 13:34:00	29.75	2012-06-04 13:34:00	13.5
Pinaleno	N	M5	VS	Thin	2012-06-04 13:34:00	2	2012-06-04 13:34:00	19.375	2012-06-04 13:34:00	13.5
Pinaleno	Y	44	S	Thick	2012-06-04 13:34:00	2	2012-06-04 13:34:00	19.125	2012-06-04 13:34:00	13.5
Pinaleno	N	L4	L	Thick	2012-06-04 13:35:00	2	2012-06-04 13:35:00	26.125	2012-06-04 13:35:00	13.5
Pinaleno	N	S5	VS	Thin	2012-06-04 13:35:00	2	2012-06-04 13:35:00	28.375	2012-06-04 13:35:00	13.5
Pinaleno	N	M1	VS	Thin	2012-06-04 13:35:00	2	2012-06-04 13:35:00	21.25	2012-06-04 13:35:00	13.5
Pinaleno	Y	8	M	Thin	2012-06-04 13:35:00	2	2012-06-04 13:35:00	21.5	2012-06-04 13:35:00	13.5
Pinaleno	N	S2	VS	Thin	2012-06-04 13:38:00	2	2012-06-04 13:38:00	26.75	2012-06-04 13:38:00	13.5
Pinaleno	Y	49	L	Thick	2012-06-04 13:38:00	2	2012-06-04 13:38:00	22.125	2012-06-04 13:38:00	13.5
Pinaleno	Y	31	VS	Thick	2012-06-04 13:38:00	2	2012-06-04 13:38:00	30.125	2012-06-04 13:38:00	13.5
Pinaleno	N	L1	M	Thick	2012-06-04 13:39:00	2	2012-06-04 13:39:00	21.5	2012-06-04 13:39:00	13.5
Pinaleno	Y	37	M	Thin	2012-06-04 13:39:00	2	2012-06-04 13:39:00	21.25	2012-06-04 13:39:00	13.5
Pinaleno	Y	46	M	Thin	2012-06-04 13:40:00	2	2012-06-04 13:40:00	20.25	2012-06-04 13:40:00	13.5
Pinaleno	N	L5	S	Thin	2012-06-04 13:42:00	2	2012-06-04 13:42:00	31.375	2012-06-04 13:42:00	13.5
Pinaleno	N	S4	VS	Thin	2012-06-04 13:55:00	2	2012-06-04 13:55:00	45.875	2012-06-04 13:55:00	14
Pinaleno	Y	5	L	Thick	2012-06-04 13:56:00	2	2012-06-04 13:56:00	24.625	2012-06-04 13:56:00	14
Pinaleno	Y	20	L	Thin	2012-06-04 13:57:00	2	2012-06-04 13:57:00	26	2012-06-04 13:57:00	14
Pinaleno	Y	14	M	Thick	2012-06-04 13:57:00	2	2012-06-04 13:57:00	24.875	2012-06-04 13:57:00	14
Pinaleno	Y	42	L	Thick	2012-06-04 13:58:00	2	2012-06-04 13:58:00	24.125	2012-06-04 13:58:00	14
Pinaleno	N	S1	VS	Thin	2012-06-04 13:59:00	2	2012-06-04 13:59:00	41.5	2012-06-04 13:59:00	14
Pinaleno	N	M4	VS	Thin	2012-06-04 13:59:00	2	2012-06-04 13:59:00	28.125	2012-06-04 13:59:00	14
Pinaleno	N	S3	VS	Thin	2012-06-04 14:00:00	2	2012-06-04 14:00:00	29.625	2012-06-04 14:00:00	14
Pinaleno	Y	39	M	Thick	2012-06-04 14:00:00	2	2012-06-04 14:00:00	21.5	2012-06-04 14:00:00	14
Pinaleno	Y	16	VS	Thin	2012-06-04 14:00:00	2	2012-06-04 14:00:00	37.875	2012-06-04 14:00:00	14
Pinaleno	N	L2	M	Thick	2012-06-04 14:01:00	2	2012-06-04 14:01:00	21.5	2012-06-04 14:01:00	14
Pinaleno	N	L3	S	Thick	2012-06-04 14:02:00	2	2012-06-04 14:02:00	28	2012-06-04 14:02:00	14
Pinaleno	Y	38	S	Thin	2012-06-04 14:03:00	2	2012-06-04 14:03:00	19.75	2012-06-04 14:03:00	14
Pinaleno	N	M3	VS	Thin	2012-06-04 14:04:00	2	2012-06-04 14:04:00	27.875	2012-06-04 14:04:00	14
Pinaleno	N	M5	VS	Thin	2012-06-04 14:04:00	2	2012-06-04 14:04:00	19.5	2012-06-04 14:04:00	14
Pinaleno	Y	44	S	Thick	2012-06-04 14:04:00	2	2012-06-04 14:04:00	20.375	2012-06-04 14:04:00	14
Pinaleno	N	L4	L	Thick	2012-06-04 14:05:00	2	2012-06-04 14:05:00	26.625	2012-06-04 14:05:00	14
Pinaleno	N	S5	VS	Thin	2012-06-04 14:05:00	2	2012-06-04 14:05:00	28	2012-06-04 14:05:00	14
Pinaleno	N	M1	VS	Thin	2012-06-04 14:05:00	2	2012-06-04 14:05:00	22.875	2012-06-04 14:05:00	14
Pinaleno	Y	8	M	Thin	2012-06-04 14:05:00	2	2012-06-04 14:05:00	22.5	2012-06-04 14:05:00	14
Pinaleno	N	S2	VS	Thin	2012-06-04 14:08:00	2	2012-06-04 14:08:00	29	2012-06-04 14:08:00	14
Pinaleno	Y	49	L	Thick	2012-06-04 14:08:00	2	2012-06-04 14:08:00	23	2012-06-04 14:08:00	14
Pinaleno	Y	31	VS	Thick	2012-06-04 14:08:00	2	2012-06-04 14:08:00	29.375	2012-06-04 14:08:00	14
Pinaleno	N	L1	M	Thick	2012-06-04 14:09:00	2	2012-06-04 14:09:00	21.5	2012-06-04 14:09:00	14
Pinaleno	Y	37	M	Thin	2012-06-04 14:09:00	2	2012-06-04 14:09:00	21.75	2012-06-04 14:09:00	14
Pinaleno	Y	46	M	Thin	2012-06-04 14:10:00	2	2012-06-04 14:10:00	20.75	2012-06-04 14:10:00	14
Pinaleno	N	L5	S	Thin	2012-06-04 14:12:00	2	2012-06-04 14:12:00	34.625	2012-06-04 14:12:00	14
Pinaleno	N	S4	VS	Thin	2012-06-04 14:25:00	2	2012-06-04 14:25:00	46.375	2012-06-04 14:25:00	14.5
Pinaleno	Y	5	L	Thick	2012-06-04 14:26:00	2	2012-06-04 14:26:00	25.625	2012-06-04 14:26:00	14.5
Pinaleno	Y	20	L	Thin	2012-06-04 14:27:00	2	2012-06-04 14:27:00	27.75	2012-06-04 14:27:00	14.5
Pinaleno	Y	14	M	Thick	2012-06-04 14:27:00	2	2012-06-04 14:27:00	25.625	2012-06-04 14:27:00	14.5
Pinaleno	Y	42	L	Thick	2012-06-04 14:28:00	2	2012-06-04 14:28:00	23.875	2012-06-04 14:28:00	14.5
Pinaleno	N	S1	VS	Thin	2012-06-04 14:29:00	2	2012-06-04 14:29:00	39.75	2012-06-04 14:29:00	14.5
Pinaleno	N	M4	VS	Thin	2012-06-04 14:29:00	2	2012-06-04 14:29:00	27.25	2012-06-04 14:29:00	14.5
Pinaleno	N	S3	VS	Thin	2012-06-04 14:30:00	2	2012-06-04 14:30:00	27.375	2012-06-04 14:30:00	14.5
Pinaleno	Y	39	M	Thick	2012-06-04 14:30:00	2	2012-06-04 14:30:00	21.875	2012-06-04 14:30:00	14.5
Pinaleno	Y	16	VS	Thin	2012-06-04 14:30:00	2	2012-06-04 14:30:00	38.5	2012-06-04 14:30:00	14.5
Pinaleno	N	L2	M	Thick	2012-06-04 14:31:00	2	2012-06-04 14:31:00	23	2012-06-04 14:31:00	14.5
Pinaleno	N	L3	S	Thick	2012-06-04 14:32:00	2	2012-06-04 14:32:00	29.375	2012-06-04 14:32:00	14.5
Pinaleno	Y	38	S	Thin	2012-06-04 14:33:00	2	2012-06-04 14:33:00	20.375	2012-06-04 14:33:00	14.5
Pinaleno	N	M3	VS	Thin	2012-06-04 14:34:00	2	2012-06-04 14:34:00	27.5	2012-06-04 14:34:00	14.5
Pinaleno	N	M5	VS	Thin	2012-06-04 14:34:00	2	2012-06-04 14:34:00	19.5	2012-06-04 14:34:00	14.5
Pinaleno	Y	44	S	Thick	2012-06-04 14:34:00	2	2012-06-04 14:34:00	21.25	2012-06-04 14:34:00	14.5
Pinaleno	N	L4	L	Thick	2012-06-04 14:35:00	2	2012-06-04 14:35:00	26.875	2012-06-04 14:35:00	14.5
Pinaleno	N	S5	VS	Thin	2012-06-04 14:35:00	2	2012-06-04 14:35:00	30.5	2012-06-04 14:35:00	14.5
Pinaleno	N	M1	VS	Thin	2012-06-04 14:35:00	2	2012-06-04 14:35:00	25.375	2012-06-04 14:35:00	14.5
Pinaleno	Y	8	M	Thin	2012-06-04 14:35:00	2	2012-06-04 14:35:00	22.875	2012-06-04 14:35:00	14.5
Pinaleno	N	S2	VS	Thin	2012-06-04 14:38:00	2	2012-06-04 14:38:00	33.5	2012-06-04 14:38:00	14.5
Pinaleno	Y	49	L	Thick	2012-06-04 14:38:00	2	2012-06-04 14:38:00	22.875	2012-06-04 14:38:00	14.5
Pinaleno	Y	31	VS	Thick	2012-06-04 14:38:00	2	2012-06-04 14:38:00	28.625	2012-06-04 14:38:00	14.5
Pinaleno	N	L1	M	Thick	2012-06-04 14:39:00	2	2012-06-04 14:39:00	22	2012-06-04 14:39:00	14.5
Pinaleno	Y	37	M	Thin	2012-06-04 14:39:00	2	2012-06-04 14:39:00	22.25	2012-06-04 14:39:00	14.5
Pinaleno	Y	46	M	Thin	2012-06-04 14:40:00	2	2012-06-04 14:40:00	21.25	2012-06-04 14:40:00	14.5
Pinaleno	N	L5	S	Thin	2012-06-04 14:42:00	2	2012-06-04 14:42:00	37.375	2012-06-04 14:42:00	14.5
Pinaleno	N	S4	VS	Thin	2012-06-04 14:55:00	2	2012-06-04 14:55:00	39.125	2012-06-04 14:55:00	15
Pinaleno	Y	5	L	Thick	2012-06-04 14:56:00	2	2012-06-04 14:56:00	26.375	2012-06-04 14:56:00	15
Pinaleno	Y	20	L	Thin	2012-06-04 14:57:00	2	2012-06-04 14:57:00	30	2012-06-04 14:57:00	15
Pinaleno	Y	14	M	Thick	2012-06-04 14:57:00	2	2012-06-04 14:57:00	25.75	2012-06-04 14:57:00	15
Pinaleno	Y	42	L	Thick	2012-06-04 14:58:00	2	2012-06-04 14:58:00	24.25	2012-06-04 14:58:00	15
Pinaleno	N	S1	VS	Thin	2012-06-04 14:59:00	2	2012-06-04 14:59:00	35.25	2012-06-04 14:59:00	15
Pinaleno	N	M4	VS	Thin	2012-06-04 14:59:00	2	2012-06-04 14:59:00	26.75	2012-06-04 14:59:00	15
Pinaleno	N	S3	VS	Thin	2012-06-04 15:00:00	2	2012-06-04 15:00:00	25.875	2012-06-04 15:00:00	15
Pinaleno	Y	39	M	Thick	2012-06-04 15:00:00	2	2012-06-04 15:00:00	22.625	2012-06-04 15:00:00	15
Pinaleno	Y	16	VS	Thin	2012-06-04 15:00:00	2	2012-06-04 15:00:00	35.75	2012-06-04 15:00:00	15
Pinaleno	N	L2	M	Thick	2012-06-04 15:01:00	2	2012-06-04 15:01:00	24.5	2012-06-04 15:01:00	15
Pinaleno	N	L3	S	Thick	2012-06-04 15:02:00	2	2012-06-04 15:02:00	30.25	2012-06-04 15:02:00	15
Pinaleno	Y	38	S	Thin	2012-06-04 15:03:00	2	2012-06-04 15:03:00	21.5	2012-06-04 15:03:00	15
Pinaleno	N	M3	VS	Thin	2012-06-04 15:04:00	2	2012-06-04 15:04:00	31.75	2012-06-04 15:04:00	15
Pinaleno	N	M5	VS	Thin	2012-06-04 15:04:00	2	2012-06-04 15:04:00	19.625	2012-06-04 15:04:00	15
Pinaleno	Y	44	S	Thick	2012-06-04 15:04:00	2	2012-06-04 15:04:00	21.5	2012-06-04 15:04:00	15
Pinaleno	N	L4	L	Thick	2012-06-04 15:05:00	2	2012-06-04 15:05:00	27.375	2012-06-04 15:05:00	15
Pinaleno	N	S5	VS	Thin	2012-06-04 15:05:00	2	2012-06-04 15:05:00	33	2012-06-04 15:05:00	15
Pinaleno	N	M1	VS	Thin	2012-06-04 15:05:00	2	2012-06-04 15:05:00	27.875	2012-06-04 15:05:00	15
Pinaleno	Y	8	M	Thin	2012-06-04 15:05:00	2	2012-06-04 15:05:00	23.5	2012-06-04 15:05:00	15
Pinaleno	N	S2	VS	Thin	2012-06-04 15:08:00	2	2012-06-04 15:08:00	36.375	2012-06-04 15:08:00	15
Pinaleno	Y	49	L	Thick	2012-06-04 15:08:00	2	2012-06-04 15:08:00	24	2012-06-04 15:08:00	15
Pinaleno	Y	31	VS	Thick	2012-06-04 15:08:00	2	2012-06-04 15:08:00	28	2012-06-04 15:08:00	15
Pinaleno	N	L1	M	Thick	2012-06-04 15:09:00	2	2012-06-04 15:09:00	22.5	2012-06-04 15:09:00	15
Pinaleno	Y	37	M	Thin	2012-06-04 15:09:00	2	2012-06-04 15:09:00	22.375	2012-06-04 15:09:00	15
Pinaleno	Y	46	M	Thin	2012-06-04 15:10:00	2	2012-06-04 15:10:00	21.5	2012-06-04 15:10:00	15
Pinaleno	N	L5	S	Thin	2012-06-04 15:12:00	2	2012-06-04 15:12:00	38	2012-06-04 15:12:00	15
Pinaleno	N	S4	VS	Thin	2012-06-04 15:25:00	2	2012-06-04 15:25:00	32.125	2012-06-04 15:25:00	15.5
Pinaleno	Y	5	L	Thick	2012-06-04 15:26:00	2	2012-06-04 15:26:00	27	2012-06-04 15:26:00	15.5
Pinaleno	Y	20	L	Thin	2012-06-04 15:27:00	2	2012-06-04 15:27:00	32.25	2012-06-04 15:27:00	15.5
Pinaleno	Y	14	M	Thick	2012-06-04 15:27:00	2	2012-06-04 15:27:00	25.375	2012-06-04 15:27:00	15.5
Pinaleno	Y	42	L	Thick	2012-06-04 15:28:00	2	2012-06-04 15:28:00	24.625	2012-06-04 15:28:00	15.5
Pinaleno	N	S1	VS	Thin	2012-06-04 15:29:00	2	2012-06-04 15:29:00	35.25	2012-06-04 15:29:00	15.5
Pinaleno	N	M4	VS	Thin	2012-06-04 15:29:00	2	2012-06-04 15:29:00	27.375	2012-06-04 15:29:00	15.5
Pinaleno	N	S3	VS	Thin	2012-06-04 15:30:00	2	2012-06-04 15:30:00	25.75	2012-06-04 15:30:00	15.5
Pinaleno	Y	39	M	Thick	2012-06-04 15:30:00	2	2012-06-04 15:30:00	23.25	2012-06-04 15:30:00	15.5
Pinaleno	Y	16	VS	Thin	2012-06-04 15:30:00	2	2012-06-04 15:30:00	32.25	2012-06-04 15:30:00	15.5
Pinaleno	N	L2	M	Thick	2012-06-04 15:31:00	2	2012-06-04 15:31:00	25.5	2012-06-04 15:31:00	15.5
Pinaleno	N	L3	S	Thick	2012-06-04 15:32:00	2	2012-06-04 15:32:00	30.25	2012-06-04 15:32:00	15.5
Pinaleno	Y	38	S	Thin	2012-06-04 15:33:00	2	2012-06-04 15:33:00	22.625	2012-06-04 15:33:00	15.5
Pinaleno	N	M3	VS	Thin	2012-06-04 15:34:00	2	2012-06-04 15:34:00	35	2012-06-04 15:34:00	15.5
Pinaleno	N	M5	VS	Thin	2012-06-04 15:34:00	2	2012-06-04 15:34:00	19.875	2012-06-04 15:34:00	15.5
Pinaleno	Y	44	S	Thick	2012-06-04 15:34:00	2	2012-06-04 15:34:00	21.375	2012-06-04 15:34:00	15.5
Pinaleno	N	L4	L	Thick	2012-06-04 15:35:00	2	2012-06-04 15:35:00	28.875	2012-06-04 15:35:00	15.5
Pinaleno	N	S5	VS	Thin	2012-06-04 15:35:00	2	2012-06-04 15:35:00	32.25	2012-06-04 15:35:00	15.5
Pinaleno	N	M1	VS	Thin	2012-06-04 15:35:00	2	2012-06-04 15:35:00	28.75	2012-06-04 15:35:00	15.5
Pinaleno	Y	8	M	Thin	2012-06-04 15:35:00	2	2012-06-04 15:35:00	24	2012-06-04 15:35:00	15.5
Pinaleno	N	S2	VS	Thin	2012-06-04 15:38:00	2	2012-06-04 15:38:00	36.875	2012-06-04 15:38:00	15.5
Pinaleno	Y	49	L	Thick	2012-06-04 15:38:00	2	2012-06-04 15:38:00	24.625	2012-06-04 15:38:00	15.5
Pinaleno	Y	31	VS	Thick	2012-06-04 15:38:00	2	2012-06-04 15:38:00	27.375	2012-06-04 15:38:00	15.5
Pinaleno	N	L1	M	Thick	2012-06-04 15:39:00	2	2012-06-04 15:39:00	23.875	2012-06-04 15:39:00	15.5
Pinaleno	Y	37	M	Thin	2012-06-04 15:39:00	2	2012-06-04 15:39:00	22.625	2012-06-04 15:39:00	15.5
Pinaleno	Y	46	M	Thin	2012-06-04 15:40:00	2	2012-06-04 15:40:00	22.125	2012-06-04 15:40:00	15.5
Pinaleno	N	L5	S	Thin	2012-06-04 15:42:00	2	2012-06-04 15:42:00	35.625	2012-06-04 15:42:00	15.5
Pinaleno	N	S4	VS	Thin	2012-06-04 15:55:00	2	2012-06-04 15:55:00	36.625	2012-06-04 15:55:00	16
Pinaleno	Y	5	L	Thick	2012-06-04 15:56:00	2	2012-06-04 15:56:00	28.375	2012-06-04 15:56:00	16
Pinaleno	Y	20	L	Thin	2012-06-04 15:57:00	2	2012-06-04 15:57:00	33	2012-06-04 15:57:00	16
Pinaleno	Y	14	M	Thick	2012-06-04 15:57:00	2	2012-06-04 15:57:00	25	2012-06-04 15:57:00	16
Pinaleno	Y	42	L	Thick	2012-06-04 15:58:00	2	2012-06-04 15:58:00	24.75	2012-06-04 15:58:00	16
Pinaleno	N	S1	VS	Thin	2012-06-04 15:59:00	2	2012-06-04 15:59:00	33.375	2012-06-04 15:59:00	16
Pinaleno	N	M4	VS	Thin	2012-06-04 15:59:00	2	2012-06-04 15:59:00	28.5	2012-06-04 15:59:00	16
Pinaleno	N	S3	VS	Thin	2012-06-04 16:00:00	2	2012-06-04 16:00:00	28.625	2012-06-04 16:00:00	16
Pinaleno	Y	39	M	Thick	2012-06-04 16:00:00	2	2012-06-04 16:00:00	23.625	2012-06-04 16:00:00	16
Pinaleno	Y	16	VS	Thin	2012-06-04 16:00:00	2	2012-06-04 16:00:00	30	2012-06-04 16:00:00	16
Pinaleno	N	L2	M	Thick	2012-06-04 16:01:00	2	2012-06-04 16:01:00	25.5	2012-06-04 16:01:00	16
Pinaleno	N	L3	S	Thick	2012-06-04 16:02:00	2	2012-06-04 16:02:00	30.125	2012-06-04 16:02:00	16
Pinaleno	Y	38	S	Thin	2012-06-04 16:03:00	2	2012-06-04 16:03:00	24.125	2012-06-04 16:03:00	16
Pinaleno	N	M3	VS	Thin	2012-06-04 16:04:00	2	2012-06-04 16:04:00	33.625	2012-06-04 16:04:00	16
Pinaleno	N	M5	VS	Thin	2012-06-04 16:04:00	2	2012-06-04 16:04:00	20.5	2012-06-04 16:04:00	16
Pinaleno	Y	44	S	Thick	2012-06-04 16:04:00	2	2012-06-04 16:04:00	21.25	2012-06-04 16:04:00	16
Pinaleno	N	L4	L	Thick	2012-06-04 16:05:00	2	2012-06-04 16:05:00	30.25	2012-06-04 16:05:00	16
Pinaleno	N	S5	VS	Thin	2012-06-04 16:05:00	2	2012-06-04 16:05:00	31.5	2012-06-04 16:05:00	16
Pinaleno	N	M1	VS	Thin	2012-06-04 16:05:00	2	2012-06-04 16:05:00	28.875	2012-06-04 16:05:00	16
Pinaleno	Y	8	M	Thin	2012-06-04 16:05:00	2	2012-06-04 16:05:00	24.5	2012-06-04 16:05:00	16
Pinaleno	N	S2	VS	Thin	2012-06-04 16:08:00	2	2012-06-04 16:08:00	32.75	2012-06-04 16:08:00	16
Pinaleno	Y	49	L	Thick	2012-06-04 16:08:00	2	2012-06-04 16:08:00	24.5	2012-06-04 16:08:00	16
Pinaleno	Y	31	VS	Thick	2012-06-04 16:08:00	2	2012-06-04 16:08:00	27.125	2012-06-04 16:08:00	16
Pinaleno	N	L1	M	Thick	2012-06-04 16:09:00	2	2012-06-04 16:09:00	25.125	2012-06-04 16:09:00	16
Pinaleno	Y	37	M	Thin	2012-06-04 16:09:00	2	2012-06-04 16:09:00	23.25	2012-06-04 16:09:00	16
Pinaleno	Y	46	M	Thin	2012-06-04 16:10:00	2	2012-06-04 16:10:00	22.625	2012-06-04 16:10:00	16
Pinaleno	N	L5	S	Thin	2012-06-04 16:12:00	2	2012-06-04 16:12:00	34.25	2012-06-04 16:12:00	16
Pinaleno	N	S4	VS	Thin	2012-06-04 16:25:00	2	2012-06-04 16:25:00	36.625	2012-06-04 16:25:00	16.5
Pinaleno	Y	5	L	Thick	2012-06-04 16:26:00	2	2012-06-04 16:26:00	29.5	2012-06-04 16:26:00	16.5
Pinaleno	Y	20	L	Thin	2012-06-04 16:27:00	2	2012-06-04 16:27:00	32	2012-06-04 16:27:00	16.5
Pinaleno	Y	14	M	Thick	2012-06-04 16:27:00	2	2012-06-04 16:27:00	24.875	2012-06-04 16:27:00	16.5
Pinaleno	Y	42	L	Thick	2012-06-04 16:28:00	2	2012-06-04 16:28:00	24.5	2012-06-04 16:28:00	16.5
Pinaleno	N	S1	VS	Thin	2012-06-04 16:29:00	2	2012-06-04 16:29:00	30.375	2012-06-04 16:29:00	16.5
Pinaleno	N	M4	VS	Thin	2012-06-04 16:29:00	2	2012-06-04 16:29:00	27.875	2012-06-04 16:29:00	16.5
Pinaleno	N	S3	VS	Thin	2012-06-04 16:30:00	2	2012-06-04 16:30:00	28.625	2012-06-04 16:30:00	16.5
Pinaleno	Y	39	M	Thick	2012-06-04 16:30:00	2	2012-06-04 16:30:00	24.125	2012-06-04 16:30:00	16.5
Pinaleno	Y	16	VS	Thin	2012-06-04 16:30:00	2	2012-06-04 16:30:00	28.625	2012-06-04 16:30:00	16.5
Pinaleno	N	L2	M	Thick	2012-06-04 16:31:00	2	2012-06-04 16:31:00	25	2012-06-04 16:31:00	16.5
Pinaleno	N	L3	S	Thick	2012-06-04 16:32:00	2	2012-06-04 16:32:00	30.75	2012-06-04 16:32:00	16.5
Pinaleno	Y	38	S	Thin	2012-06-04 16:33:00	2	2012-06-04 16:33:00	24.375	2012-06-04 16:33:00	16.5
Pinaleno	N	M3	VS	Thin	2012-06-04 16:34:00	2	2012-06-04 16:34:00	31.375	2012-06-04 16:34:00	16.5
Pinaleno	N	M5	VS	Thin	2012-06-04 16:34:00	2	2012-06-04 16:34:00	21.125	2012-06-04 16:34:00	16.5
Pinaleno	Y	44	S	Thick	2012-06-04 16:34:00	2	2012-06-04 16:34:00	21.25	2012-06-04 16:34:00	16.5
Pinaleno	N	L4	L	Thick	2012-06-04 16:35:00	2	2012-06-04 16:35:00	30.375	2012-06-04 16:35:00	16.5
Pinaleno	N	S5	VS	Thin	2012-06-04 16:35:00	2	2012-06-04 16:35:00	31.625	2012-06-04 16:35:00	16.5
Pinaleno	N	M1	VS	Thin	2012-06-04 16:35:00	2	2012-06-04 16:35:00	30.125	2012-06-04 16:35:00	16.5
Pinaleno	Y	8	M	Thin	2012-06-04 16:35:00	2	2012-06-04 16:35:00	25.5	2012-06-04 16:35:00	16.5
Pinaleno	N	S2	VS	Thin	2012-06-04 16:38:00	2	2012-06-04 16:38:00	30.125	2012-06-04 16:38:00	16.5
Pinaleno	Y	49	L	Thick	2012-06-04 16:38:00	2	2012-06-04 16:38:00	24.625	2012-06-04 16:38:00	16.5
Pinaleno	Y	31	VS	Thick	2012-06-04 16:38:00	2	2012-06-04 16:38:00	27	2012-06-04 16:38:00	16.5
Pinaleno	N	L1	M	Thick	2012-06-04 16:39:00	2	2012-06-04 16:39:00	26.125	2012-06-04 16:39:00	16.5
Pinaleno	Y	37	M	Thin	2012-06-04 16:39:00	2	2012-06-04 16:39:00	23.875	2012-06-04 16:39:00	16.5
Pinaleno	Y	46	M	Thin	2012-06-04 16:40:00	2	2012-06-04 16:40:00	23	2012-06-04 16:40:00	16.5
Pinaleno	N	L5	S	Thin	2012-06-04 16:42:00	2	2012-06-04 16:42:00	34.125	2012-06-04 16:42:00	16.5
Pinaleno	N	S4	VS	Thin	2012-06-04 16:55:00	2	2012-06-04 16:55:00	32.125	2012-06-04 16:55:00	17
Pinaleno	Y	5	L	Thick	2012-06-04 16:56:00	2	2012-06-04 16:56:00	30.25	2012-06-04 16:56:00	17
Pinaleno	Y	20	L	Thin	2012-06-04 16:57:00	2	2012-06-04 16:57:00	30.5	2012-06-04 16:57:00	17
Pinaleno	Y	14	M	Thick	2012-06-04 16:57:00	2	2012-06-04 16:57:00	25.125	2012-06-04 16:57:00	17
Pinaleno	Y	42	L	Thick	2012-06-04 16:58:00	2	2012-06-04 16:58:00	24.75	2012-06-04 16:58:00	17
Pinaleno	N	S1	VS	Thin	2012-06-04 16:59:00	2	2012-06-04 16:59:00	27.5	2012-06-04 16:59:00	17
Pinaleno	N	M4	VS	Thin	2012-06-04 16:59:00	2	2012-06-04 16:59:00	27	2012-06-04 16:59:00	17
Pinaleno	N	S3	VS	Thin	2012-06-04 17:00:00	2	2012-06-04 17:00:00	26.875	2012-06-04 17:00:00	17
Pinaleno	Y	39	M	Thick	2012-06-04 17:00:00	2	2012-06-04 17:00:00	24.5	2012-06-04 17:00:00	17
Pinaleno	Y	16	VS	Thin	2012-06-04 17:00:00	2	2012-06-04 17:00:00	27.125	2012-06-04 17:00:00	17
Pinaleno	N	L2	M	Thick	2012-06-04 17:01:00	2	2012-06-04 17:01:00	25	2012-06-04 17:01:00	17
Pinaleno	N	L3	S	Thick	2012-06-04 17:02:00	2	2012-06-04 17:02:00	31.25	2012-06-04 17:02:00	17
Pinaleno	Y	38	S	Thin	2012-06-04 17:03:00	2	2012-06-04 17:03:00	24.125	2012-06-04 17:03:00	17
Pinaleno	N	M3	VS	Thin	2012-06-04 17:04:00	2	2012-06-04 17:04:00	31.625	2012-06-04 17:04:00	17
Pinaleno	N	M5	VS	Thin	2012-06-04 17:04:00	2	2012-06-04 17:04:00	22.125	2012-06-04 17:04:00	17
Pinaleno	Y	44	S	Thick	2012-06-04 17:04:00	2	2012-06-04 17:04:00	21	2012-06-04 17:04:00	17
Pinaleno	N	L4	L	Thick	2012-06-04 17:05:00	2	2012-06-04 17:05:00	29.25	2012-06-04 17:05:00	17
Pinaleno	N	S5	VS	Thin	2012-06-04 17:05:00	2	2012-06-04 17:05:00	33.25	2012-06-04 17:05:00	17
Pinaleno	N	M1	VS	Thin	2012-06-04 17:05:00	2	2012-06-04 17:05:00	31.5	2012-06-04 17:05:00	17
Pinaleno	Y	8	M	Thin	2012-06-04 17:05:00	2	2012-06-04 17:05:00	26.375	2012-06-04 17:05:00	17
Pinaleno	N	S2	VS	Thin	2012-06-04 17:08:00	2	2012-06-04 17:08:00	28.875	2012-06-04 17:08:00	17
Pinaleno	Y	49	L	Thick	2012-06-04 17:08:00	2	2012-06-04 17:08:00	25	2012-06-04 17:08:00	17
Pinaleno	Y	31	VS	Thick	2012-06-04 17:08:00	2	2012-06-04 17:08:00	27.125	2012-06-04 17:08:00	17
Pinaleno	N	L1	M	Thick	2012-06-04 17:09:00	2	2012-06-04 17:09:00	26.75	2012-06-04 17:09:00	17
Pinaleno	Y	37	M	Thin	2012-06-04 17:09:00	2	2012-06-04 17:09:00	24.25	2012-06-04 17:09:00	17
Pinaleno	Y	46	M	Thin	2012-06-04 17:10:00	2	2012-06-04 17:10:00	23.125	2012-06-04 17:10:00	17
Pinaleno	N	L5	S	Thin	2012-06-04 17:12:00	2	2012-06-04 17:12:00	33	2012-06-04 17:12:00	17
Pinaleno	N	S4	VS	Thin	2012-06-04 17:25:00	2	2012-06-04 17:25:00	29.5	2012-06-04 17:25:00	17.5
Pinaleno	Y	5	L	Thick	2012-06-04 17:26:00	2	2012-06-04 17:26:00	30.75	2012-06-04 17:26:00	17.5
Pinaleno	Y	20	L	Thin	2012-06-04 17:27:00	2	2012-06-04 17:27:00	29.25	2012-06-04 17:27:00	17.5
Pinaleno	Y	14	M	Thick	2012-06-04 17:27:00	2	2012-06-04 17:27:00	26.125	2012-06-04 17:27:00	17.5
Pinaleno	Y	42	L	Thick	2012-06-04 17:28:00	2	2012-06-04 17:28:00	24.625	2012-06-04 17:28:00	17.5
Pinaleno	N	S1	VS	Thin	2012-06-04 17:29:00	2	2012-06-04 17:29:00	25.625	2012-06-04 17:29:00	17.5
Pinaleno	N	M4	VS	Thin	2012-06-04 17:29:00	2	2012-06-04 17:29:00	26.375	2012-06-04 17:29:00	17.5
Pinaleno	N	S3	VS	Thin	2012-06-04 17:30:00	2	2012-06-04 17:30:00	25.25	2012-06-04 17:30:00	17.5
Pinaleno	Y	39	M	Thick	2012-06-04 17:30:00	2	2012-06-04 17:30:00	24.75	2012-06-04 17:30:00	17.5
Pinaleno	Y	16	VS	Thin	2012-06-04 17:30:00	2	2012-06-04 17:30:00	26	2012-06-04 17:30:00	17.5
Pinaleno	N	L2	M	Thick	2012-06-04 17:31:00	2	2012-06-04 17:31:00	24.5	2012-06-04 17:31:00	17.5
Pinaleno	N	L3	S	Thick	2012-06-04 17:32:00	2	2012-06-04 17:32:00	31	2012-06-04 17:32:00	17.5
Pinaleno	Y	38	S	Thin	2012-06-04 17:33:00	2	2012-06-04 17:33:00	24.375	2012-06-04 17:33:00	17.5
Pinaleno	N	M3	VS	Thin	2012-06-04 17:34:00	2	2012-06-04 17:34:00	30.75	2012-06-04 17:34:00	17.5
Pinaleno	N	M5	VS	Thin	2012-06-04 17:34:00	2	2012-06-04 17:34:00	23	2012-06-04 17:34:00	17.5
Pinaleno	Y	44	S	Thick	2012-06-04 17:34:00	2	2012-06-04 17:34:00	21	2012-06-04 17:34:00	17.5
Pinaleno	N	L4	L	Thick	2012-06-04 17:35:00	2	2012-06-04 17:35:00	29	2012-06-04 17:35:00	17.5
Pinaleno	N	S5	VS	Thin	2012-06-04 17:35:00	2	2012-06-04 17:35:00	34.125	2012-06-04 17:35:00	17.5
Pinaleno	N	M1	VS	Thin	2012-06-04 17:35:00	2	2012-06-04 17:35:00	31.75	2012-06-04 17:35:00	17.5
Pinaleno	Y	8	M	Thin	2012-06-04 17:35:00	2	2012-06-04 17:35:00	27.25	2012-06-04 17:35:00	17.5
Pinaleno	N	S2	VS	Thin	2012-06-04 17:38:00	2	2012-06-04 17:38:00	27.625	2012-06-04 17:38:00	17.5
Pinaleno	Y	49	L	Thick	2012-06-04 17:38:00	2	2012-06-04 17:38:00	24.75	2012-06-04 17:38:00	17.5
Pinaleno	Y	31	VS	Thick	2012-06-04 17:38:00	2	2012-06-04 17:38:00	27	2012-06-04 17:38:00	17.5
Pinaleno	N	L1	M	Thick	2012-06-04 17:39:00	2	2012-06-04 17:39:00	27.25	2012-06-04 17:39:00	17.5
Pinaleno	Y	37	M	Thin	2012-06-04 17:39:00	2	2012-06-04 17:39:00	25	2012-06-04 17:39:00	17.5
Pinaleno	Y	46	M	Thin	2012-06-04 17:40:00	2	2012-06-04 17:40:00	23.5	2012-06-04 17:40:00	17.5
Pinaleno	N	L5	S	Thin	2012-06-04 17:42:00	2	2012-06-04 17:42:00	31	2012-06-04 17:42:00	17.5
Pinaleno	N	S4	VS	Thin	2012-06-04 17:55:00	2	2012-06-04 17:55:00	28.25	2012-06-04 17:55:00	18
Pinaleno	Y	5	L	Thick	2012-06-04 17:56:00	2	2012-06-04 17:56:00	31.5	2012-06-04 17:56:00	18
Pinaleno	Y	20	L	Thin	2012-06-04 17:57:00	2	2012-06-04 17:57:00	28	2012-06-04 17:57:00	18
Pinaleno	Y	14	M	Thick	2012-06-04 17:57:00	2	2012-06-04 17:57:00	26.875	2012-06-04 17:57:00	18
Pinaleno	Y	42	L	Thick	2012-06-04 17:58:00	2	2012-06-04 17:58:00	24.5	2012-06-04 17:58:00	18
Pinaleno	N	S1	VS	Thin	2012-06-04 17:59:00	2	2012-06-04 17:59:00	24.625	2012-06-04 17:59:00	18
Pinaleno	N	M4	VS	Thin	2012-06-04 17:59:00	2	2012-06-04 17:59:00	25.75	2012-06-04 17:59:00	18
Pinaleno	N	S3	VS	Thin	2012-06-04 18:00:00	2	2012-06-04 18:00:00	24.25	2012-06-04 18:00:00	18
Pinaleno	Y	39	M	Thick	2012-06-04 18:00:00	2	2012-06-04 18:00:00	24.875	2012-06-04 18:00:00	18
Pinaleno	Y	16	VS	Thin	2012-06-04 18:00:00	2	2012-06-04 18:00:00	25.5	2012-06-04 18:00:00	18
Pinaleno	N	L2	M	Thick	2012-06-04 18:01:00	2	2012-06-04 18:01:00	24.5	2012-06-04 18:01:00	18
Pinaleno	N	L3	S	Thick	2012-06-04 18:02:00	2	2012-06-04 18:02:00	29.375	2012-06-04 18:02:00	18
Pinaleno	Y	38	S	Thin	2012-06-04 18:03:00	2	2012-06-04 18:03:00	25.125	2012-06-04 18:03:00	18
Pinaleno	N	M3	VS	Thin	2012-06-04 18:04:00	2	2012-06-04 18:04:00	29.125	2012-06-04 18:04:00	18
Pinaleno	N	M5	VS	Thin	2012-06-04 18:04:00	2	2012-06-04 18:04:00	23.625	2012-06-04 18:04:00	18
Pinaleno	Y	44	S	Thick	2012-06-04 18:04:00	2	2012-06-04 18:04:00	21	2012-06-04 18:04:00	18
Pinaleno	N	L4	L	Thick	2012-06-04 18:05:00	2	2012-06-04 18:05:00	29.125	2012-06-04 18:05:00	18
Pinaleno	N	S5	VS	Thin	2012-06-04 18:05:00	2	2012-06-04 18:05:00	33.25	2012-06-04 18:05:00	18
Pinaleno	N	M1	VS	Thin	2012-06-04 18:05:00	2	2012-06-04 18:05:00	30.625	2012-06-04 18:05:00	18
Pinaleno	Y	8	M	Thin	2012-06-04 18:05:00	2	2012-06-04 18:05:00	28.125	2012-06-04 18:05:00	18
Pinaleno	N	S2	VS	Thin	2012-06-04 18:08:00	2	2012-06-04 18:08:00	26.625	2012-06-04 18:08:00	18
Pinaleno	Y	49	L	Thick	2012-06-04 18:08:00	2	2012-06-04 18:08:00	25.5	2012-06-04 18:08:00	18
Pinaleno	Y	31	VS	Thick	2012-06-04 18:08:00	2	2012-06-04 18:08:00	26.625	2012-06-04 18:08:00	18
Pinaleno	N	L1	M	Thick	2012-06-04 18:09:00	2	2012-06-04 18:09:00	27.375	2012-06-04 18:09:00	18
Pinaleno	Y	37	M	Thin	2012-06-04 18:09:00	2	2012-06-04 18:09:00	25.75	2012-06-04 18:09:00	18
Pinaleno	Y	46	M	Thin	2012-06-04 18:10:00	2	2012-06-04 18:10:00	23.375	2012-06-04 18:10:00	18
Pinaleno	N	L5	S	Thin	2012-06-04 18:12:00	2	2012-06-04 18:12:00	29.5	2012-06-04 18:12:00	18
Pinaleno	N	S4	VS	Thin	2012-06-04 18:25:00	2	2012-06-04 18:25:00	26.375	2012-06-04 18:25:00	18.5
Pinaleno	Y	5	L	Thick	2012-06-04 18:26:00	2	2012-06-04 18:26:00	31.875	2012-06-04 18:26:00	18.5
Pinaleno	Y	20	L	Thin	2012-06-04 18:27:00	2	2012-06-04 18:27:00	27	2012-06-04 18:27:00	18.5
Pinaleno	Y	14	M	Thick	2012-06-04 18:27:00	2	2012-06-04 18:27:00	27	2012-06-04 18:27:00	18.5
Pinaleno	Y	42	L	Thick	2012-06-04 18:28:00	2	2012-06-04 18:28:00	24.25	2012-06-04 18:28:00	18.5
Pinaleno	N	S1	VS	Thin	2012-06-04 18:29:00	2	2012-06-04 18:29:00	24.125	2012-06-04 18:29:00	18.5
Pinaleno	N	M4	VS	Thin	2012-06-04 18:29:00	2	2012-06-04 18:29:00	25.25	2012-06-04 18:29:00	18.5
Pinaleno	N	S3	VS	Thin	2012-06-04 18:30:00	2	2012-06-04 18:30:00	24.25	2012-06-04 18:30:00	18.5
Pinaleno	Y	39	M	Thick	2012-06-04 18:30:00	2	2012-06-04 18:30:00	24.75	2012-06-04 18:30:00	18.5
Pinaleno	Y	16	VS	Thin	2012-06-04 18:30:00	2	2012-06-04 18:30:00	24.625	2012-06-04 18:30:00	18.5
Pinaleno	N	L2	M	Thick	2012-06-04 18:31:00	2	2012-06-04 18:31:00	24.5	2012-06-04 18:31:00	18.5
Pinaleno	N	L3	S	Thick	2012-06-04 18:32:00	2	2012-06-04 18:32:00	28.5	2012-06-04 18:32:00	18.5
Pinaleno	Y	38	S	Thin	2012-06-04 18:33:00	2	2012-06-04 18:33:00	25.625	2012-06-04 18:33:00	18.5
Pinaleno	N	M3	VS	Thin	2012-06-04 18:34:00	2	2012-06-04 18:34:00	27.5	2012-06-04 18:34:00	18.5
Pinaleno	N	M5	VS	Thin	2012-06-04 18:34:00	2	2012-06-04 18:34:00	24.125	2012-06-04 18:34:00	18.5
Pinaleno	Y	44	S	Thick	2012-06-04 18:34:00	2	2012-06-04 18:34:00	20.875	2012-06-04 18:34:00	18.5
Pinaleno	N	L4	L	Thick	2012-06-04 18:35:00	2	2012-06-04 18:35:00	29.75	2012-06-04 18:35:00	18.5
Pinaleno	N	S5	VS	Thin	2012-06-04 18:35:00	2	2012-06-04 18:35:00	31.25	2012-06-04 18:35:00	18.5
Pinaleno	N	M1	VS	Thin	2012-06-04 18:35:00	2	2012-06-04 18:35:00	29.25	2012-06-04 18:35:00	18.5
Pinaleno	Y	8	M	Thin	2012-06-04 18:35:00	2	2012-06-04 18:35:00	28.5	2012-06-04 18:35:00	18.5
Pinaleno	N	S2	VS	Thin	2012-06-04 18:38:00	2	2012-06-04 18:38:00	25.625	2012-06-04 18:38:00	18.5
Pinaleno	Y	49	L	Thick	2012-06-04 18:38:00	2	2012-06-04 18:38:00	26.875	2012-06-04 18:38:00	18.5
Pinaleno	Y	31	VS	Thick	2012-06-04 18:38:00	2	2012-06-04 18:38:00	26.125	2012-06-04 18:38:00	18.5
Pinaleno	N	L1	M	Thick	2012-06-04 18:39:00	2	2012-06-04 18:39:00	27	2012-06-04 18:39:00	18.5
Pinaleno	Y	37	M	Thin	2012-06-04 18:39:00	2	2012-06-04 18:39:00	26.625	2012-06-04 18:39:00	18.5
Pinaleno	Y	46	M	Thin	2012-06-04 18:40:00	2	2012-06-04 18:40:00	23.375	2012-06-04 18:40:00	18.5
Pinaleno	N	L5	S	Thin	2012-06-04 18:42:00	2	2012-06-04 18:42:00	28.625	2012-06-04 18:42:00	18.5
Pinaleno	N	S4	VS	Thin	2012-06-04 18:55:00	2	2012-06-04 18:55:00	24.75	2012-06-04 18:55:00	19
Pinaleno	Y	5	L	Thick	2012-06-04 18:56:00	2	2012-06-04 18:56:00	32.25	2012-06-04 18:56:00	19
Pinaleno	Y	20	L	Thin	2012-06-04 18:57:00	2	2012-06-04 18:57:00	26.5	2012-06-04 18:57:00	19
Pinaleno	Y	14	M	Thick	2012-06-04 18:57:00	2	2012-06-04 18:57:00	26.5	2012-06-04 18:57:00	19
Pinaleno	Y	42	L	Thick	2012-06-04 18:58:00	2	2012-06-04 18:58:00	24	2012-06-04 18:58:00	19
Pinaleno	N	S1	VS	Thin	2012-06-04 18:59:00	2	2012-06-04 18:59:00	23.375	2012-06-04 18:59:00	19
Pinaleno	N	M4	VS	Thin	2012-06-04 18:59:00	2	2012-06-04 18:59:00	24.875	2012-06-04 18:59:00	19
Pinaleno	N	S3	VS	Thin	2012-06-04 19:00:00	2	2012-06-04 19:00:00	24.75	2012-06-04 19:00:00	19
Pinaleno	Y	39	M	Thick	2012-06-04 19:00:00	2	2012-06-04 19:00:00	24.5	2012-06-04 19:00:00	19
Pinaleno	Y	16	VS	Thin	2012-06-04 19:00:00	2	2012-06-04 19:00:00	23.625	2012-06-04 19:00:00	19
Pinaleno	N	L2	M	Thick	2012-06-04 19:01:00	2	2012-06-04 19:01:00	25	2012-06-04 19:01:00	19
Pinaleno	N	L3	S	Thick	2012-06-04 19:02:00	2	2012-06-04 19:02:00	26.875	2012-06-04 19:02:00	19
Pinaleno	Y	38	S	Thin	2012-06-04 19:03:00	2	2012-06-04 19:03:00	26	2012-06-04 19:03:00	19
Pinaleno	N	M3	VS	Thin	2012-06-04 19:04:00	2	2012-06-04 19:04:00	26.375	2012-06-04 19:04:00	19
Pinaleno	N	M5	VS	Thin	2012-06-04 19:04:00	2	2012-06-04 19:04:00	24.125	2012-06-04 19:04:00	19
Pinaleno	Y	44	S	Thick	2012-06-04 19:04:00	2	2012-06-04 19:04:00	20.875	2012-06-04 19:04:00	19
Pinaleno	N	L4	L	Thick	2012-06-04 19:05:00	2	2012-06-04 19:05:00	29.875	2012-06-04 19:05:00	19
Pinaleno	N	S5	VS	Thin	2012-06-04 19:05:00	2	2012-06-04 19:05:00	29.375	2012-06-04 19:05:00	19
Pinaleno	N	M1	VS	Thin	2012-06-04 19:05:00	2	2012-06-04 19:05:00	27.875	2012-06-04 19:05:00	19
Pinaleno	Y	8	M	Thin	2012-06-04 19:05:00	2	2012-06-04 19:05:00	28.25	2012-06-04 19:05:00	19
Pinaleno	N	S2	VS	Thin	2012-06-04 19:08:00	2	2012-06-04 19:08:00	24.875	2012-06-04 19:08:00	19
Pinaleno	Y	49	L	Thick	2012-06-04 19:08:00	2	2012-06-04 19:08:00	24.625	2012-06-04 19:08:00	19
Pinaleno	Y	31	VS	Thick	2012-06-04 19:08:00	2	2012-06-04 19:08:00	25.5	2012-06-04 19:08:00	19
Pinaleno	N	L1	M	Thick	2012-06-04 19:09:00	2	2012-06-04 19:09:00	26.875	2012-06-04 19:09:00	19
Pinaleno	Y	37	M	Thin	2012-06-04 19:09:00	2	2012-06-04 19:09:00	27.375	2012-06-04 19:09:00	19
Pinaleno	Y	46	M	Thin	2012-06-04 19:10:00	2	2012-06-04 19:10:00	23.25	2012-06-04 19:10:00	19
Pinaleno	N	L5	S	Thin	2012-06-04 19:12:00	2	2012-06-04 19:12:00	27.625	2012-06-04 19:12:00	19
Pinaleno	N	S4	VS	Thin	2012-06-04 19:25:00	2	2012-06-04 19:25:00	23.75	2012-06-04 19:25:00	19.5
Pinaleno	Y	5	L	Thick	2012-06-04 19:26:00	2	2012-06-04 19:26:00	32	2012-06-04 19:26:00	19.5
Pinaleno	Y	20	L	Thin	2012-06-04 19:27:00	2	2012-06-04 19:27:00	26	2012-06-04 19:27:00	19.5
Pinaleno	Y	14	M	Thick	2012-06-04 19:27:00	2	2012-06-04 19:27:00	26	2012-06-04 19:27:00	19.5
Pinaleno	Y	42	L	Thick	2012-06-04 19:28:00	2	2012-06-04 19:28:00	23.75	2012-06-04 19:28:00	19.5
Pinaleno	N	S1	VS	Thin	2012-06-04 19:29:00	2	2012-06-04 19:29:00	22.75	2012-06-04 19:29:00	19.5
Pinaleno	N	M4	VS	Thin	2012-06-04 19:29:00	2	2012-06-04 19:29:00	24.375	2012-06-04 19:29:00	19.5
Pinaleno	N	S3	VS	Thin	2012-06-04 19:30:00	2	2012-06-04 19:30:00	24.25	2012-06-04 19:30:00	19.5
Pinaleno	Y	39	M	Thick	2012-06-04 19:30:00	2	2012-06-04 19:30:00	24.375	2012-06-04 19:30:00	19.5
Pinaleno	Y	16	VS	Thin	2012-06-04 19:30:00	2	2012-06-04 19:30:00	22.875	2012-06-04 19:30:00	19.5
Pinaleno	N	L2	M	Thick	2012-06-04 19:31:00	2	2012-06-04 19:31:00	25	2012-06-04 19:31:00	19.5
Pinaleno	N	L3	S	Thick	2012-06-04 19:32:00	2	2012-06-04 19:32:00	26.125	2012-06-04 19:32:00	19.5
Pinaleno	Y	38	S	Thin	2012-06-04 19:33:00	2	2012-06-04 19:33:00	25.625	2012-06-04 19:33:00	19.5
Pinaleno	N	M3	VS	Thin	2012-06-04 19:34:00	2	2012-06-04 19:34:00	25.5	2012-06-04 19:34:00	19.5
Pinaleno	N	M5	VS	Thin	2012-06-04 19:34:00	2	2012-06-04 19:34:00	23.625	2012-06-04 19:34:00	19.5
Pinaleno	Y	44	S	Thick	2012-06-04 19:34:00	2	2012-06-04 19:34:00	21	2012-06-04 19:34:00	19.5
Pinaleno	N	L4	L	Thick	2012-06-04 19:35:00	2	2012-06-04 19:35:00	29.25	2012-06-04 19:35:00	19.5
Pinaleno	N	S5	VS	Thin	2012-06-04 19:35:00	2	2012-06-04 19:35:00	28	2012-06-04 19:35:00	19.5
Pinaleno	N	M1	VS	Thin	2012-06-04 19:35:00	2	2012-06-04 19:35:00	26.625	2012-06-04 19:35:00	19.5
Pinaleno	Y	8	M	Thin	2012-06-04 19:35:00	2	2012-06-04 19:35:00	27.75	2012-06-04 19:35:00	19.5
Pinaleno	N	S2	VS	Thin	2012-06-04 19:38:00	2	2012-06-04 19:38:00	24.125	2012-06-04 19:38:00	19.5
Pinaleno	Y	49	L	Thick	2012-06-04 19:38:00	2	2012-06-04 19:38:00	23.75	2012-06-04 19:38:00	19.5
Pinaleno	Y	31	VS	Thick	2012-06-04 19:38:00	2	2012-06-04 19:38:00	25	2012-06-04 19:38:00	19.5
Pinaleno	N	L1	M	Thick	2012-06-04 19:39:00	2	2012-06-04 19:39:00	26.25	2012-06-04 19:39:00	19.5
Pinaleno	Y	37	M	Thin	2012-06-04 19:39:00	2	2012-06-04 19:39:00	27.875	2012-06-04 19:39:00	19.5
Pinaleno	Y	46	M	Thin	2012-06-04 19:40:00	2	2012-06-04 19:40:00	23.125	2012-06-04 19:40:00	19.5
Pinaleno	N	L5	S	Thin	2012-06-04 19:42:00	2	2012-06-04 19:42:00	26.5	2012-06-04 19:42:00	19.5
Pinaleno	N	S4	VS	Thin	2012-06-04 19:55:00	2	2012-06-04 19:55:00	23	2012-06-04 19:55:00	20
Pinaleno	Y	5	L	Thick	2012-06-04 19:56:00	2	2012-06-04 19:56:00	31.125	2012-06-04 19:56:00	20
Pinaleno	Y	20	L	Thin	2012-06-04 19:57:00	2	2012-06-04 19:57:00	25.625	2012-06-04 19:57:00	20
Pinaleno	Y	14	M	Thick	2012-06-04 19:57:00	2	2012-06-04 19:57:00	25.25	2012-06-04 19:57:00	20
Pinaleno	Y	42	L	Thick	2012-06-04 19:58:00	2	2012-06-04 19:58:00	23.375	2012-06-04 19:58:00	20
Pinaleno	N	S1	VS	Thin	2012-06-04 19:59:00	2	2012-06-04 19:59:00	22.125	2012-06-04 19:59:00	20
Pinaleno	N	M4	VS	Thin	2012-06-04 19:59:00	2	2012-06-04 19:59:00	23.875	2012-06-04 19:59:00	20
Pinaleno	N	S3	VS	Thin	2012-06-04 20:00:00	2	2012-06-04 20:00:00	23.375	2012-06-04 20:00:00	20
Pinaleno	Y	39	M	Thick	2012-06-04 20:00:00	2	2012-06-04 20:00:00	24	2012-06-04 20:00:00	20
Pinaleno	Y	16	VS	Thin	2012-06-04 20:00:00	2	2012-06-04 20:00:00	22.125	2012-06-04 20:00:00	20
Pinaleno	N	L2	M	Thick	2012-06-04 20:01:00	2	2012-06-04 20:01:00	24.5	2012-06-04 20:01:00	20
Pinaleno	N	L3	S	Thick	2012-06-04 20:02:00	2	2012-06-04 20:02:00	25.625	2012-06-04 20:02:00	20
Pinaleno	Y	38	S	Thin	2012-06-04 20:03:00	2	2012-06-04 20:03:00	24.625	2012-06-04 20:03:00	20
Pinaleno	N	M3	VS	Thin	2012-06-04 20:04:00	2	2012-06-04 20:04:00	24.875	2012-06-04 20:04:00	20
Pinaleno	N	M5	VS	Thin	2012-06-04 20:04:00	2	2012-06-04 20:04:00	23.125	2012-06-04 20:04:00	20
Pinaleno	Y	44	S	Thick	2012-06-04 20:04:00	2	2012-06-04 20:04:00	20.875	2012-06-04 20:04:00	20
Pinaleno	N	L4	L	Thick	2012-06-04 20:05:00	2	2012-06-04 20:05:00	28.375	2012-06-04 20:05:00	20
Pinaleno	N	S5	VS	Thin	2012-06-04 20:05:00	2	2012-06-04 20:05:00	26.75	2012-06-04 20:05:00	20
Pinaleno	N	M1	VS	Thin	2012-06-04 20:05:00	2	2012-06-04 20:05:00	25.5	2012-06-04 20:05:00	20
Pinaleno	Y	8	M	Thin	2012-06-04 20:05:00	2	2012-06-04 20:05:00	27.125	2012-06-04 20:05:00	20
Pinaleno	N	S2	VS	Thin	2012-06-04 20:08:00	2	2012-06-04 20:08:00	23.375	2012-06-04 20:08:00	20
Pinaleno	Y	49	L	Thick	2012-06-04 20:08:00	2	2012-06-04 20:08:00	23.375	2012-06-04 20:08:00	20
Pinaleno	Y	31	VS	Thick	2012-06-04 20:08:00	2	2012-06-04 20:08:00	24.375	2012-06-04 20:08:00	20
Pinaleno	N	L1	M	Thick	2012-06-04 20:09:00	2	2012-06-04 20:09:00	25.625	2012-06-04 20:09:00	20
Pinaleno	Y	37	M	Thin	2012-06-04 20:09:00	2	2012-06-04 20:09:00	28.125	2012-06-04 20:09:00	20
Pinaleno	Y	46	M	Thin	2012-06-04 20:10:00	2	2012-06-04 20:10:00	22.75	2012-06-04 20:10:00	20
Pinaleno	N	L5	S	Thin	2012-06-04 20:12:00	2	2012-06-04 20:12:00	25.625	2012-06-04 20:12:00	20
Pinaleno	N	S4	VS	Thin	2012-06-04 20:25:00	2	2012-06-04 20:25:00	22.375	2012-06-04 20:25:00	20.5
Pinaleno	Y	5	L	Thick	2012-06-04 20:26:00	2	2012-06-04 20:26:00	30.375	2012-06-04 20:26:00	20.5
Pinaleno	Y	20	L	Thin	2012-06-04 20:27:00	2	2012-06-04 20:27:00	24.75	2012-06-04 20:27:00	20.5
Pinaleno	Y	14	M	Thick	2012-06-04 20:27:00	2	2012-06-04 20:27:00	24.75	2012-06-04 20:27:00	20.5
Pinaleno	Y	42	L	Thick	2012-06-04 20:28:00	2	2012-06-04 20:28:00	23.375	2012-06-04 20:28:00	20.5
Pinaleno	N	S1	VS	Thin	2012-06-04 20:29:00	2	2012-06-04 20:29:00	21.625	2012-06-04 20:29:00	20.5
Pinaleno	N	M4	VS	Thin	2012-06-04 20:29:00	2	2012-06-04 20:29:00	23.5	2012-06-04 20:29:00	20.5
Pinaleno	N	S3	VS	Thin	2012-06-04 20:30:00	2	2012-06-04 20:30:00	22.5	2012-06-04 20:30:00	20.5
Pinaleno	Y	39	M	Thick	2012-06-04 20:30:00	2	2012-06-04 20:30:00	23.875	2012-06-04 20:30:00	20.5
Pinaleno	Y	16	VS	Thin	2012-06-04 20:30:00	2	2012-06-04 20:30:00	21.5	2012-06-04 20:30:00	20.5
Pinaleno	N	L2	M	Thick	2012-06-04 20:31:00	2	2012-06-04 20:31:00	24	2012-06-04 20:31:00	20.5
Pinaleno	N	L3	S	Thick	2012-06-04 20:32:00	2	2012-06-04 20:32:00	25.625	2012-06-04 20:32:00	20.5
Pinaleno	Y	38	S	Thin	2012-06-04 20:33:00	2	2012-06-04 20:33:00	24	2012-06-04 20:33:00	20.5
Pinaleno	N	M3	VS	Thin	2012-06-04 20:34:00	2	2012-06-04 20:34:00	24	2012-06-04 20:34:00	20.5
Pinaleno	N	M5	VS	Thin	2012-06-04 20:34:00	2	2012-06-04 20:34:00	22.5	2012-06-04 20:34:00	20.5
Pinaleno	Y	44	S	Thick	2012-06-04 20:34:00	2	2012-06-04 20:34:00	20.75	2012-06-04 20:34:00	20.5
Pinaleno	N	L4	L	Thick	2012-06-04 20:35:00	2	2012-06-04 20:35:00	27.5	2012-06-04 20:35:00	20.5
Pinaleno	N	S5	VS	Thin	2012-06-04 20:35:00	2	2012-06-04 20:35:00	25.75	2012-06-04 20:35:00	20.5
Pinaleno	N	M1	VS	Thin	2012-06-04 20:35:00	2	2012-06-04 20:35:00	24.5	2012-06-04 20:35:00	20.5
Pinaleno	Y	8	M	Thin	2012-06-04 20:35:00	2	2012-06-04 20:35:00	26.5	2012-06-04 20:35:00	20.5
Pinaleno	N	S2	VS	Thin	2012-06-04 20:38:00	2	2012-06-04 20:38:00	22.625	2012-06-04 20:38:00	20.5
Pinaleno	Y	49	L	Thick	2012-06-04 20:38:00	2	2012-06-04 20:38:00	23	2012-06-04 20:38:00	20.5
Pinaleno	Y	31	VS	Thick	2012-06-04 20:38:00	2	2012-06-04 20:38:00	23.875	2012-06-04 20:38:00	20.5
Pinaleno	N	L1	M	Thick	2012-06-04 20:39:00	2	2012-06-04 20:39:00	25.125	2012-06-04 20:39:00	20.5
Pinaleno	Y	37	M	Thin	2012-06-04 20:39:00	2	2012-06-04 20:39:00	27.875	2012-06-04 20:39:00	20.5
Pinaleno	Y	46	M	Thin	2012-06-04 20:40:00	2	2012-06-04 20:40:00	22.5	2012-06-04 20:40:00	20.5
Pinaleno	N	L5	S	Thin	2012-06-04 20:42:00	2	2012-06-04 20:42:00	24.625	2012-06-04 20:42:00	20.5
Pinaleno	N	S4	VS	Thin	2012-06-04 20:55:00	2	2012-06-04 20:55:00	21.5	2012-06-04 20:55:00	21
Pinaleno	Y	5	L	Thick	2012-06-04 20:56:00	2	2012-06-04 20:56:00	29.375	2012-06-04 20:56:00	21
Pinaleno	Y	20	L	Thin	2012-06-04 20:57:00	2	2012-06-04 20:57:00	23.875	2012-06-04 20:57:00	21
Pinaleno	Y	14	M	Thick	2012-06-04 20:57:00	2	2012-06-04 20:57:00	24.25	2012-06-04 20:57:00	21
Pinaleno	Y	42	L	Thick	2012-06-04 20:58:00	2	2012-06-04 20:58:00	23.375	2012-06-04 20:58:00	21
Pinaleno	N	S1	VS	Thin	2012-06-04 20:59:00	2	2012-06-04 20:59:00	20.875	2012-06-04 20:59:00	21
Pinaleno	N	M4	VS	Thin	2012-06-04 20:59:00	2	2012-06-04 20:59:00	23.125	2012-06-04 20:59:00	21
Pinaleno	N	S3	VS	Thin	2012-06-04 21:00:00	2	2012-06-04 21:00:00	21.5	2012-06-04 21:00:00	21
Pinaleno	Y	39	M	Thick	2012-06-04 21:00:00	2	2012-06-04 21:00:00	23.5	2012-06-04 21:00:00	21
Pinaleno	Y	16	VS	Thin	2012-06-04 21:00:00	2	2012-06-04 21:00:00	20.875	2012-06-04 21:00:00	21
Pinaleno	N	L2	M	Thick	2012-06-04 21:01:00	2	2012-06-04 21:01:00	24	2012-06-04 21:01:00	21
Pinaleno	N	L3	S	Thick	2012-06-04 21:02:00	2	2012-06-04 21:02:00	24.875	2012-06-04 21:02:00	21
Pinaleno	Y	38	S	Thin	2012-06-04 21:03:00	2	2012-06-04 21:03:00	23.5	2012-06-04 21:03:00	21
Pinaleno	N	M3	VS	Thin	2012-06-04 21:04:00	2	2012-06-04 21:04:00	22.875	2012-06-04 21:04:00	21
Pinaleno	N	M5	VS	Thin	2012-06-04 21:04:00	2	2012-06-04 21:04:00	22	2012-06-04 21:04:00	21
Pinaleno	Y	44	S	Thick	2012-06-04 21:04:00	2	2012-06-04 21:04:00	20.5	2012-06-04 21:04:00	21
Pinaleno	N	L4	L	Thick	2012-06-04 21:05:00	2	2012-06-04 21:05:00	26.75	2012-06-04 21:05:00	21
Pinaleno	N	S5	VS	Thin	2012-06-04 21:05:00	2	2012-06-04 21:05:00	24.875	2012-06-04 21:05:00	21
Pinaleno	N	M1	VS	Thin	2012-06-04 21:05:00	2	2012-06-04 21:05:00	23.625	2012-06-04 21:05:00	21
Pinaleno	Y	8	M	Thin	2012-06-04 21:05:00	2	2012-06-04 21:05:00	25.75	2012-06-04 21:05:00	21
Pinaleno	N	S2	VS	Thin	2012-06-04 21:08:00	2	2012-06-04 21:08:00	21.75	2012-06-04 21:08:00	21
Pinaleno	Y	49	L	Thick	2012-06-04 21:08:00	2	2012-06-04 21:08:00	22.5	2012-06-04 21:08:00	21
Pinaleno	Y	31	VS	Thick	2012-06-04 21:08:00	2	2012-06-04 21:08:00	23.5	2012-06-04 21:08:00	21
Pinaleno	N	L1	M	Thick	2012-06-04 21:09:00	2	2012-06-04 21:09:00	25	2012-06-04 21:09:00	21
Pinaleno	Y	37	M	Thin	2012-06-04 21:09:00	2	2012-06-04 21:09:00	27.375	2012-06-04 21:09:00	21
Pinaleno	Y	46	M	Thin	2012-06-04 21:10:00	2	2012-06-04 21:10:00	22.5	2012-06-04 21:10:00	21
Pinaleno	N	L5	S	Thin	2012-06-04 21:12:00	2	2012-06-04 21:12:00	23.625	2012-06-04 21:12:00	21
Pinaleno	N	S4	VS	Thin	2012-06-04 21:25:00	2	2012-06-04 21:25:00	20.75	2012-06-04 21:25:00	21.5
Pinaleno	Y	5	L	Thick	2012-06-04 21:26:00	2	2012-06-04 21:26:00	28.375	2012-06-04 21:26:00	21.5
Pinaleno	Y	20	L	Thin	2012-06-04 21:27:00	2	2012-06-04 21:27:00	23	2012-06-04 21:27:00	21.5
Pinaleno	Y	14	M	Thick	2012-06-04 21:27:00	2	2012-06-04 21:27:00	23.625	2012-06-04 21:27:00	21.5
Pinaleno	Y	42	L	Thick	2012-06-04 21:28:00	2	2012-06-04 21:28:00	22.625	2012-06-04 21:28:00	21.5
Pinaleno	N	S1	VS	Thin	2012-06-04 21:29:00	2	2012-06-04 21:29:00	20	2012-06-04 21:29:00	21.5
Pinaleno	N	M4	VS	Thin	2012-06-04 21:29:00	2	2012-06-04 21:29:00	22.5	2012-06-04 21:29:00	21.5
Pinaleno	N	S3	VS	Thin	2012-06-04 21:30:00	2	2012-06-04 21:30:00	20.75	2012-06-04 21:30:00	21.5
Pinaleno	Y	39	M	Thick	2012-06-04 21:30:00	2	2012-06-04 21:30:00	23.25	2012-06-04 21:30:00	21.5
Pinaleno	Y	16	VS	Thin	2012-06-04 21:30:00	2	2012-06-04 21:30:00	20.125	2012-06-04 21:30:00	21.5
Pinaleno	N	L2	M	Thick	2012-06-04 21:31:00	2	2012-06-04 21:31:00	23	2012-06-04 21:31:00	21.5
Pinaleno	N	L3	S	Thick	2012-06-04 21:32:00	2	2012-06-04 21:32:00	23.25	2012-06-04 21:32:00	21.5
Pinaleno	Y	38	S	Thin	2012-06-04 21:33:00	2	2012-06-04 21:33:00	23	2012-06-04 21:33:00	21.5
Pinaleno	N	M3	VS	Thin	2012-06-04 21:34:00	2	2012-06-04 21:34:00	21.75	2012-06-04 21:34:00	21.5
Pinaleno	N	M5	VS	Thin	2012-06-04 21:34:00	2	2012-06-04 21:34:00	21.375	2012-06-04 21:34:00	21.5
Pinaleno	Y	44	S	Thick	2012-06-04 21:34:00	2	2012-06-04 21:34:00	20	2012-06-04 21:34:00	21.5
Pinaleno	N	L4	L	Thick	2012-06-04 21:35:00	2	2012-06-04 21:35:00	25.875	2012-06-04 21:35:00	21.5
Pinaleno	N	S5	VS	Thin	2012-06-04 21:35:00	2	2012-06-04 21:35:00	24.125	2012-06-04 21:35:00	21.5
Pinaleno	N	M1	VS	Thin	2012-06-04 21:35:00	2	2012-06-04 21:35:00	22.875	2012-06-04 21:35:00	21.5
Pinaleno	Y	8	M	Thin	2012-06-04 21:35:00	2	2012-06-04 21:35:00	24.75	2012-06-04 21:35:00	21.5
Pinaleno	N	S2	VS	Thin	2012-06-04 21:38:00	2	2012-06-04 21:38:00	21	2012-06-04 21:38:00	21.5
Pinaleno	Y	49	L	Thick	2012-06-04 21:38:00	2	2012-06-04 21:38:00	22	2012-06-04 21:38:00	21.5
Pinaleno	Y	31	VS	Thick	2012-06-04 21:38:00	2	2012-06-04 21:38:00	22.875	2012-06-04 21:38:00	21.5
Pinaleno	N	L1	M	Thick	2012-06-04 21:39:00	2	2012-06-04 21:39:00	24.375	2012-06-04 21:39:00	21.5
Pinaleno	Y	37	M	Thin	2012-06-04 21:39:00	2	2012-06-04 21:39:00	26.625	2012-06-04 21:39:00	21.5
Pinaleno	Y	46	M	Thin	2012-06-04 21:40:00	2	2012-06-04 21:40:00	22	2012-06-04 21:40:00	21.5
Pinaleno	N	L5	S	Thin	2012-06-04 21:42:00	2	2012-06-04 21:42:00	22.625	2012-06-04 21:42:00	21.5
Pinaleno	N	S4	VS	Thin	2012-06-04 21:55:00	2	2012-06-04 21:55:00	20.25	2012-06-04 21:55:00	22
Pinaleno	Y	5	L	Thick	2012-06-04 21:56:00	2	2012-06-04 21:56:00	27.125	2012-06-04 21:56:00	22
Pinaleno	Y	20	L	Thin	2012-06-04 21:57:00	2	2012-06-04 21:57:00	22	2012-06-04 21:57:00	22
Pinaleno	Y	14	M	Thick	2012-06-04 21:57:00	2	2012-06-04 21:57:00	22.625	2012-06-04 21:57:00	22
Pinaleno	Y	42	L	Thick	2012-06-04 21:58:00	2	2012-06-04 21:58:00	22.375	2012-06-04 21:58:00	22
Pinaleno	N	S1	VS	Thin	2012-06-04 21:59:00	2	2012-06-04 21:59:00	19.5	2012-06-04 21:59:00	22
Pinaleno	N	M4	VS	Thin	2012-06-04 21:59:00	2	2012-06-04 21:59:00	22.125	2012-06-04 21:59:00	22
Pinaleno	N	S3	VS	Thin	2012-06-04 22:00:00	2	2012-06-04 22:00:00	20	2012-06-04 22:00:00	22
Pinaleno	Y	39	M	Thick	2012-06-04 22:00:00	2	2012-06-04 22:00:00	22.75	2012-06-04 22:00:00	22
Pinaleno	Y	16	VS	Thin	2012-06-04 22:00:00	2	2012-06-04 22:00:00	19.5	2012-06-04 22:00:00	22
Pinaleno	N	L2	M	Thick	2012-06-04 22:01:00	2	2012-06-04 22:01:00	22.5	2012-06-04 22:01:00	22
Pinaleno	N	L3	S	Thick	2012-06-04 22:02:00	2	2012-06-04 22:02:00	23	2012-06-04 22:02:00	22
Pinaleno	Y	38	S	Thin	2012-06-04 22:03:00	2	2012-06-04 22:03:00	22	2012-06-04 22:03:00	22
Pinaleno	N	M3	VS	Thin	2012-06-04 22:04:00	2	2012-06-04 22:04:00	20.75	2012-06-04 22:04:00	22
Pinaleno	N	M5	VS	Thin	2012-06-04 22:04:00	2	2012-06-04 22:04:00	20.875	2012-06-04 22:04:00	22
Pinaleno	Y	44	S	Thick	2012-06-04 22:04:00	2	2012-06-04 22:04:00	19.5	2012-06-04 22:04:00	22
Pinaleno	N	L4	L	Thick	2012-06-04 22:05:00	2	2012-06-04 22:05:00	25	2012-06-04 22:05:00	22
Pinaleno	N	S5	VS	Thin	2012-06-04 22:05:00	2	2012-06-04 22:05:00	23.375	2012-06-04 22:05:00	22
Pinaleno	N	M1	VS	Thin	2012-06-04 22:05:00	2	2012-06-04 22:05:00	22	2012-06-04 22:05:00	22
Pinaleno	Y	8	M	Thin	2012-06-04 22:05:00	2	2012-06-04 22:05:00	24.375	2012-06-04 22:05:00	22
Pinaleno	N	S2	VS	Thin	2012-06-04 22:08:00	2	2012-06-04 22:08:00	20.375	2012-06-04 22:08:00	22
Pinaleno	Y	49	L	Thick	2012-06-04 22:08:00	2	2012-06-04 22:08:00	21.625	2012-06-04 22:08:00	22
Pinaleno	Y	31	VS	Thick	2012-06-04 22:08:00	2	2012-06-04 22:08:00	22.375	2012-06-04 22:08:00	22
Pinaleno	N	L1	M	Thick	2012-06-04 22:09:00	2	2012-06-04 22:09:00	23.375	2012-06-04 22:09:00	22
Pinaleno	Y	37	M	Thin	2012-06-04 22:09:00	2	2012-06-04 22:09:00	25.75	2012-06-04 22:09:00	22
Pinaleno	Y	46	M	Thin	2012-06-04 22:10:00	2	2012-06-04 22:10:00	21.125	2012-06-04 22:10:00	22
Pinaleno	N	L5	S	Thin	2012-06-04 22:12:00	2	2012-06-04 22:12:00	21.625	2012-06-04 22:12:00	22
Pinaleno	N	S4	VS	Thin	2012-06-04 22:25:00	2	2012-06-04 22:25:00	19.875	2012-06-04 22:25:00	22.5
Pinaleno	Y	5	L	Thick	2012-06-04 22:26:00	2	2012-06-04 22:26:00	26.625	2012-06-04 22:26:00	22.5
Pinaleno	Y	20	L	Thin	2012-06-04 22:27:00	2	2012-06-04 22:27:00	21.25	2012-06-04 22:27:00	22.5
Pinaleno	Y	14	M	Thick	2012-06-04 22:27:00	2	2012-06-04 22:27:00	22	2012-06-04 22:27:00	22.5
Pinaleno	Y	42	L	Thick	2012-06-04 22:28:00	2	2012-06-04 22:28:00	22.125	2012-06-04 22:28:00	22.5
Pinaleno	N	S1	VS	Thin	2012-06-04 22:29:00	2	2012-06-04 22:29:00	19.125	2012-06-04 22:29:00	22.5
Pinaleno	N	M4	VS	Thin	2012-06-04 22:29:00	2	2012-06-04 22:29:00	21.75	2012-06-04 22:29:00	22.5
Pinaleno	N	S3	VS	Thin	2012-06-04 22:30:00	2	2012-06-04 22:30:00	19.5	2012-06-04 22:30:00	22.5
Pinaleno	Y	39	M	Thick	2012-06-04 22:30:00	2	2012-06-04 22:30:00	22.375	2012-06-04 22:30:00	22.5
Pinaleno	Y	16	VS	Thin	2012-06-04 22:30:00	2	2012-06-04 22:30:00	18.875	2012-06-04 22:30:00	22.5
Pinaleno	N	L2	M	Thick	2012-06-04 22:31:00	2	2012-06-04 22:31:00	21.5	2012-06-04 22:31:00	22.5
Pinaleno	N	L3	S	Thick	2012-06-04 22:32:00	2	2012-06-04 22:32:00	22	2012-06-04 22:32:00	22.5
Pinaleno	Y	38	S	Thin	2012-06-04 22:33:00	2	2012-06-04 22:33:00	21.375	2012-06-04 22:33:00	22.5
Pinaleno	N	M3	VS	Thin	2012-06-04 22:34:00	2	2012-06-04 22:34:00	19.875	2012-06-04 22:34:00	22.5
Pinaleno	N	M5	VS	Thin	2012-06-04 22:34:00	2	2012-06-04 22:34:00	20.5	2012-06-04 22:34:00	22.5
Pinaleno	Y	44	S	Thick	2012-06-04 22:34:00	2	2012-06-04 22:34:00	19	2012-06-04 22:34:00	22.5
Pinaleno	N	L4	L	Thick	2012-06-04 22:35:00	2	2012-06-04 22:35:00	24.125	2012-06-04 22:35:00	22.5
Pinaleno	N	S5	VS	Thin	2012-06-04 22:35:00	2	2012-06-04 22:35:00	22.75	2012-06-04 22:35:00	22.5
Pinaleno	N	M1	VS	Thin	2012-06-04 22:35:00	2	2012-06-04 22:35:00	21.25	2012-06-04 22:35:00	22.5
Pinaleno	Y	8	M	Thin	2012-06-04 22:35:00	2	2012-06-04 22:35:00	23.625	2012-06-04 22:35:00	22.5
Pinaleno	N	S2	VS	Thin	2012-06-04 22:38:00	2	2012-06-04 22:38:00	20	2012-06-04 22:38:00	22.5
Pinaleno	Y	49	L	Thick	2012-06-04 22:38:00	2	2012-06-04 22:38:00	21	2012-06-04 22:38:00	22.5
Pinaleno	Y	31	VS	Thick	2012-06-04 22:38:00	2	2012-06-04 22:38:00	21.75	2012-06-04 22:38:00	22.5
Pinaleno	N	L1	M	Thick	2012-06-04 22:39:00	2	2012-06-04 22:39:00	22.375	2012-06-04 22:39:00	22.5
Pinaleno	Y	37	M	Thin	2012-06-04 22:39:00	2	2012-06-04 22:39:00	24.875	2012-06-04 22:39:00	22.5
Pinaleno	Y	46	M	Thin	2012-06-04 22:40:00	2	2012-06-04 22:40:00	20.5	2012-06-04 22:40:00	22.5
Pinaleno	N	L5	S	Thin	2012-06-04 22:42:00	2	2012-06-04 22:42:00	20.75	2012-06-04 22:42:00	22.5
Pinaleno	N	S4	VS	Thin	2012-06-04 22:55:00	2	2012-06-04 22:55:00	19.5	2012-06-04 22:55:00	23
Pinaleno	Y	5	L	Thick	2012-06-04 22:56:00	2	2012-06-04 22:56:00	25.625	2012-06-04 22:56:00	23
Pinaleno	Y	20	L	Thin	2012-06-04 22:57:00	2	2012-06-04 22:57:00	20.5	2012-06-04 22:57:00	23
Pinaleno	Y	14	M	Thick	2012-06-04 22:57:00	2	2012-06-04 22:57:00	21.25	2012-06-04 22:57:00	23
Pinaleno	Y	42	L	Thick	2012-06-04 22:58:00	2	2012-06-04 22:58:00	21.625	2012-06-04 22:58:00	23
Pinaleno	N	S1	VS	Thin	2012-06-04 22:59:00	2	2012-06-04 22:59:00	18.75	2012-06-04 22:59:00	23
Pinaleno	N	M4	VS	Thin	2012-06-04 22:59:00	2	2012-06-04 22:59:00	21.375	2012-06-04 22:59:00	23
Pinaleno	N	S3	VS	Thin	2012-06-04 23:00:00	2	2012-06-04 23:00:00	19.125	2012-06-04 23:00:00	23
Pinaleno	Y	39	M	Thick	2012-06-04 23:00:00	2	2012-06-04 23:00:00	21.875	2012-06-04 23:00:00	23
Pinaleno	Y	16	VS	Thin	2012-06-04 23:00:00	2	2012-06-04 23:00:00	18.5	2012-06-04 23:00:00	23
Pinaleno	N	L2	M	Thick	2012-06-04 23:01:00	2	2012-06-04 23:01:00	21	2012-06-04 23:01:00	23
Pinaleno	N	L3	S	Thick	2012-06-04 23:02:00	2	2012-06-04 23:02:00	21.25	2012-06-04 23:02:00	23
Pinaleno	Y	38	S	Thin	2012-06-04 23:03:00	2	2012-06-04 23:03:00	20.75	2012-06-04 23:03:00	23
Pinaleno	N	M3	VS	Thin	2012-06-04 23:04:00	2	2012-06-04 23:04:00	19.375	2012-06-04 23:04:00	23
Pinaleno	N	M5	VS	Thin	2012-06-04 23:04:00	2	2012-06-04 23:04:00	20	2012-06-04 23:04:00	23
Pinaleno	Y	44	S	Thick	2012-06-04 23:04:00	2	2012-06-04 23:04:00	18.5	2012-06-04 23:04:00	23
Pinaleno	N	L4	L	Thick	2012-06-04 23:05:00	2	2012-06-04 23:05:00	23.25	2012-06-04 23:05:00	23
Pinaleno	N	S5	VS	Thin	2012-06-04 23:05:00	2	2012-06-04 23:05:00	22.125	2012-06-04 23:05:00	23
Pinaleno	N	M1	VS	Thin	2012-06-04 23:05:00	2	2012-06-04 23:05:00	20.625	2012-06-04 23:05:00	23
Pinaleno	Y	8	M	Thin	2012-06-04 23:05:00	2	2012-06-04 23:05:00	23.125	2012-06-04 23:05:00	23
Pinaleno	N	S2	VS	Thin	2012-06-04 23:08:00	2	2012-06-04 23:08:00	19.375	2012-06-04 23:08:00	23
Pinaleno	Y	49	L	Thick	2012-06-04 23:08:00	2	2012-06-04 23:08:00	20.625	2012-06-04 23:08:00	23
Pinaleno	Y	31	VS	Thick	2012-06-04 23:08:00	2	2012-06-04 23:08:00	21.375	2012-06-04 23:08:00	23
Pinaleno	N	L1	M	Thick	2012-06-04 23:09:00	2	2012-06-04 23:09:00	22	2012-06-04 23:09:00	23
Pinaleno	Y	37	M	Thin	2012-06-04 23:09:00	2	2012-06-04 23:09:00	24	2012-06-04 23:09:00	23
Pinaleno	Y	46	M	Thin	2012-06-04 23:10:00	2	2012-06-04 23:10:00	20.25	2012-06-04 23:10:00	23
Pinaleno	N	L5	S	Thin	2012-06-04 23:12:00	2	2012-06-04 23:12:00	20.125	2012-06-04 23:12:00	23
Pinaleno	N	S4	VS	Thin	2012-06-04 23:25:00	2	2012-06-04 23:25:00	19.125	2012-06-04 23:25:00	23.5
Pinaleno	Y	5	L	Thick	2012-06-04 23:26:00	2	2012-06-04 23:26:00	24.5	2012-06-04 23:26:00	23.5
Pinaleno	Y	20	L	Thin	2012-06-04 23:27:00	2	2012-06-04 23:27:00	19.875	2012-06-04 23:27:00	23.5
Pinaleno	Y	14	M	Thick	2012-06-04 23:27:00	2	2012-06-04 23:27:00	20.625	2012-06-04 23:27:00	23.5
Pinaleno	Y	42	L	Thick	2012-06-04 23:28:00	2	2012-06-04 23:28:00	21.375	2012-06-04 23:28:00	23.5
Pinaleno	N	S1	VS	Thin	2012-06-04 23:29:00	2	2012-06-04 23:29:00	18.5	2012-06-04 23:29:00	23.5
Pinaleno	N	M4	VS	Thin	2012-06-04 23:29:00	2	2012-06-04 23:29:00	21	2012-06-04 23:29:00	23.5
Pinaleno	N	S3	VS	Thin	2012-06-04 23:30:00	2	2012-06-04 23:30:00	18.75	2012-06-04 23:30:00	23.5
Pinaleno	Y	39	M	Thick	2012-06-04 23:30:00	2	2012-06-04 23:30:00	21.625	2012-06-04 23:30:00	23.5
Pinaleno	Y	16	VS	Thin	2012-06-04 23:30:00	2	2012-06-04 23:30:00	18.125	2012-06-04 23:30:00	23.5
Pinaleno	N	L2	M	Thick	2012-06-04 23:31:00	2	2012-06-04 23:31:00	20	2012-06-04 23:31:00	23.5
Pinaleno	N	L3	S	Thick	2012-06-04 23:32:00	2	2012-06-04 23:32:00	20.5	2012-06-04 23:32:00	23.5
Pinaleno	Y	38	S	Thin	2012-06-04 23:33:00	2	2012-06-04 23:33:00	20.25	2012-06-04 23:33:00	23.5
Pinaleno	N	M3	VS	Thin	2012-06-04 23:34:00	2	2012-06-04 23:34:00	18.75	2012-06-04 23:34:00	23.5
Pinaleno	N	M5	VS	Thin	2012-06-04 23:34:00	2	2012-06-04 23:34:00	19.625	2012-06-04 23:34:00	23.5
Pinaleno	Y	44	S	Thick	2012-06-04 23:34:00	2	2012-06-04 23:34:00	18.125	2012-06-04 23:34:00	23.5
Pinaleno	N	L4	L	Thick	2012-06-04 23:35:00	2	2012-06-04 23:35:00	22.5	2012-06-04 23:35:00	23.5
Pinaleno	N	S5	VS	Thin	2012-06-04 23:35:00	2	2012-06-04 23:35:00	21.625	2012-06-04 23:35:00	23.5
Pinaleno	N	M1	VS	Thin	2012-06-04 23:35:00	2	2012-06-04 23:35:00	20.125	2012-06-04 23:35:00	23.5
Pinaleno	Y	8	M	Thin	2012-06-04 23:35:00	2	2012-06-04 23:35:00	22.5	2012-06-04 23:35:00	23.5
Pinaleno	N	S2	VS	Thin	2012-06-04 23:38:00	2	2012-06-04 23:38:00	19	2012-06-04 23:38:00	23.5
Pinaleno	Y	49	L	Thick	2012-06-04 23:38:00	2	2012-06-04 23:38:00	20.125	2012-06-04 23:38:00	23.5
Pinaleno	Y	31	VS	Thick	2012-06-04 23:38:00	2	2012-06-04 23:38:00	21	2012-06-04 23:38:00	23.5
Pinaleno	N	L1	M	Thick	2012-06-04 23:39:00	2	2012-06-04 23:39:00	21.375	2012-06-04 23:39:00	23.5
Pinaleno	Y	37	M	Thin	2012-06-04 23:39:00	3	2012-06-04 23:39:00	23.125	2012-06-04 23:39:00	23.5
Pinaleno	Y	46	M	Thin	2012-06-04 23:40:00	2	2012-06-04 23:40:00	19.75	2012-06-04 23:40:00	23.5
Pinaleno	N	L5	S	Thin	2012-06-04 23:42:00	2	2012-06-04 23:42:00	19.625	2012-06-04 23:42:00	23.5
Pinaleno	N	S4	VS	Thin	2012-06-04 23:55:00	2	2012-06-04 23:55:00	18.75	2012-06-04 23:55:00	24
Pinaleno	Y	5	L	Thick	2012-06-04 23:56:00	2	2012-06-04 23:56:00	24	2012-06-04 23:56:00	24
Pinaleno	Y	20	L	Thin	2012-06-04 23:57:00	2	2012-06-04 23:57:00	19.25	2012-06-04 23:57:00	24
Pinaleno	Y	14	M	Thick	2012-06-04 23:57:00	2	2012-06-04 23:57:00	20.125	2012-06-04 23:57:00	24
Pinaleno	Y	42	L	Thick	2012-06-04 23:58:00	2	2012-06-04 23:58:00	20.875	2012-06-04 23:58:00	24
Pinaleno	N	S1	VS	Thin	2012-06-04 23:59:00	2	2012-06-04 23:59:00	18.125	2012-06-04 23:59:00	24
Pinaleno	N	M4	VS	Thin	2012-06-04 23:59:00	2	2012-06-04 23:59:00	20.5	2012-06-04 23:59:00	24
Pinaleno	N	S3	VS	Thin	2012-06-05	3	2012-06-05	18.375	2012-06-05	0
Pinaleno	Y	39	M	Thick	2012-06-05	3	2012-06-05	21.125	2012-06-05	0
Pinaleno	Y	16	VS	Thin	2012-06-05	3	2012-06-05	17.75	2012-06-05	0
Pinaleno	N	L2	M	Thick	2012-06-05 00:01:00	3	2012-06-05 00:01:00	19.5	2012-06-05 00:01:00	0
Pinaleno	N	L3	S	Thick	2012-06-05 00:02:00	3	2012-06-05 00:02:00	19.5	2012-06-05 00:02:00	0
Pinaleno	Y	38	S	Thin	2012-06-05 00:03:00	3	2012-06-05 00:03:00	19.875	2012-06-05 00:03:00	0
Pinaleno	N	M3	VS	Thin	2012-06-05 00:04:00	3	2012-06-05 00:04:00	18.25	2012-06-05 00:04:00	0
Pinaleno	N	M5	VS	Thin	2012-06-05 00:04:00	3	2012-06-05 00:04:00	19.25	2012-06-05 00:04:00	0
Pinaleno	Y	44	S	Thick	2012-06-05 00:04:00	3	2012-06-05 00:04:00	17.75	2012-06-05 00:04:00	0
Pinaleno	N	L4	L	Thick	2012-06-05 00:05:00	3	2012-06-05 00:05:00	21.875	2012-06-05 00:05:00	0
Pinaleno	N	S5	VS	Thin	2012-06-05 00:05:00	3	2012-06-05 00:05:00	21.25	2012-06-05 00:05:00	0
Pinaleno	N	M1	VS	Thin	2012-06-05 00:05:00	3	2012-06-05 00:05:00	19.5	2012-06-05 00:05:00	0
Pinaleno	Y	8	M	Thin	2012-06-05 00:05:00	3	2012-06-05 00:05:00	21.875	2012-06-05 00:05:00	0
Pinaleno	N	S2	VS	Thin	2012-06-05 00:08:00	3	2012-06-05 00:08:00	18.5	2012-06-05 00:08:00	0
Pinaleno	Y	49	L	Thick	2012-06-05 00:08:00	3	2012-06-05 00:08:00	19.875	2012-06-05 00:08:00	0
Pinaleno	Y	31	VS	Thick	2012-06-05 00:08:00	3	2012-06-05 00:08:00	20.75	2012-06-05 00:08:00	0
Pinaleno	N	L1	M	Thick	2012-06-05 00:09:00	3	2012-06-05 00:09:00	21	2012-06-05 00:09:00	0
Pinaleno	Y	37	M	Thin	2012-06-05 00:09:00	3	2012-06-05 00:09:00	22.375	2012-06-05 00:09:00	0
Pinaleno	Y	46	M	Thin	2012-06-05 00:10:00	3	2012-06-05 00:10:00	19.5	2012-06-05 00:10:00	0
Pinaleno	N	L5	S	Thin	2012-06-05 00:12:00	3	2012-06-05 00:12:00	19	2012-06-05 00:12:00	0
Pinaleno	N	S4	VS	Thin	2012-06-05 00:25:00	3	2012-06-05 00:25:00	18.5	2012-06-05 00:25:00	0.5
Pinaleno	Y	20	L	Thin	2012-06-05 00:27:00	3	2012-06-05 00:27:00	18.75	2012-06-05 00:27:00	0.5
Pinaleno	Y	14	M	Thick	2012-06-05 00:27:00	3	2012-06-05 00:27:00	19.625	2012-06-05 00:27:00	0.5
Pinaleno	Y	42	L	Thick	2012-06-05 00:28:00	3	2012-06-05 00:28:00	20.625	2012-06-05 00:28:00	0.5
Pinaleno	N	S1	VS	Thin	2012-06-05 00:29:00	3	2012-06-05 00:29:00	17.75	2012-06-05 00:29:00	0.5
Pinaleno	N	M4	VS	Thin	2012-06-05 00:29:00	3	2012-06-05 00:29:00	20.375	2012-06-05 00:29:00	0.5
Pinaleno	N	S3	VS	Thin	2012-06-05 00:30:00	3	2012-06-05 00:30:00	18	2012-06-05 00:30:00	0.5
Pinaleno	Y	39	M	Thick	2012-06-05 00:30:00	3	2012-06-05 00:30:00	21	2012-06-05 00:30:00	0.5
Pinaleno	Y	16	VS	Thin	2012-06-05 00:30:00	3	2012-06-05 00:30:00	17.5	2012-06-05 00:30:00	0.5
Pinaleno	N	L2	M	Thick	2012-06-05 00:31:00	3	2012-06-05 00:31:00	19	2012-06-05 00:31:00	0.5
Pinaleno	N	L3	S	Thick	2012-06-05 00:32:00	3	2012-06-05 00:32:00	19.25	2012-06-05 00:32:00	0.5
Pinaleno	Y	38	S	Thin	2012-06-05 00:33:00	3	2012-06-05 00:33:00	19.375	2012-06-05 00:33:00	0.5
Pinaleno	N	M3	VS	Thin	2012-06-05 00:34:00	3	2012-06-05 00:34:00	17.75	2012-06-05 00:34:00	0.5
Pinaleno	N	M5	VS	Thin	2012-06-05 00:34:00	3	2012-06-05 00:34:00	19	2012-06-05 00:34:00	0.5
Pinaleno	Y	44	S	Thick	2012-06-05 00:34:00	3	2012-06-05 00:34:00	17.5	2012-06-05 00:34:00	0.5
Pinaleno	N	L4	L	Thick	2012-06-05 00:35:00	3	2012-06-05 00:35:00	21.25	2012-06-05 00:35:00	0.5
Pinaleno	N	S5	VS	Thin	2012-06-05 00:35:00	3	2012-06-05 00:35:00	20.75	2012-06-05 00:35:00	0.5
Pinaleno	N	M1	VS	Thin	2012-06-05 00:35:00	3	2012-06-05 00:35:00	19	2012-06-05 00:35:00	0.5
Pinaleno	Y	8	M	Thin	2012-06-05 00:35:00	3	2012-06-05 00:35:00	21.375	2012-06-05 00:35:00	0.5
Pinaleno	N	S2	VS	Thin	2012-06-05 00:38:00	3	2012-06-05 00:38:00	18	2012-06-05 00:38:00	0.5
Pinaleno	Y	49	L	Thick	2012-06-05 00:38:00	3	2012-06-05 00:38:00	19.25	2012-06-05 00:38:00	0.5
Pinaleno	Y	31	VS	Thick	2012-06-05 00:38:00	3	2012-06-05 00:38:00	20.5	2012-06-05 00:38:00	0.5
Pinaleno	N	L1	M	Thick	2012-06-05 00:39:00	3	2012-06-05 00:39:00	20.5	2012-06-05 00:39:00	0.5
Pinaleno	Y	37	M	Thin	2012-06-05 00:39:00	3	2012-06-05 00:39:00	21.625	2012-06-05 00:39:00	0.5
Pinaleno	Y	46	M	Thin	2012-06-05 00:40:00	3	2012-06-05 00:40:00	19	2012-06-05 00:40:00	0.5
Pinaleno	N	L5	S	Thin	2012-06-05 00:42:00	3	2012-06-05 00:42:00	18.5	2012-06-05 00:42:00	0.5
Pinaleno	N	S4	VS	Thin	2012-06-05 00:55:00	3	2012-06-05 00:55:00	18.125	2012-06-05 00:55:00	1
Pinaleno	Y	5	L	Thick	2012-06-05 00:56:00	3	2012-06-05 00:56:00	22.875	2012-06-05 00:56:00	1
Pinaleno	Y	20	L	Thin	2012-06-05 00:57:00	3	2012-06-05 00:57:00	18.25	2012-06-05 00:57:00	1
Pinaleno	Y	14	M	Thick	2012-06-05 00:57:00	3	2012-06-05 00:57:00	19.125	2012-06-05 00:57:00	1
Pinaleno	Y	42	L	Thick	2012-06-05 00:58:00	3	2012-06-05 00:58:00	20.375	2012-06-05 00:58:00	1
Pinaleno	N	S1	VS	Thin	2012-06-05 00:59:00	3	2012-06-05 00:59:00	17.5	2012-06-05 00:59:00	1
Pinaleno	N	M4	VS	Thin	2012-06-05 00:59:00	3	2012-06-05 00:59:00	20.125	2012-06-05 00:59:00	1
Pinaleno	N	S3	VS	Thin	2012-06-05 01:00:00	3	2012-06-05 01:00:00	17.75	2012-06-05 01:00:00	1
Pinaleno	Y	39	M	Thick	2012-06-05 01:00:00	3	2012-06-05 01:00:00	20.625	2012-06-05 01:00:00	1
Pinaleno	Y	16	VS	Thin	2012-06-05 01:00:00	3	2012-06-05 01:00:00	17.125	2012-06-05 01:00:00	1
Pinaleno	N	L2	M	Thick	2012-06-05 01:01:00	3	2012-06-05 01:01:00	18.5	2012-06-05 01:01:00	1
Pinaleno	N	L3	S	Thick	2012-06-05 01:02:00	3	2012-06-05 01:02:00	18.5	2012-06-05 01:02:00	1
Pinaleno	Y	38	S	Thin	2012-06-05 01:03:00	3	2012-06-05 01:03:00	19.25	2012-06-05 01:03:00	1
Pinaleno	N	M3	VS	Thin	2012-06-05 01:04:00	3	2012-06-05 01:04:00	17.375	2012-06-05 01:04:00	1
Pinaleno	N	M5	VS	Thin	2012-06-05 01:04:00	3	2012-06-05 01:04:00	18.625	2012-06-05 01:04:00	1
Pinaleno	Y	44	S	Thick	2012-06-05 01:04:00	3	2012-06-05 01:04:00	17.25	2012-06-05 01:04:00	1
Pinaleno	N	L4	L	Thick	2012-06-05 01:05:00	3	2012-06-05 01:05:00	20.625	2012-06-05 01:05:00	1
Pinaleno	N	S5	VS	Thin	2012-06-05 01:05:00	3	2012-06-05 01:05:00	20.375	2012-06-05 01:05:00	1
Pinaleno	N	M1	VS	Thin	2012-06-05 01:05:00	3	2012-06-05 01:05:00	18.625	2012-06-05 01:05:00	1
Pinaleno	Y	8	M	Thin	2012-06-05 01:05:00	3	2012-06-05 01:05:00	20.875	2012-06-05 01:05:00	1
Pinaleno	N	S2	VS	Thin	2012-06-05 01:08:00	3	2012-06-05 01:08:00	17.625	2012-06-05 01:08:00	1
Pinaleno	Y	49	L	Thick	2012-06-05 01:08:00	3	2012-06-05 01:08:00	19.125	2012-06-05 01:08:00	1
Pinaleno	Y	31	VS	Thick	2012-06-05 01:08:00	3	2012-06-05 01:08:00	20.125	2012-06-05 01:08:00	1
Pinaleno	N	L1	M	Thick	2012-06-05 01:09:00	3	2012-06-05 01:09:00	20.25	2012-06-05 01:09:00	1
Pinaleno	Y	37	M	Thin	2012-06-05 01:09:00	3	2012-06-05 01:09:00	21	2012-06-05 01:09:00	1
Pinaleno	Y	46	M	Thin	2012-06-05 01:10:00	3	2012-06-05 01:10:00	18.875	2012-06-05 01:10:00	1
Pinaleno	N	L5	S	Thin	2012-06-05 01:12:00	3	2012-06-05 01:12:00	18	2012-06-05 01:12:00	1
Pinaleno	N	S4	VS	Thin	2012-06-05 01:25:00	3	2012-06-05 01:25:00	17.75	2012-06-05 01:25:00	1.5
Pinaleno	Y	5	L	Thick	2012-06-05 01:26:00	3	2012-06-05 01:26:00	22.25	2012-06-05 01:26:00	1.5
Pinaleno	Y	20	L	Thin	2012-06-05 01:27:00	3	2012-06-05 01:27:00	17.875	2012-06-05 01:27:00	1.5
Pinaleno	Y	14	M	Thick	2012-06-05 01:27:00	3	2012-06-05 01:27:00	18.625	2012-06-05 01:27:00	1.5
Pinaleno	Y	42	L	Thick	2012-06-05 01:28:00	3	2012-06-05 01:28:00	19.75	2012-06-05 01:28:00	1.5
Pinaleno	N	S1	VS	Thin	2012-06-05 01:29:00	3	2012-06-05 01:29:00	17.125	2012-06-05 01:29:00	1.5
Pinaleno	N	M4	VS	Thin	2012-06-05 01:29:00	3	2012-06-05 01:29:00	19.875	2012-06-05 01:29:00	1.5
Pinaleno	N	S3	VS	Thin	2012-06-05 01:30:00	3	2012-06-05 01:30:00	17.375	2012-06-05 01:30:00	1.5
Pinaleno	Y	39	M	Thick	2012-06-05 01:30:00	3	2012-06-05 01:30:00	20.25	2012-06-05 01:30:00	1.5
Pinaleno	Y	16	VS	Thin	2012-06-05 01:30:00	3	2012-06-05 01:30:00	16.75	2012-06-05 01:30:00	1.5
Pinaleno	N	L2	M	Thick	2012-06-05 01:31:00	3	2012-06-05 01:31:00	18.5	2012-06-05 01:31:00	1.5
Pinaleno	N	L3	S	Thick	2012-06-05 01:32:00	3	2012-06-05 01:32:00	18.125	2012-06-05 01:32:00	1.5
Pinaleno	Y	38	S	Thin	2012-06-05 01:33:00	3	2012-06-05 01:33:00	18.875	2012-06-05 01:33:00	1.5
Pinaleno	N	M3	VS	Thin	2012-06-05 01:34:00	3	2012-06-05 01:34:00	16.875	2012-06-05 01:34:00	1.5
Pinaleno	N	M5	VS	Thin	2012-06-05 01:34:00	3	2012-06-05 01:34:00	18.375	2012-06-05 01:34:00	1.5
Pinaleno	Y	44	S	Thick	2012-06-05 01:34:00	3	2012-06-05 01:34:00	17	2012-06-05 01:34:00	1.5
Pinaleno	N	L4	L	Thick	2012-06-05 01:35:00	3	2012-06-05 01:35:00	20.125	2012-06-05 01:35:00	1.5
Pinaleno	N	S5	VS	Thin	2012-06-05 01:35:00	3	2012-06-05 01:35:00	20	2012-06-05 01:35:00	1.5
Pinaleno	N	M1	VS	Thin	2012-06-05 01:35:00	3	2012-06-05 01:35:00	18.125	2012-06-05 01:35:00	1.5
Pinaleno	Y	8	M	Thin	2012-06-05 01:35:00	3	2012-06-05 01:35:00	20.375	2012-06-05 01:35:00	1.5
Pinaleno	N	S2	VS	Thin	2012-06-05 01:38:00	3	2012-06-05 01:38:00	17.25	2012-06-05 01:38:00	1.5
Pinaleno	Y	49	L	Thick	2012-06-05 01:38:00	3	2012-06-05 01:38:00	18.75	2012-06-05 01:38:00	1.5
Pinaleno	Y	31	VS	Thick	2012-06-05 01:38:00	3	2012-06-05 01:38:00	19.875	2012-06-05 01:38:00	1.5
Pinaleno	N	L1	M	Thick	2012-06-05 01:39:00	3	2012-06-05 01:39:00	19.625	2012-06-05 01:39:00	1.5
Pinaleno	Y	37	M	Thin	2012-06-05 01:39:00	3	2012-06-05 01:39:00	20.375	2012-06-05 01:39:00	1.5
Pinaleno	Y	46	M	Thin	2012-06-05 01:40:00	3	2012-06-05 01:40:00	18.5	2012-06-05 01:40:00	1.5
Pinaleno	N	L5	S	Thin	2012-06-05 01:42:00	3	2012-06-05 01:42:00	17.5	2012-06-05 01:42:00	1.5
Pinaleno	N	S4	VS	Thin	2012-06-05 01:55:00	3	2012-06-05 01:55:00	17.5	2012-06-05 01:55:00	2
Pinaleno	Y	5	L	Thick	2012-06-05 01:56:00	3	2012-06-05 01:56:00	21.625	2012-06-05 01:56:00	2
Pinaleno	Y	20	L	Thin	2012-06-05 01:57:00	3	2012-06-05 01:57:00	17.375	2012-06-05 01:57:00	2
Pinaleno	Y	14	M	Thick	2012-06-05 01:57:00	3	2012-06-05 01:57:00	18.125	2012-06-05 01:57:00	2
Pinaleno	Y	42	L	Thick	2012-06-05 01:58:00	3	2012-06-05 01:58:00	19.5	2012-06-05 01:58:00	2
Pinaleno	N	S1	VS	Thin	2012-06-05 01:59:00	3	2012-06-05 01:59:00	16.875	2012-06-05 01:59:00	2
Pinaleno	N	M4	VS	Thin	2012-06-05 01:59:00	3	2012-06-05 01:59:00	19.5	2012-06-05 01:59:00	2
Pinaleno	N	S3	VS	Thin	2012-06-05 02:00:00	3	2012-06-05 02:00:00	17.125	2012-06-05 02:00:00	2
Pinaleno	Y	39	M	Thick	2012-06-05 02:00:00	3	2012-06-05 02:00:00	19.875	2012-06-05 02:00:00	2
Pinaleno	Y	16	VS	Thin	2012-06-05 02:00:00	3	2012-06-05 02:00:00	16.375	2012-06-05 02:00:00	2
Pinaleno	N	L2	M	Thick	2012-06-05 02:01:00	3	2012-06-05 02:01:00	18	2012-06-05 02:01:00	2
Pinaleno	N	L3	S	Thick	2012-06-05 02:02:00	3	2012-06-05 02:02:00	17.5	2012-06-05 02:02:00	2
Pinaleno	Y	38	S	Thin	2012-06-05 02:03:00	3	2012-06-05 02:03:00	18.5	2012-06-05 02:03:00	2
Pinaleno	N	M3	VS	Thin	2012-06-05 02:04:00	3	2012-06-05 02:04:00	16.5	2012-06-05 02:04:00	2
Pinaleno	N	M5	VS	Thin	2012-06-05 02:04:00	3	2012-06-05 02:04:00	18.125	2012-06-05 02:04:00	2
Pinaleno	Y	44	S	Thick	2012-06-05 02:04:00	3	2012-06-05 02:04:00	16.75	2012-06-05 02:04:00	2
Pinaleno	N	L4	L	Thick	2012-06-05 02:05:00	3	2012-06-05 02:05:00	19.625	2012-06-05 02:05:00	2
Pinaleno	N	S5	VS	Thin	2012-06-05 02:05:00	3	2012-06-05 02:05:00	19.625	2012-06-05 02:05:00	2
Pinaleno	N	M1	VS	Thin	2012-06-05 02:05:00	3	2012-06-05 02:05:00	17.75	2012-06-05 02:05:00	2
Pinaleno	Y	8	M	Thin	2012-06-05 02:05:00	3	2012-06-05 02:05:00	19.875	2012-06-05 02:05:00	2
Pinaleno	N	S2	VS	Thin	2012-06-05 02:08:00	3	2012-06-05 02:08:00	17	2012-06-05 02:08:00	2
Pinaleno	Y	49	L	Thick	2012-06-05 02:08:00	3	2012-06-05 02:08:00	18.25	2012-06-05 02:08:00	2
Pinaleno	Y	31	VS	Thick	2012-06-05 02:08:00	3	2012-06-05 02:08:00	19.5	2012-06-05 02:08:00	2
Pinaleno	N	L1	M	Thick	2012-06-05 02:09:00	3	2012-06-05 02:09:00	19.25	2012-06-05 02:09:00	2
Pinaleno	Y	37	M	Thin	2012-06-05 02:09:00	3	2012-06-05 02:09:00	19.75	2012-06-05 02:09:00	2
Pinaleno	Y	46	M	Thin	2012-06-05 02:10:00	3	2012-06-05 02:10:00	18.125	2012-06-05 02:10:00	2
Pinaleno	N	L5	S	Thin	2012-06-05 02:12:00	3	2012-06-05 02:12:00	17.125	2012-06-05 02:12:00	2
Pinaleno	N	S4	VS	Thin	2012-06-05 02:25:00	3	2012-06-05 02:25:00	17.5	2012-06-05 02:25:00	2.5
Pinaleno	Y	5	L	Thick	2012-06-05 02:26:00	3	2012-06-05 02:26:00	21	2012-06-05 02:26:00	2.5
Pinaleno	Y	20	L	Thin	2012-06-05 02:27:00	3	2012-06-05 02:27:00	17	2012-06-05 02:27:00	2.5
Pinaleno	Y	14	M	Thick	2012-06-05 02:27:00	3	2012-06-05 02:27:00	17.75	2012-06-05 02:27:00	2.5
Pinaleno	Y	42	L	Thick	2012-06-05 02:28:00	3	2012-06-05 02:28:00	19	2012-06-05 02:28:00	2.5
Pinaleno	N	S1	VS	Thin	2012-06-05 02:29:00	3	2012-06-05 02:29:00	16.875	2012-06-05 02:29:00	2.5
Pinaleno	N	M4	VS	Thin	2012-06-05 02:29:00	3	2012-06-05 02:29:00	19.25	2012-06-05 02:29:00	2.5
Pinaleno	N	S3	VS	Thin	2012-06-05 02:30:00	3	2012-06-05 02:30:00	17	2012-06-05 02:30:00	2.5
Pinaleno	Y	39	M	Thick	2012-06-05 02:30:00	3	2012-06-05 02:30:00	19.75	2012-06-05 02:30:00	2.5
Pinaleno	Y	16	VS	Thin	2012-06-05 02:30:00	3	2012-06-05 02:30:00	16.25	2012-06-05 02:30:00	2.5
Pinaleno	N	L2	M	Thick	2012-06-05 02:31:00	3	2012-06-05 02:31:00	17.5	2012-06-05 02:31:00	2.5
Pinaleno	N	L3	S	Thick	2012-06-05 02:32:00	3	2012-06-05 02:32:00	17.125	2012-06-05 02:32:00	2.5
Pinaleno	Y	38	S	Thin	2012-06-05 02:33:00	3	2012-06-05 02:33:00	18.125	2012-06-05 02:33:00	2.5
Pinaleno	N	M3	VS	Thin	2012-06-05 02:34:00	3	2012-06-05 02:34:00	16.375	2012-06-05 02:34:00	2.5
Pinaleno	N	M5	VS	Thin	2012-06-05 02:34:00	3	2012-06-05 02:34:00	17.875	2012-06-05 02:34:00	2.5
Pinaleno	Y	44	S	Thick	2012-06-05 02:34:00	3	2012-06-05 02:34:00	16.375	2012-06-05 02:34:00	2.5
Pinaleno	N	L4	L	Thick	2012-06-05 02:35:00	3	2012-06-05 02:35:00	19.25	2012-06-05 02:35:00	2.5
Pinaleno	N	S5	VS	Thin	2012-06-05 02:35:00	3	2012-06-05 02:35:00	19.5	2012-06-05 02:35:00	2.5
Pinaleno	N	M1	VS	Thin	2012-06-05 02:35:00	3	2012-06-05 02:35:00	17.5	2012-06-05 02:35:00	2.5
Pinaleno	Y	8	M	Thin	2012-06-05 02:35:00	3	2012-06-05 02:35:00	19.375	2012-06-05 02:35:00	2.5
Pinaleno	N	S2	VS	Thin	2012-06-05 02:38:00	3	2012-06-05 02:38:00	17	2012-06-05 02:38:00	2.5
Pinaleno	Y	49	L	Thick	2012-06-05 02:38:00	3	2012-06-05 02:38:00	18.125	2012-06-05 02:38:00	2.5
Pinaleno	Y	31	VS	Thick	2012-06-05 02:38:00	3	2012-06-05 02:38:00	19.125	2012-06-05 02:38:00	2.5
Pinaleno	N	L1	M	Thick	2012-06-05 02:39:00	3	2012-06-05 02:39:00	19	2012-06-05 02:39:00	2.5
Pinaleno	Y	37	M	Thin	2012-06-05 02:39:00	3	2012-06-05 02:39:00	19.25	2012-06-05 02:39:00	2.5
Pinaleno	Y	46	M	Thin	2012-06-05 02:40:00	3	2012-06-05 02:40:00	17.75	2012-06-05 02:40:00	2.5
Pinaleno	N	L5	S	Thin	2012-06-05 02:42:00	3	2012-06-05 02:42:00	16.75	2012-06-05 02:42:00	2.5
Pinaleno	N	S4	VS	Thin	2012-06-05 02:55:00	3	2012-06-05 02:55:00	17.5	2012-06-05 02:55:00	3
Pinaleno	Y	5	L	Thick	2012-06-05 02:56:00	3	2012-06-05 02:56:00	20.25	2012-06-05 02:56:00	3
Pinaleno	Y	20	L	Thin	2012-06-05 02:57:00	3	2012-06-05 02:57:00	16.75	2012-06-05 02:57:00	3
Pinaleno	Y	14	M	Thick	2012-06-05 02:57:00	3	2012-06-05 02:57:00	17.375	2012-06-05 02:57:00	3
Pinaleno	Y	42	L	Thick	2012-06-05 02:58:00	3	2012-06-05 02:58:00	18.75	2012-06-05 02:58:00	3
Pinaleno	N	S1	VS	Thin	2012-06-05 02:59:00	3	2012-06-05 02:59:00	16.875	2012-06-05 02:59:00	3
Pinaleno	N	M4	VS	Thin	2012-06-05 02:59:00	3	2012-06-05 02:59:00	19.125	2012-06-05 02:59:00	3
Pinaleno	N	S3	VS	Thin	2012-06-05 03:00:00	3	2012-06-05 03:00:00	16.875	2012-06-05 03:00:00	3
Pinaleno	Y	39	M	Thick	2012-06-05 03:00:00	3	2012-06-05 03:00:00	19.5	2012-06-05 03:00:00	3
Pinaleno	Y	16	VS	Thin	2012-06-05 03:00:00	3	2012-06-05 03:00:00	16.125	2012-06-05 03:00:00	3
Pinaleno	N	L2	M	Thick	2012-06-05 03:01:00	3	2012-06-05 03:01:00	17	2012-06-05 03:01:00	3
Pinaleno	N	L3	S	Thick	2012-06-05 03:02:00	3	2012-06-05 03:02:00	16.75	2012-06-05 03:02:00	3
Pinaleno	Y	38	S	Thin	2012-06-05 03:03:00	3	2012-06-05 03:03:00	17.75	2012-06-05 03:03:00	3
Pinaleno	N	M3	VS	Thin	2012-06-05 03:04:00	3	2012-06-05 03:04:00	16.25	2012-06-05 03:04:00	3
Pinaleno	N	M5	VS	Thin	2012-06-05 03:04:00	3	2012-06-05 03:04:00	17.625	2012-06-05 03:04:00	3
Pinaleno	Y	44	S	Thick	2012-06-05 03:04:00	3	2012-06-05 03:04:00	16	2012-06-05 03:04:00	3
Pinaleno	N	L4	L	Thick	2012-06-05 03:05:00	3	2012-06-05 03:05:00	18.875	2012-06-05 03:05:00	3
Pinaleno	N	S5	VS	Thin	2012-06-05 03:05:00	3	2012-06-05 03:05:00	19.625	2012-06-05 03:05:00	3
Pinaleno	N	M1	VS	Thin	2012-06-05 03:05:00	3	2012-06-05 03:05:00	17.25	2012-06-05 03:05:00	3
Pinaleno	Y	8	M	Thin	2012-06-05 03:05:00	3	2012-06-05 03:05:00	18.75	2012-06-05 03:05:00	3
Pinaleno	N	S2	VS	Thin	2012-06-05 03:08:00	3	2012-06-05 03:08:00	17.125	2012-06-05 03:08:00	3
Pinaleno	Y	49	L	Thick	2012-06-05 03:08:00	3	2012-06-05 03:08:00	17.75	2012-06-05 03:08:00	3
Pinaleno	Y	31	VS	Thick	2012-06-05 03:08:00	3	2012-06-05 03:08:00	18.875	2012-06-05 03:08:00	3
Pinaleno	N	L1	M	Thick	2012-06-05 03:09:00	3	2012-06-05 03:09:00	18.5	2012-06-05 03:09:00	3
Pinaleno	Y	37	M	Thin	2012-06-05 03:09:00	3	2012-06-05 03:09:00	18.75	2012-06-05 03:09:00	3
Pinaleno	Y	46	M	Thin	2012-06-05 03:10:00	3	2012-06-05 03:10:00	17.25	2012-06-05 03:10:00	3
Pinaleno	N	L5	S	Thin	2012-06-05 03:12:00	3	2012-06-05 03:12:00	16.375	2012-06-05 03:12:00	3
Pinaleno	N	S4	VS	Thin	2012-06-05 03:25:00	3	2012-06-05 03:25:00	17.25	2012-06-05 03:25:00	3.5
Pinaleno	Y	5	L	Thick	2012-06-05 03:26:00	3	2012-06-05 03:26:00	19.625	2012-06-05 03:26:00	3.5
Pinaleno	Y	20	L	Thin	2012-06-05 03:27:00	3	2012-06-05 03:27:00	16.375	2012-06-05 03:27:00	3.5
Pinaleno	Y	14	M	Thick	2012-06-05 03:27:00	3	2012-06-05 03:27:00	17.125	2012-06-05 03:27:00	3.5
Pinaleno	Y	42	L	Thick	2012-06-05 03:28:00	3	2012-06-05 03:28:00	18.375	2012-06-05 03:28:00	3.5
Pinaleno	N	S1	VS	Thin	2012-06-05 03:29:00	3	2012-06-05 03:29:00	16.875	2012-06-05 03:29:00	3.5
Pinaleno	N	M4	VS	Thin	2012-06-05 03:29:00	3	2012-06-05 03:29:00	18.875	2012-06-05 03:29:00	3.5
Pinaleno	N	S3	VS	Thin	2012-06-05 03:30:00	3	2012-06-05 03:30:00	16.75	2012-06-05 03:30:00	3.5
Pinaleno	Y	39	M	Thick	2012-06-05 03:30:00	3	2012-06-05 03:30:00	19.375	2012-06-05 03:30:00	3.5
Pinaleno	Y	16	VS	Thin	2012-06-05 03:30:00	3	2012-06-05 03:30:00	16.125	2012-06-05 03:30:00	3.5
Pinaleno	N	L2	M	Thick	2012-06-05 03:31:00	3	2012-06-05 03:31:00	17	2012-06-05 03:31:00	3.5
Pinaleno	N	L3	S	Thick	2012-06-05 03:32:00	3	2012-06-05 03:32:00	16.625	2012-06-05 03:32:00	3.5
Pinaleno	Y	38	S	Thin	2012-06-05 03:33:00	3	2012-06-05 03:33:00	17.5	2012-06-05 03:33:00	3.5
Pinaleno	N	M3	VS	Thin	2012-06-05 03:34:00	3	2012-06-05 03:34:00	16.125	2012-06-05 03:34:00	3.5
Pinaleno	N	M5	VS	Thin	2012-06-05 03:34:00	3	2012-06-05 03:34:00	17.375	2012-06-05 03:34:00	3.5
Pinaleno	Y	44	S	Thick	2012-06-05 03:34:00	3	2012-06-05 03:34:00	16	2012-06-05 03:34:00	3.5
Pinaleno	N	L4	L	Thick	2012-06-05 03:35:00	3	2012-06-05 03:35:00	18.5	2012-06-05 03:35:00	3.5
Pinaleno	N	S5	VS	Thin	2012-06-05 03:35:00	3	2012-06-05 03:35:00	19.25	2012-06-05 03:35:00	3.5
Pinaleno	N	M1	VS	Thin	2012-06-05 03:35:00	3	2012-06-05 03:35:00	17	2012-06-05 03:35:00	3.5
Pinaleno	Y	8	M	Thin	2012-06-05 03:35:00	3	2012-06-05 03:35:00	18.5	2012-06-05 03:35:00	3.5
Pinaleno	N	S2	VS	Thin	2012-06-05 03:38:00	3	2012-06-05 03:38:00	17	2012-06-05 03:38:00	3.5
Pinaleno	Y	49	L	Thick	2012-06-05 03:38:00	3	2012-06-05 03:38:00	17.375	2012-06-05 03:38:00	3.5
Pinaleno	Y	31	VS	Thick	2012-06-05 03:38:00	3	2012-06-05 03:38:00	18.5	2012-06-05 03:38:00	3.5
Pinaleno	N	L1	M	Thick	2012-06-05 03:39:00	3	2012-06-05 03:39:00	17.875	2012-06-05 03:39:00	3.5
Pinaleno	Y	37	M	Thin	2012-06-05 03:39:00	3	2012-06-05 03:39:00	18.25	2012-06-05 03:39:00	3.5
Pinaleno	Y	46	M	Thin	2012-06-05 03:40:00	3	2012-06-05 03:40:00	17	2012-06-05 03:40:00	3.5
Pinaleno	N	L5	S	Thin	2012-06-05 03:42:00	3	2012-06-05 03:42:00	15.875	2012-06-05 03:42:00	3.5
Pinaleno	N	S4	VS	Thin	2012-06-05 03:55:00	3	2012-06-05 03:55:00	17.125	2012-06-05 03:55:00	4
Pinaleno	Y	5	L	Thick	2012-06-05 03:56:00	3	2012-06-05 03:56:00	19.25	2012-06-05 03:56:00	4
Pinaleno	Y	20	L	Thin	2012-06-05 03:57:00	3	2012-06-05 03:57:00	16.125	2012-06-05 03:57:00	4
Pinaleno	Y	14	M	Thick	2012-06-05 03:57:00	3	2012-06-05 03:57:00	16.875	2012-06-05 03:57:00	4
Pinaleno	Y	42	L	Thick	2012-06-05 03:58:00	3	2012-06-05 03:58:00	18.125	2012-06-05 03:58:00	4
Pinaleno	N	S1	VS	Thin	2012-06-05 03:59:00	3	2012-06-05 03:59:00	16.75	2012-06-05 03:59:00	4
Pinaleno	N	M4	VS	Thin	2012-06-05 03:59:00	3	2012-06-05 03:59:00	18.75	2012-06-05 03:59:00	4
Pinaleno	N	S3	VS	Thin	2012-06-05 04:00:00	3	2012-06-05 04:00:00	16.625	2012-06-05 04:00:00	4
Pinaleno	Y	39	M	Thick	2012-06-05 04:00:00	3	2012-06-05 04:00:00	19.125	2012-06-05 04:00:00	4
Pinaleno	Y	16	VS	Thin	2012-06-05 04:00:00	3	2012-06-05 04:00:00	16	2012-06-05 04:00:00	4
Pinaleno	N	L2	M	Thick	2012-06-05 04:01:00	3	2012-06-05 04:01:00	16.5	2012-06-05 04:01:00	4
Pinaleno	N	L3	S	Thick	2012-06-05 04:02:00	3	2012-06-05 04:02:00	16.5	2012-06-05 04:02:00	4
Pinaleno	Y	38	S	Thin	2012-06-05 04:03:00	3	2012-06-05 04:03:00	17.25	2012-06-05 04:03:00	4
Pinaleno	N	M3	VS	Thin	2012-06-05 04:04:00	3	2012-06-05 04:04:00	16.125	2012-06-05 04:04:00	4
Pinaleno	N	M5	VS	Thin	2012-06-05 04:04:00	3	2012-06-05 04:04:00	17.125	2012-06-05 04:04:00	4
Pinaleno	Y	44	S	Thick	2012-06-05 04:04:00	3	2012-06-05 04:04:00	15.875	2012-06-05 04:04:00	4
Pinaleno	N	L4	L	Thick	2012-06-05 04:05:00	3	2012-06-05 04:05:00	18.25	2012-06-05 04:05:00	4
Pinaleno	N	S5	VS	Thin	2012-06-05 04:05:00	3	2012-06-05 04:05:00	19	2012-06-05 04:05:00	4
Pinaleno	N	M1	VS	Thin	2012-06-05 04:05:00	3	2012-06-05 04:05:00	16.75	2012-06-05 04:05:00	4
Pinaleno	Y	8	M	Thin	2012-06-05 04:05:00	3	2012-06-05 04:05:00	18.125	2012-06-05 04:05:00	4
Pinaleno	N	S2	VS	Thin	2012-06-05 04:08:00	3	2012-06-05 04:08:00	17	2012-06-05 04:08:00	4
Pinaleno	Y	49	L	Thick	2012-06-05 04:08:00	3	2012-06-05 04:08:00	17.25	2012-06-05 04:08:00	4
Pinaleno	Y	31	VS	Thick	2012-06-05 04:08:00	3	2012-06-05 04:08:00	18.375	2012-06-05 04:08:00	4
Pinaleno	N	L1	M	Thick	2012-06-05 04:09:00	3	2012-06-05 04:09:00	17.625	2012-06-05 04:09:00	4
Pinaleno	Y	37	M	Thin	2012-06-05 04:09:00	3	2012-06-05 04:09:00	17.875	2012-06-05 04:09:00	4
Pinaleno	Y	46	M	Thin	2012-06-05 04:10:00	3	2012-06-05 04:10:00	16.875	2012-06-05 04:10:00	4
Pinaleno	N	L5	S	Thin	2012-06-05 04:12:00	3	2012-06-05 04:12:00	15.75	2012-06-05 04:12:00	4
Pinaleno	N	S4	VS	Thin	2012-06-05 04:25:00	3	2012-06-05 04:25:00	16.875	2012-06-05 04:25:00	4.5
Pinaleno	Y	5	L	Thick	2012-06-05 04:26:00	3	2012-06-05 04:26:00	19.125	2012-06-05 04:26:00	4.5
Pinaleno	Y	20	L	Thin	2012-06-05 04:27:00	3	2012-06-05 04:27:00	16.125	2012-06-05 04:27:00	4.5
Pinaleno	Y	14	M	Thick	2012-06-05 04:27:00	3	2012-06-05 04:27:00	16.625	2012-06-05 04:27:00	4.5
Pinaleno	Y	42	L	Thick	2012-06-05 04:28:00	3	2012-06-05 04:28:00	18.125	2012-06-05 04:28:00	4.5
Pinaleno	N	S1	VS	Thin	2012-06-05 04:29:00	3	2012-06-05 04:29:00	16.5	2012-06-05 04:29:00	4.5
Pinaleno	N	M4	VS	Thin	2012-06-05 04:29:00	3	2012-06-05 04:29:00	18.625	2012-06-05 04:29:00	4.5
Pinaleno	N	S3	VS	Thin	2012-06-05 04:30:00	3	2012-06-05 04:30:00	16.625	2012-06-05 04:30:00	4.5
Pinaleno	Y	39	M	Thick	2012-06-05 04:30:00	3	2012-06-05 04:30:00	18.875	2012-06-05 04:30:00	4.5
Pinaleno	Y	16	VS	Thin	2012-06-05 04:30:00	3	2012-06-05 04:30:00	16	2012-06-05 04:30:00	4.5
Pinaleno	N	L2	M	Thick	2012-06-05 04:31:00	3	2012-06-05 04:31:00	16.5	2012-06-05 04:31:00	4.5
Pinaleno	N	L3	S	Thick	2012-06-05 04:32:00	3	2012-06-05 04:32:00	16.375	2012-06-05 04:32:00	4.5
Pinaleno	Y	38	S	Thin	2012-06-05 04:33:00	3	2012-06-05 04:33:00	17.375	2012-06-05 04:33:00	4.5
Pinaleno	N	M3	VS	Thin	2012-06-05 04:34:00	3	2012-06-05 04:34:00	16.125	2012-06-05 04:34:00	4.5
Pinaleno	N	M5	VS	Thin	2012-06-05 04:34:00	3	2012-06-05 04:34:00	17.125	2012-06-05 04:34:00	4.5
Pinaleno	Y	44	S	Thick	2012-06-05 04:34:00	3	2012-06-05 04:34:00	16	2012-06-05 04:34:00	4.5
Pinaleno	N	L4	L	Thick	2012-06-05 04:35:00	3	2012-06-05 04:35:00	17.875	2012-06-05 04:35:00	4.5
Pinaleno	N	S5	VS	Thin	2012-06-05 04:35:00	3	2012-06-05 04:35:00	19.375	2012-06-05 04:35:00	4.5
Pinaleno	N	M1	VS	Thin	2012-06-05 04:35:00	3	2012-06-05 04:35:00	16.625	2012-06-05 04:35:00	4.5
Pinaleno	Y	8	M	Thin	2012-06-05 04:35:00	3	2012-06-05 04:35:00	18.375	2012-06-05 04:35:00	4.5
Pinaleno	N	S2	VS	Thin	2012-06-05 04:38:00	3	2012-06-05 04:38:00	16.625	2012-06-05 04:38:00	4.5
Pinaleno	Y	49	L	Thick	2012-06-05 04:38:00	3	2012-06-05 04:38:00	17.375	2012-06-05 04:38:00	4.5
Pinaleno	Y	31	VS	Thick	2012-06-05 04:38:00	3	2012-06-05 04:38:00	18.625	2012-06-05 04:38:00	4.5
Pinaleno	N	L1	M	Thick	2012-06-05 04:39:00	3	2012-06-05 04:39:00	17.625	2012-06-05 04:39:00	4.5
Pinaleno	Y	37	M	Thin	2012-06-05 04:39:00	3	2012-06-05 04:39:00	17.625	2012-06-05 04:39:00	4.5
Pinaleno	Y	46	M	Thin	2012-06-05 04:40:00	3	2012-06-05 04:40:00	17.125	2012-06-05 04:40:00	4.5
Pinaleno	N	L5	S	Thin	2012-06-05 04:42:00	3	2012-06-05 04:42:00	16	2012-06-05 04:42:00	4.5
Pinaleno	N	S4	VS	Thin	2012-06-05 04:55:00	3	2012-06-05 04:55:00	16.625	2012-06-05 04:55:00	5
Pinaleno	Y	5	L	Thick	2012-06-05 04:56:00	3	2012-06-05 04:56:00	19.375	2012-06-05 04:56:00	5
Pinaleno	Y	20	L	Thin	2012-06-05 04:57:00	3	2012-06-05 04:57:00	16	2012-06-05 04:57:00	5
Pinaleno	Y	14	M	Thick	2012-06-05 04:57:00	3	2012-06-05 04:57:00	16.5	2012-06-05 04:57:00	5
Pinaleno	Y	42	L	Thick	2012-06-05 04:58:00	3	2012-06-05 04:58:00	18	2012-06-05 04:58:00	5
Pinaleno	N	S1	VS	Thin	2012-06-05 04:59:00	3	2012-06-05 04:59:00	16.25	2012-06-05 04:59:00	5
Pinaleno	N	M4	VS	Thin	2012-06-05 04:59:00	3	2012-06-05 04:59:00	18.5	2012-06-05 04:59:00	5
Pinaleno	N	S3	VS	Thin	2012-06-05 05:00:00	3	2012-06-05 05:00:00	16.375	2012-06-05 05:00:00	5
Pinaleno	Y	39	M	Thick	2012-06-05 05:00:00	3	2012-06-05 05:00:00	18.5	2012-06-05 05:00:00	5
Pinaleno	Y	16	VS	Thin	2012-06-05 05:00:00	3	2012-06-05 05:00:00	15.75	2012-06-05 05:00:00	5
Pinaleno	N	L2	M	Thick	2012-06-05 05:01:00	3	2012-06-05 05:01:00	16.5	2012-06-05 05:01:00	5
[truncated: 3,660 more rows]

## Sheet: Sheet1
Site	Rock_ClassA	Rock_ClassD	Date1	Time2	MeanTemp
Chiricahua	L	Thick	1	19.5	31.25
Chiricahua	L	Thick	1	20	31.0625
Chiricahua	L	Thick	1	20.5	30.8125
Chiricahua	L	Thick	1	21	30.3125
Chiricahua	L	Thick	1	21.5	29.4375
Chiricahua	L	Thick	1	22	28.75
Chiricahua	L	Thick	1	22.5	27.875
Chiricahua	L	Thick	1	23	27.25
Chiricahua	L	Thick	1	23.5	26.5
Chiricahua	L	Thick	1	24	22.75
Chiricahua	L	Thick	2	0	29
Chiricahua	L	Thick	2	0.5	25.125
Chiricahua	L	Thick	2	1	24.5
Chiricahua	L	Thick	2	1.5	24
Chiricahua	L	Thick	2	2	23.4375
Chiricahua	L	Thick	2	2.5	23.0625
Chiricahua	L	Thick	2	3	22.5
Chiricahua	L	Thick	2	3.5	22
Chiricahua	L	Thick	2	4	21.5
Chiricahua	L	Thick	2	4.5	21.125
Chiricahua	L	Thick	2	5	20.625
Chiricahua	L	Thick	2	5.5	20.0625
Chiricahua	L	Thick	2	6	19.6875
Chiricahua	L	Thick	2	6.5	19.3125
Chiricahua	L	Thick	2	7	19
Chiricahua	L	Thick	2	7.5	18.5625
Chiricahua	L	Thick	2	8	18.125
Chiricahua	L	Thick	2	8.5	17.9375
Chiricahua	L	Thick	2	9	17.9375
Chiricahua	L	Thick	2	9.5	17.9375
Chiricahua	L	Thick	2	10	18.0625
Chiricahua	L	Thick	2	10.5	18.3125
Chiricahua	L	Thick	2	11	18.6875
Chiricahua	L	Thick	2	11.5	19.1875
Chiricahua	L	Thick	2	12	19.875
Chiricahua	L	Thick	2	12.5	20.5625
Chiricahua	L	Thick	2	13	21.25
Chiricahua	L	Thick	2	13.5	21.9375
Chiricahua	L	Thick	2	14	22.625
Chiricahua	L	Thick	2	14.5	23.4375
Chiricahua	L	Thick	2	15	24.625
Chiricahua	L	Thick	2	15.5	26.125
Chiricahua	L	Thick	2	16	27.5625
Chiricahua	L	Thick	2	16.5	28.8125
Chiricahua	L	Thick	2	17	29.75
Chiricahua	L	Thick	2	17.5	30.5625
Chiricahua	L	Thick	2	18	31.25
Chiricahua	L	Thick	2	18.5	31.6875
Chiricahua	L	Thick	2	19	31.75
Chiricahua	L	Thick	2	19.5	31.8125
Chiricahua	L	Thick	2	20	31.5
Chiricahua	L	Thick	2	20.5	31.25
Chiricahua	L	Thick	2	21	30.5
Chiricahua	L	Thick	2	21.5	29.75
Chiricahua	L	Thick	2	22	29
Chiricahua	L	Thick	2	22.5	28.3125
Chiricahua	L	Thick	2	23	27.5625
Chiricahua	L	Thick	2	23.5	26.8125
Chiricahua	L	Thick	2	24	23.25
Chiricahua	L	Thick	3	0	29.125
Chiricahua	L	Thick	3	0.5	25.5625
Chiricahua	L	Thick	3	1	25
Chiricahua	L	Thick	3	1.5	24.5625
Chiricahua	L	Thick	3	2	24.0625
Chiricahua	L	Thick	3	2.5	23.625
Chiricahua	L	Thick	3	3	23.125
Chiricahua	L	Thick	3	3.5	22.75
Chiricahua	L	Thick	3	4	22.25
Chiricahua	L	Thick	3	4.5	21.6875
Chiricahua	L	Thick	3	5	21.3125
Chiricahua	L	Thick	3	5.5	20.8125
Chiricahua	L	Thick	3	6	20.375
Chiricahua	L	Thick	3	6.5	20
Chiricahua	L	Thick	3	7	19.625
Chiricahua	L	Thick	3	7.5	19.25
Chiricahua	L	Thick	3	8	18.8125
Chiricahua	L	Thick	3	8.5	18.625
Chiricahua	L	Thick	3	9	18.5625
Chiricahua	L	Thick	3	9.5	18.5625
Chiricahua	L	Thick	3	10	18.6875
Chiricahua	L	Thick	3	10.5	18.875
Chiricahua	L	Thick	3	11	19.25
Chiricahua	L	Thick	3	11.5	19.75
Chiricahua	L	Thick	3	12	20.5
Chiricahua	L	Thick	3	12.5	21.1875
Chiricahua	L	Thick	3	13	21.875
Chiricahua	L	Thick	3	13.5	22.625
Chiricahua	L	Thick	3	14	23.1875
Chiricahua	L	Thick	3	14.5	24.0625
Chiricahua	L	Thick	3	15	25.25
Chiricahua	L	Thick	3	15.5	26.625
Chiricahua	L	Thick	3	16	28.0625
Chiricahua	L	Thick	3	16.5	29.3125
Chiricahua	L	Thick	3	17	30.3125
Chiricahua	L	Thick	3	17.5	31
Chiricahua	L	Thick	3	18	31.625
Chiricahua	L	Thick	3	18.5	30.6875
Chiricahua	VS	Thin	1	19	31.0179
Chiricahua	VS	Thin	1	19.5	30.0536
Chiricahua	VS	Thin	1	20	28.5804
Chiricahua	VS	Thin	1	20.5	27.3482
Chiricahua	VS	Thin	1	21	26.2054
Chiricahua	VS	Thin	1	21.5	25.1071
Chiricahua	VS	Thin	1	22	24.0625
Chiricahua	VS	Thin	1	22.5	23.1635
Chiricahua	VS	Thin	1	23	22.4417
Chiricahua	VS	Thin	1	23.5	21.75
Chiricahua	VS	Thin	1	24	21.3438
Chiricahua	VS	Thin	2	0	21.125
Chiricahua	VS	Thin	2	0.5	20.4062
Chiricahua	VS	Thin	2	1	20.4083
Chiricahua	VS	Thin	2	1.5	19.9917
Chiricahua	VS	Thin	2	2	19.6696
Chiricahua	VS	Thin	2	2.5	19.4911
Chiricahua	VS	Thin	2	3	19.3304
Chiricahua	VS	Thin	2	3.5	19.1696
Chiricahua	VS	Thin	2	4	18.9464
Chiricahua	VS	Thin	2	4.5	18.6786
Chiricahua	VS	Thin	2	5	18.2321
Chiricahua	VS	Thin	2	5.5	17.8036
Chiricahua	VS	Thin	2	6	17.4464
Chiricahua	VS	Thin	2	6.5	17.0804
Chiricahua	VS	Thin	2	7	16.6786
Chiricahua	VS	Thin	2	7.5	16.4196
Chiricahua	VS	Thin	2	8	16.4554
Chiricahua	VS	Thin	2	8.5	16.8304
Chiricahua	VS	Thin	2	9	17.6607
Chiricahua	VS	Thin	2	9.5	19.0268
Chiricahua	VS	Thin	2	10	20.3214
Chiricahua	VS	Thin	2	10.5	21.9643
Chiricahua	VS	Thin	2	11	23.1696
Chiricahua	VS	Thin	2	11.5	25.6696
Chiricahua	VS	Thin	2	12	27.8125
Chiricahua	VS	Thin	2	12.5	29.9107
Chiricahua	VS	Thin	2	13	30.4018
Chiricahua	VS	Thin	2	13.5	31.2946
Chiricahua	VS	Thin	2	14	32.2857
Chiricahua	VS	Thin	2	14.5	33.0536
Chiricahua	VS	Thin	2	15	32.5179
Chiricahua	VS	Thin	2	15.5	33.1339
Chiricahua	VS	Thin	2	16	33.7679
Chiricahua	VS	Thin	2	16.5	33.6339
Chiricahua	VS	Thin	2	17	33.4821
Chiricahua	VS	Thin	2	17.5	33.5089
Chiricahua	VS	Thin	2	18	32.75
Chiricahua	VS	Thin	2	18.5	32.0357
Chiricahua	VS	Thin	2	19	31.4732
Chiricahua	VS	Thin	2	19.5	30.3304
Chiricahua	VS	Thin	2	20	28.8304
Chiricahua	VS	Thin	2	20.5	27.5179
Chiricahua	VS	Thin	2	21	26.3214
Chiricahua	VS	Thin	2	21.5	25.1696
Chiricahua	VS	Thin	2	22	24.1429
Chiricahua	VS	Thin	2	22.5	23.2857
Chiricahua	VS	Thin	2	23	22.5357
Chiricahua	VS	Thin	2	23.5	21.9464
Chiricahua	VS	Thin	2	24	21.5
Chiricahua	VS	Thin	3	0	21.45
Chiricahua	VS	Thin	3	0.5	20.8333
Chiricahua	VS	Thin	3	1	20.925
Chiricahua	VS	Thin	3	1.5	20.6083
Chiricahua	VS	Thin	3	2	20.4732
Chiricahua	VS	Thin	3	2.5	20.2857
Chiricahua	VS	Thin	3	3	20.1071
Chiricahua	VS	Thin	3	3.5	19.8304
Chiricahua	VS	Thin	3	4	19.5268
Chiricahua	VS	Thin	3	4.5	19.0714
Chiricahua	VS	Thin	3	5	18.6429
Chiricahua	VS	Thin	3	5.5	18.2232
Chiricahua	VS	Thin	3	6	17.9732
Chiricahua	VS	Thin	3	6.5	17.6607
Chiricahua	VS	Thin	3	7	17.3839
Chiricahua	VS	Thin	3	7.5	17.1875
Chiricahua	VS	Thin	3	8	17.125
Chiricahua	VS	Thin	3	8.5	17.4643
Chiricahua	VS	Thin	3	9	18.2411
Chiricahua	VS	Thin	3	9.5	19.5714
Chiricahua	VS	Thin	3	10	20.8214
Chiricahua	VS	Thin	3	10.5	22.4732
Chiricahua	VS	Thin	3	11	23.7321
Chiricahua	VS	Thin	3	11.5	26.0625
Chiricahua	VS	Thin	3	12	28.1696
Chiricahua	VS	Thin	3	12.5	30.2768
Chiricahua	VS	Thin	3	13	31.0089
Chiricahua	VS	Thin	3	13.5	31.8304
Chiricahua	VS	Thin	3	14	32.7857
Chiricahua	VS	Thin	3	14.5	33.5268
Chiricahua	VS	Thin	3	15	33.1518
Chiricahua	VS	Thin	3	15.5	33.5446
Chiricahua	VS	Thin	3	16	34.0446
Chiricahua	VS	Thin	3	16.5	33.8839
Chiricahua	VS	Thin	3	17	33.7946
Chiricahua	VS	Thin	3	17.5	33.8393
Chiricahua	VS	Thin	3	18	33.0268
Chiricahua	VS	Thin	3	18.5	32.0268
Chiricahua	VS	Thin	3	19	32.375
Chiricahua	VS	Thin	3	19.5	31.0357
Chiricahua	VS	Thin	3	20	29.875
Pinaleno	L	Thick	1	19	24.875
Pinaleno	L	Thick	1	19.5	23.75
Pinaleno	L	Thick	1	20	25.4062
Pinaleno	L	Thick	1	20.5	25
Pinaleno	L	Thick	1	21	24.4062
Pinaleno	L	Thick	1	21.5	23.875
Pinaleno	L	Thick	1	22	23.125
Pinaleno	L	Thick	1	22.5	22.4688
Pinaleno	L	Thick	1	23	21.9062
Pinaleno	L	Thick	1	23.5	21.375
Pinaleno	L	Thick	1	24	21.25
Pinaleno	L	Thick	2	0	20.5625
Pinaleno	L	Thick	2	0.5	20.5312
Pinaleno	L	Thick	2	1	20.0938
Pinaleno	L	Thick	2	1.5	19.6562
Pinaleno	L	Thick	2	2	19.2812
Pinaleno	L	Thick	2	2.5	19.0312
Pinaleno	L	Thick	2	3	19
Pinaleno	L	Thick	2	3.5	18.7188
Pinaleno	L	Thick	2	4	18.5
Pinaleno	L	Thick	2	4.5	18.0625
Pinaleno	L	Thick	2	5	17.7812
Pinaleno	L	Thick	2	5.5	17.6562
Pinaleno	L	Thick	2	6	17.4688
Pinaleno	L	Thick	2	6.5	17.0625
Pinaleno	L	Thick	2	7	16.6875
Pinaleno	L	Thick	2	7.5	16.4688
Pinaleno	L	Thick	2	8	16.4688
Pinaleno	L	Thick	2	8.5	16.5625
Pinaleno	L	Thick	2	9	16.9375
Pinaleno	L	Thick	2	9.5	17.625
Pinaleno	L	Thick	2	10	18.5938
Pinaleno	L	Thick	2	10.5	19.1562
Pinaleno	L	Thick	2	11	19.5938
Pinaleno	L	Thick	2	11.5	20.1875
Pinaleno	L	Thick	2	12	20.9375
Pinaleno	L	Thick	2	12.5	21.875
Pinaleno	L	Thick	2	13	23.0625
Pinaleno	L	Thick	2	13.5	23.75
Pinaleno	L	Thick	2	14	24.5938
Pinaleno	L	Thick	2	14.5	24.8125
Pinaleno	L	Thick	2	15	25.5
Pinaleno	L	Thick	2	15.5	26.2812
Pinaleno	L	Thick	2	16	26.9688
Pinaleno	L	Thick	2	16.5	27.25
Pinaleno	L	Thick	2	17	27.3125
Pinaleno	L	Thick	2	17.5	27.2812
Pinaleno	L	Thick	2	18	27.6562
Pinaleno	L	Thick	2	18.5	28.1875
Pinaleno	L	Thick	2	19	27.6875
Pinaleno	L	Thick	2	19.5	27.1875
Pinaleno	L	Thick	2	20	26.5625
Pinaleno	L	Thick	2	20.5	26.0625
Pinaleno	L	Thick	2	21	25.5
Pinaleno	L	Thick	2	21.5	24.7188
Pinaleno	L	Thick	2	22	24.0312
Pinaleno	L	Thick	2	22.5	23.4688
Pinaleno	L	Thick	2	23	22.7812
Pinaleno	L	Thick	2	23.5	22.125
Pinaleno	L	Thick	2	24	22.4375
Pinaleno	L	Thick	3	0	20.875
Pinaleno	L	Thick	3	0.5	21.125
Pinaleno	L	Thick	3	1	20.75
Pinaleno	L	Thick	3	1.5	20.2188
Pinaleno	L	Thick	3	2	19.75
Pinaleno	L	Thick	3	2.5	19.3438
Pinaleno	L	Thick	3	3	18.9062
Pinaleno	L	Thick	3	3.5	18.4688
Pinaleno	L	Thick	3	4	18.2188
Pinaleno	L	Thick	3	4.5	18.125
Pinaleno	L	Thick	3	5	18.0625
Pinaleno	L	Thick	3	5.5	17.5938
Pinaleno	L	Thick	3	6	17.2812
Pinaleno	L	Thick	3	6.5	17
Pinaleno	L	Thick	3	7	16.7188
Pinaleno	L	Thick	3	7.5	16.4062
Pinaleno	L	Thick	3	8	16.375
Pinaleno	L	Thick	3	8.5	16.5312
Pinaleno	L	Thick	3	9	17.125
Pinaleno	L	Thick	3	9.5	18.2812
Pinaleno	L	Thick	3	10	19.1875
Pinaleno	L	Thick	3	10.5	19.8438
Pinaleno	L	Thick	3	11	20.1875
Pinaleno	L	Thick	3	11.5	20.625
Pinaleno	L	Thick	3	12	21.5938
Pinaleno	L	Thick	3	12.5	22.7188
Pinaleno	L	Thick	3	13	23.75
Pinaleno	L	Thick	3	13.5	25.0938
Pinaleno	L	Thick	3	14	25.3125
Pinaleno	L	Thick	3	14.5	25.625
Pinaleno	L	Thick	3	15	26.0625
Pinaleno	L	Thick	3	15.5	27.2188
Pinaleno	L	Thick	3	16	27.9688
Pinaleno	L	Thick	3	16.5	27.9375
Pinaleno	L	Thick	3	17	27.8125
Pinaleno	L	Thick	3	17.5	27.7812
Pinaleno	L	Thick	3	18	28.2188
Pinaleno	L	Thick	3	18.5	28.875
Pinaleno	L	Thick	3	19	28.3125
Pinaleno	L	Thick	3	19.5	26.8125
Pinaleno	L	Thick	3	20	26.1562
Pinaleno	VS	Thin	1	0	25
Pinaleno	VS	Thin	1	0.5	23.875
Pinaleno	VS	Thin	1	1	23
Pinaleno	VS	Thin	1	1.5	22.125
Pinaleno	VS	Thin	1	2	21.375
Pinaleno	VS	Thin	1	2.5	20.625
Pinaleno	VS	Thin	1	3	19.875
Pinaleno	VS	Thin	1	3.5	19.375
Pinaleno	VS	Thin	1	4	18.875
Pinaleno	VS	Thin	1	19.5	25.575
Pinaleno	VS	Thin	1	20	24.2875
Pinaleno	VS	Thin	1	20.5	23.5125
Pinaleno	VS	Thin	1	21	22.8472
Pinaleno	VS	Thin	1	21.5	22.075
Pinaleno	VS	Thin	1	22	21.425
Pinaleno	VS	Thin	1	22.5	20.8375
Pinaleno	VS	Thin	1	23	20.2625
Pinaleno	VS	Thin	1	23.5	19.7875
Pinaleno	VS	Thin	1	24	19.625
Pinaleno	VS	Thin	2	0	19.9844
Pinaleno	VS	Thin	2	0.5	19.4545
Pinaleno	VS	Thin	2	1	19.0568
Pinaleno	VS	Thin	2	1.5	18.6818
Pinaleno	VS	Thin	2	2	18.3636
Pinaleno	VS	Thin	2	2.5	18.1591
Pinaleno	VS	Thin	2	3	17.8977
Pinaleno	VS	Thin	2	3.5	17.5455
Pinaleno	VS	Thin	2	4	17.2273
Pinaleno	VS	Thin	2	4.5	16.9886
Pinaleno	VS	Thin	2	5	16.7386
Pinaleno	VS	Thin	2	5.5	16.5227
Pinaleno	VS	Thin	2	6	16.3182
Pinaleno	VS	Thin	2	6.5	16.125
Pinaleno	VS	Thin	2	7	15.8977
Pinaleno	VS	Thin	2	7.5	15.6818
Pinaleno	VS	Thin	2	8	15.6477
Pinaleno	VS	Thin	2	8.5	16.2045
Pinaleno	VS	Thin	2	9	17.6023
Pinaleno	VS	Thin	2	9.5	19.4432
Pinaleno	VS	Thin	2	10	20.7386
Pinaleno	VS	Thin	2	10.5	21.5341
Pinaleno	VS	Thin	2	11	21.6023
Pinaleno	VS	Thin	2	11.5	22.2273
Pinaleno	VS	Thin	2	12	23.6591
Pinaleno	VS	Thin	2	12.5	25.9886
Pinaleno	VS	Thin	2	13	28.1023
Pinaleno	VS	Thin	2	13.5	28.9773
Pinaleno	VS	Thin	2	14	30
Pinaleno	VS	Thin	2	14.5	30.7955
Pinaleno	VS	Thin	2	15	30.4205
Pinaleno	VS	Thin	2	15.5	29.875
Pinaleno	VS	Thin	2	16	29.75
Pinaleno	VS	Thin	2	16.5	29.0341
Pinaleno	VS	Thin	2	17	28.3977
Pinaleno	VS	Thin	2	17.5	27.6818
Pinaleno	VS	Thin	2	18	26.8523
Pinaleno	VS	Thin	2	18.5	26.3636
Pinaleno	VS	Thin	2	19	25.9318
Pinaleno	VS	Thin	2	19.5	25.3523
Pinaleno	VS	Thin	2	20	24.6136
Pinaleno	VS	Thin	2	20.5	23.7273
Pinaleno	VS	Thin	2	21	22.8182
Pinaleno	VS	Thin	2	21.5	21.9773
Pinaleno	VS	Thin	2	22	21.3864
Pinaleno	VS	Thin	2	22.5	20.9432
Pinaleno	VS	Thin	2	23	20.5114
Pinaleno	VS	Thin	2	23.5	20.0568
Pinaleno	VS	Thin	2	24	19.125
Pinaleno	VS	Thin	3	0	19.6719
Pinaleno	VS	Thin	3	0.5	18.6625
Pinaleno	VS	Thin	3	1	18.325
Pinaleno	VS	Thin	3	1.5	17.95
Pinaleno	VS	Thin	3	2	17.6375
Pinaleno	VS	Thin	3	2.5	17.5125
Pinaleno	VS	Thin	3	3	17.4375
Pinaleno	VS	Thin	3	3.5	17.2625
Pinaleno	VS	Thin	3	4	17.125
Pinaleno	VS	Thin	3	4.5	17.125
Pinaleno	VS	Thin	3	5	16.8864
Pinaleno	VS	Thin	3	5.5	16.6136
Pinaleno	VS	Thin	3	6	16.2955
Pinaleno	VS	Thin	3	6.5	16.0682
Pinaleno	VS	Thin	3	7	15.8523
Pinaleno	VS	Thin	3	7.5	15.625
Pinaleno	VS	Thin	3	8	15.5227
Pinaleno	VS	Thin	3	8.5	16.25
Pinaleno	VS	Thin	3	9	17.9091
Pinaleno	VS	Thin	3	9.5	20.0568
Pinaleno	VS	Thin	3	10	21.3409
Pinaleno	VS	Thin	3	10.5	21.9659
Pinaleno	VS	Thin	3	11	21.9091
Pinaleno	VS	Thin	3	11.5	22.5341
Pinaleno	VS	Thin	3	12	24.0227
Pinaleno	VS	Thin	3	12.5	26.5568
Pinaleno	VS	Thin	3	13	28.9318
Pinaleno	VS	Thin	3	13.5	29.8636
Pinaleno	VS	Thin	3	14	30.8068
Pinaleno	VS	Thin	3	14.5	31.3977
Pinaleno	VS	Thin	3	15	30.75
Pinaleno	VS	Thin	3	15.5	30.2386
Pinaleno	VS	Thin	3	16	30.1705
Pinaleno	VS	Thin	3	16.5	29.1818
Pinaleno	VS	Thin	3	17	28.3977
Pinaleno	VS	Thin	3	17.5	27.7159
Pinaleno	VS	Thin	3	18	27
Pinaleno	VS	Thin	3	18.5	26.7273
Pinaleno	VS	Thin	3	19	26.3409
Pinaleno	VS	Thin	3	19.5	25.6364
Pinaleno	VS	Thin	3	20	26.125
Pinaleno	VS	Thin	3	20.5	31.125
Pinaleno	VS	Thin	3	21	25.5
Pinaleno	VS	Thin	3	21.5	27.125
Pinaleno	VS	Thin	3	22	27
Pinaleno	VS	Thin	3	22.5	27.625
Pinaleno	VS	Thin	3	23	27.875
Pinaleno	VS	Thin	3	23.5	26.75

## Sheet: Lab
Tank #	Individual	Species	Gravid?	Date/Time	Tile Scorpion Found Under	Temperature At This Time
1	P24	V. electrum	Y	2012-07-11 09:58:00	4	33.125
1	P24	V. electrum	Y	2012-07-11 15:45:00	4	33.875		* indicates a non-gravid female after already being tested as gravid
1	P24	V. electrum	Y	2012-07-11 21:20:00	1	23.875			(paired t-test on these)
1	P24	V. electrum	Y	2012-07-12 09:16:00	4	33.125
1	P24	V. electrum	Y	2012-07-12 16:00:00	1	23.375
1	P24	V. electrum	Y	2012-07-12 21:35:00	8	31
2	P4	V. electrum	Y	2012-07-11 09:58:00	7	40.625
2	P4	V. electrum	Y	2012-07-11 15:45:00	8	31
2	P4	V. electrum	Y	2012-07-11 21:20:00	1	25.5
2	P4	V. electrum	Y	2012-07-12 09:16:00	8	31
2	P4	V. electrum	Y	2012-07-12 16:00:00	8	31
2	P4	V. electrum	Y	2012-07-12 21:35:00	1	24.375
3	P7	V. electrum	Y	2012-07-11 09:58:00	5	32
3	P7	V. electrum	Y	2012-07-11 15:45:00	5	32.375
3	P7	V. electrum	Y	2012-07-11 21:20:00	3	29.375
3	P7	V. electrum	Y	2012-07-12 09:16:00	8	30.5
3	P7	V. electrum	Y	2012-07-12 16:00:00	8	30.5
3	P7	V. electrum	Y	2012-07-12 21:35:00	1	24.125
1	P1	V. electrum	Y	2012-07-13 09:38:00	7	38.625
1	P1	V. electrum	Y	2012-07-13 15:40:00	8	31.5
1	P1	V. electrum	Y	2012-07-13 22:00:00	8	31.75
1	P1	V. electrum	Y	2012-07-14 09:40:00	3	32.125
1	P1	V. electrum	Y	2012-07-14 16:00:00	2	27.875
1	P1	V. electrum	Y	2012-07-14 21:45:00	1	22.875
2	P38	V. electrum	Y	2012-07-13 09:38:00	4	33.125
2	P38	V. electrum	Y	2012-07-13 15:40:00	3	32
2	P38	V. electrum	Y	2012-07-13 22:00:00	1	25.125
2	P38	V. electrum	Y	2012-07-14 09:40:00	4	33.375
2	P38	V. electrum	Y	2012-07-14 16:00:00	1	24.375
2	P38	V. electrum	Y	2012-07-14 21:45:00	8	31.625
3	P16	V. electrum	Y	2012-07-13 09:38:00	2	25.125
3	P16	V. electrum	Y	2012-07-13 15:40:00	2	25.625
3	P16	V. electrum	Y	2012-07-13 22:00:00	1	25
3	P16	V. electrum	Y	2012-07-14 09:40:00	1	24.125
3	P16	V. electrum	Y	2012-07-14 16:00:00	1	24.125
3	P16	V. electrum	Y	2012-07-14 21:45:00	8	30.125
1	P27	V. electrum	Y	2012-07-15 10:05:00	8	30.75
1	P27	V. electrum	Y	2012-07-15 16:05:00	8	31.125
1	P27	V. electrum	Y	2012-07-15 21:45:00	1	23.375
1	P27	V. electrum	Y	2012-07-16 09:40:00	8	31.5
1	P27	V. electrum	Y	2012-07-16 16:00:00	8	31.5
1	P27	V. electrum	Y	2012-07-16 21:41:00	2	28.875
2	P10	V. electrum	Y	2012-07-15 10:05:00	8	31.25
2	P10	V. electrum	Y	2012-07-15 16:05:00	8	31.25
2	P10	V. electrum	Y	2012-07-15 21:45:00	2	28.625
2	P10	V. electrum	Y	2012-07-16 09:40:00	4	33.625
2	P10	V. electrum	Y	2012-07-16 16:00:00	4	33.75
2	P10	V. electrum	Y	2012-07-16 21:41:00	1	25
3	P13	V. electrum	Y	2012-07-15 10:05:00	2	24.875
3	P13	V. electrum	Y	2012-07-15 16:05:00	2	25.375
3	P13	V. electrum	Y	2012-07-15 21:45:00	2	25.875
3	P13	V. electrum	Y	2012-07-16 09:40:00	4	30.875
3	P13	V. electrum	Y	2012-07-16 16:00:00	4	31.25
3	P13	V. electrum	Y	2012-07-16 21:41:00	4	31.75
1	P2	V. electrum	Y	2012-07-19 09:53:00	5	34.5
1	P2	V. electrum	Y	2012-07-19 16:15:00	5	35.25
1	P2	V. electrum	Y	2012-07-19 21:30:00	1	25.75
1	P2	V. electrum	Y	2012-07-20 09:53:00	1	24.875
1	P2	V. electrum	Y	2012-07-20 16:05:00	1	25.25
1	P2	V. electrum	Y	2012-07-20 22:00:00	1	25.5
1	P2	V. electrum	Y	2012-07-21 10:00:00	1	24.625
1	P2	V. electrum	Y	2012-07-21 17:15:00	1	24.875
1	P2	V. electrum	Y	2012-07-21 22:10:00	8	31
2	P12	V. electrum	Y	2012-07-19 09:53:00	7	43.75
2	P12	V. electrum	Y	2012-07-19 16:15:00	5	36.375
2	P12	V. electrum	Y	2012-07-19 21:30:00	1	25.75
2	P12	V. electrum	Y	2012-07-20 09:53:00	5	35.875
2	P12	V. electrum	Y	2012-07-20 16:05:00	5	36.625
2	P12	V. electrum	Y	2012-07-20 22:00:00	1	25.625
2	P12	V. electrum	Y	2012-07-21 10:00:00	5	36.25
2	P12	V. electrum	Y	2012-07-21 17:15:00	5	36.5
2	P12	V. electrum	Y	2012-07-21 22:10:00	2	29.625
3	P31	V. electrum	Y	2012-07-19 09:53:00	3	29.25
3	P31	V. electrum	Y	2012-07-19 16:15:00	3	29.75
3	P31	V. electrum	Y	2012-07-19 21:30:00	1	24.125
3	P31	V. electrum	Y	2012-07-20 09:53:00	1	23.375
3	P31	V. electrum	Y	2012-07-20 16:05:00	1	23.625
3	P31	V. electrum	Y	2012-07-20 22:00:00	5	33.75
3	P31	V. electrum	Y	2012-07-21 10:00:00	1	23.5
3	P31	V. electrum	Y	2012-07-21 17:15:00	1	23.75
3	P31	V. electrum	Y	2012-07-21 22:10:00	1	23.75
1	P36	V. electrum	Y	2012-07-26 09:37:00	5	36.375
1	P36	V. electrum	Y	2012-07-26 15:15:00	5	36.75
1	P36	V. electrum	Y	2012-07-26 22:00:00	1	26.625
1	P36	V. electrum	Y	2012-07-27 09:30:00	3	32.375
1	P36	V. electrum	Y	2012-07-27 15:20:00	3	32.625
1	P36	V. electrum	Y	2012-07-27 21:30:00	3	33.25
1	P36	V. electrum	Y	2012-07-28 09:45:00	6	42.75
1	P36	V. electrum	Y	2012-07-28 16:05:00	4	35.125
1	P36	V. electrum	Y	2012-07-28 22:15:00	2	29.25
2	P22	V. electrum	Y	2012-07-26 09:37:00	2	30.125
2	P22	V. electrum	Y	2012-07-26 15:15:00	2	30.5
2	P22	V. electrum	Y	2012-07-26 22:00:00	3	33.875
2	P22	V. electrum	Y	2012-07-27 09:30:00	4	36
2	P22	V. electrum	Y	2012-07-27 15:20:00	4	36.125
2	P22	V. electrum	Y	2012-07-27 21:30:00	8	32
2	P22	V. electrum	Y	2012-07-28 09:45:00	4	36
2	P22	V. electrum	Y	2012-07-28 16:05:00	4	36.125
2	P22	V. electrum	Y	2012-07-28 22:15:00	4	36.375
3	P5	V. electrum	Y	2012-07-26 09:37:00	8	30.375
3	P5	V. electrum	Y	2012-07-26 15:15:00	8	30.75
3	P5	V. electrum	Y	2012-07-26 22:00:00	8	31.125
3	P5	V. electrum	Y	2012-07-27 09:30:00	8	30.125
3	P5	V. electrum	Y	2012-07-27 15:20:00	2	29.5
3	P5	V. electrum	Y	2012-07-27 21:30:00	7	43.375
3	P5	V. electrum	Y	2012-07-28 09:45:00	2	29.25
3	P5	V. electrum	Y	2012-07-28 16:05:00	2	29.5
3	P5	V. electrum	Y	2012-07-28 22:15:00	1	25.375
1	P11	V. electrum	Y	2012-08-05 09:40:00	1	24.5
1	P11	V. electrum	Y	2012-08-05 15:35:00	1	24.375
1	P11	V. electrum	Y	2012-08-05 21:30:00	4	33.625
1	P11	V. electrum	Y	2012-08-06 09:40:00	2	27.625
1	P11	V. electrum	Y	2012-08-06 15:42:00	1	24
1	P11	V. electrum	Y	2012-08-06 21:35:00	4	33.75
1	P11	V. electrum	Y	2012-08-07 09:40:00	1	24
1	P11	V. electrum	Y	2012-08-07 15:40:00	1	24.5
1	P11	V. electrum	Y	2012-08-07 22:04:00	1	24.875
2	P17	V. electrum	Y	2012-08-05 09:40:00	5	36.625
2	P17	V. electrum	Y	2012-08-05 15:35:00	1	25.375
2	P17	V. electrum	Y	2012-08-05 21:30:00	1	25.625
2	P17	V. electrum	Y	2012-08-06 09:40:00	1	24.625
2	P17	V. electrum	Y	2012-08-06 15:42:00	1	24.875
2	P17	V. electrum	Y	2012-08-06 21:35:00	1	25.125
2	P17	V. electrum	Y	2012-08-07 09:40:00	1	24.875
2	P17	V. electrum	Y	2012-08-07 15:40:00	1	25.25
2	P17	V. electrum	Y	2012-08-07 22:04:00	3	32.875
3	P41	V. electrum	Y	2012-08-05 09:40:00	1	24.25
3	P41	V. electrum	Y	2012-08-05 15:35:00	1	24.25
3	P41	V. electrum	Y	2012-08-05 21:30:00	1	24.125
3	P41	V. electrum	Y	2012-08-06 09:40:00	2	27.25
3	P41	V. electrum	Y	2012-08-06 15:42:00	1	23.75
3	P41	V. electrum	Y	2012-08-06 21:35:00	1	24
3	P41	V. electrum	Y	2012-08-07 09:40:00	1	23.625
3	P41	V. electrum	Y	2012-08-07 15:40:00	1	24
3	P41	V. electrum	Y	2012-08-07 22:04:00	6	40
1	P22*	V. electrum	N	2012-08-22 09:50:00	1	24.75
1	P22*	V. electrum	N	2012-08-22 15:40:00	1	24.875
1	P22*	V. electrum	N	2012-08-22 21:35:00	1	25.875
1	P22*	V. electrum	N	2012-08-23 09:43:00	3	33.375
1	P22*	V. electrum	N	2012-08-23 15:50:00	4	35
1	P22*	V. electrum	N	2012-08-23 21:30:00	1	26
1	P22*	V. electrum	N	2012-08-24 09:50:00	2	29.75
1	P22*	V. electrum	N	2012-08-24 15:37:00	1	25.75
1	P22*	V. electrum	N	2012-08-24 21:37:00	5	37.125
2	P17*	V. electrum	N	2012-08-22 09:50:00	8	29.75
2	P17*	V. electrum	N	2012-08-22 15:40:00	1	25.75
3	P41*	V. electrum	N	2012-08-22 09:50:00	3	27.375
3	P41*	V. electrum	N	2012-08-22 15:40:00	3	27.375
3	P41*	V. electrum	N	2012-08-22 21:35:00	5	34.625
3	P41*	V. electrum	N	2012-08-23 09:43:00	1	25.125
3	P41*	V. electrum	N	2012-08-23 15:50:00	1	24.625
3	P41*	V. electrum	N	2012-08-23 21:30:00	6	41.5
3	P41*	V. electrum	N	2012-08-24 09:50:00	1	24.625
3	P41*	V. electrum	N	2012-08-24 15:37:00	1	24.625
3	P41*	V. electrum	N	2012-08-24 21:37:00	1	25
1	P7*	V. electrum	N	2012-08-25 09:48:00	1	25.375
1	P7*	V. electrum	N	2012-08-25 16:00:00	4	34.25
1	P7*	V. electrum	N	2012-08-25 21:35:00	8	32.75
1	P7*	V. electrum	N	2012-08-26 09:35:00	2	29.125
1	P7*	V. electrum	N	2012-08-26 15:30:00	2	29.25
1	P7*	V. electrum	N	2012-08-26 21:40:00	4	34.875
1	P7*	V. electrum	N	2012-08-27 09:35:00	1	25.875
1	P7*	V. electrum	N	2012-08-27 15:40:00	1	25.75
1	P7*	V. electrum	N	2012-08-27 21:40:00	1	26.75
2	P23	V. electrum	N	2012-08-25 09:48:00	4	35.5
2	P23	V. electrum	N	2012-08-25 16:00:00	4	35.625
2	P23	V. electrum	N	2012-08-25 21:35:00	3	33.875
2	P23	V. electrum	N	2012-08-26 09:35:00	1	26.125
2	P23	V. electrum	N	2012-08-26 15:30:00	1	26.5
2	P23	V. electrum	N	2012-08-26 21:40:00	1	26.5
2	P23	V. electrum	N	2012-08-27 09:35:00	3	33.125
2	P23	V. electrum	N	2012-08-27 15:40:00	3	33.25
2	P23	V. electrum	N	2012-08-27 21:40:00	3	34.25
3	P37	V. electrum	N	2012-08-25 09:48:00	5	35.5
3	P37	V. electrum	N	2012-08-25 16:00:00	5	36
3	P37	V. electrum	N	2012-08-25 21:35:00	6	43.25
3	P37	V. electrum	N	2012-08-26 09:35:00	5	35.5
3	P37	V. electrum	N	2012-08-26 15:30:00	2	28.375
3	P37	V. electrum	N	2012-08-26 21:40:00	2	29
3	P37	V. electrum	N	2012-08-27 09:35:00	5	35.375
3	P37	V. electrum	N	2012-08-27 15:40:00	1	25
3	P37	V. electrum	N	2012-08-27 21:40:00	1	26.125
1	P12*	V. electrum	N	2012-08-28 08:55:00	5	36.75
1	P12*	V. electrum	N	2012-08-28 15:55:00	5	36.875
1	P12*	V. electrum	N	2012-08-28 21:36:00	1	26.75
1	P12*	V. electrum	N	2012-08-29 09:45:00	5	36.5
1	P12*	V. electrum	N	2012-08-29 15:43:00	5	36.5
1	P12*	V. electrum	N	2012-08-29 23:03:00	1	26.75
1	P12*	V. electrum	N	2012-08-30 08:58:00	1	26.125
1	P12*	V. electrum	N	2012-08-30 15:35:00	1	26.25
1	P12*	V. electrum	N	2012-08-30 21:44:00	8	32.125
2	P11*	V. electrum	N	2012-08-28 08:55:00	1	27
2	P11*	V. electrum	N	2012-08-28 15:55:00	1	27.125
2	P11*	V. electrum	N	2012-08-28 21:36:00	2	30.5
2	P11*	V. electrum	N	2012-08-29 09:45:00	1	27.375
2	P11*	V. electrum	N	2012-08-29 15:43:00	1	27.625
2	P11*	V. electrum	N	2012-08-29 23:03:00	1	27.625
2	P11*	V. electrum	N	2012-08-30 08:58:00	1	27
2	P11*	V. electrum	N	2012-08-30 15:35:00	1	27
2	P11*	V. electrum	N	2012-08-30 21:44:00	2	30.5
3	P36*	V. electrum	N	2012-08-28 08:55:00	3	32
3	P36*	V. electrum	N	2012-08-28 15:55:00	1	26
3	P36*	V. electrum	N	2012-08-28 21:36:00	1	26.25
3	P36*	V. electrum	N	2012-08-29 09:45:00	1	26
3	P36*	V. electrum	N	2012-08-29 15:43:00	1	26.125
3	P36*	V. electrum	N	2012-08-29 23:03:00	8	30.625
3	P36*	V. electrum	N	2012-08-30 08:58:00	8	30.25
3	P36*	V. electrum	N	2012-08-30 15:35:00	1	25.875
3	P36*	V. electrum	N	2012-08-30 21:44:00	1	26.25
1	P21	V. electrum	N	2012-09-09 09:35:00	1	25.125
1	P21	V. electrum	N	2012-09-09 15:40:00	4	34.375
1	P21	V. electrum	N	2012-09-09 21:40:00	5	36.625
1	P21	V. electrum	N	2012-09-10 09:37:00	1	25.875
1	P21	V. electrum	N	2012-09-10 15:38:00	3	32.125
1	P21	V. electrum	N	2012-09-10 20:50:00	3	32.625
1	P21	V. electrum	N	2012-09-11 08:50:00	1	26.625
1	P21	V. electrum	N	2012-09-11 15:28:00	1	26.125
1	P21	V. electrum	N	2012-09-11 22:02:00	4	34.625
2	P19	V. electrum	N	2012-09-09 09:35:00	4	35.875
2	P19	V. electrum	N	2012-09-09 15:40:00	4	36.75
2	P19	V. electrum	N	2012-09-09 21:40:00	8	32.75
2	P19	V. electrum	N	2012-09-10 09:37:00	1	27
2	P19	V. electrum	N	2012-09-10 15:38:00	1	26.5
2	P19	V. electrum	N	2012-09-10 20:50:00	1	27
2	P19	V. electrum	N	2012-09-11 08:50:00	2	31.125
2	P19	V. electrum	N	2012-09-11 15:28:00	2	30.875
2	P19	V. electrum	N	2012-09-11 22:02:00	1	27.875
3	P44	V. electrum	N	2012-09-09 09:35:00	7	43.375
3	P44	V. electrum	N	2012-09-09 15:40:00	1	25.25
3	P44	V. electrum	N	2012-09-09 21:40:00	1	25.5
3	P44	V. electrum	N	2012-09-10 09:37:00	1	25
3	P44	V. electrum	N	2012-09-10 15:38:00	1	24.875
3	P44	V. electrum	N	2012-09-10 20:50:00	1	25.375
3	P44	V. electrum	N	2012-09-11 08:50:00	1	25.375
3	P44	V. electrum	N	2012-09-11 15:28:00	1	25.125
3	P44	V. electrum	N	2012-09-11 22:02:00	2	28.625
3	P27*	V. electrum	N	2012-09-12 09:50:00	5	35.625
3	P27*	V. electrum	N	2012-09-12 15:36:00	5	35.75
3	P27*	V. electrum	N	2012-09-12 21:40:00	5	36.375
3	P27*	V. electrum	N	2012-09-13 08:54:00	8	29.875
3	P27*	V. electrum	N	2012-09-13 15:25:00	5	36
3	P27*	V. electrum	N	2012-09-13 21:35:00	8	30.625
3	P27*	V. electrum	N	2012-09-14 09:50:00	3	31.875
3	P27*	V. electrum	N	2012-09-14 15:43:00	1	25.25
3	P27*	V. electrum	N	2012-09-14 21:35:00	2	29
1	P3	V. electrum	N	2012-08-19 09:35:00	1	23.5
1	P3	V. electrum	N	2012-08-19 15:35:00	1	23.75
1	P3	V. electrum	N	2012-08-19 21:43:00	2	28.125
1	P3	V. electrum	N	2012-08-20 09:50:00	2	27.25
1	P3	V. electrum	N	2012-08-20 15:40:00	1	24.125
1	P3	V. electrum	N	2012-08-20 21:38:00	4	33.625
2	P43	V. electrum	N	2012-08-19 09:35:00	5	36.25
2	P43	V. electrum	N	2012-08-19 15:35:00	5	36.625
2	P43	V. electrum	N	2012-08-19 21:43:00	3	32.125
2	P43	V. electrum	N	2012-08-20 09:50:00	4	33.625
2	P43	V. electrum	N	2012-08-20 15:40:00	1	25
2	P43	V. electrum	N	2012-08-20 21:38:00	1	25.625
2	P43	V. electrum	N	2012-08-21 09:55:00	4	34.5
2	P43	V. electrum	N	2012-08-21 15:38:00	8	32
2	P43	V. electrum	N	2012-08-21 21:45:00	7	46.375
3	P48	V. electrum	N	2012-08-19 09:35:00	2	29.5
3	P48	V. electrum	N	2012-08-19 15:35:00	2	29.75
3	P48	V. electrum	N	2012-08-19 21:43:00	2	30.25
1	T4	V. cashi	Y	2012-07-19 09:53:00	6	41.75
1	T4	V. cashi	Y	2012-07-19 16:15:00	6	42.5
1	T4	V. cashi	Y	2012-07-19 21:30:00	1	25.75
2	T18	V. cashi	Y	2012-07-19 09:53:00	8	31.5
2	T18	V. cashi	Y	2012-07-19 16:15:00	2	29.25
2	T18	V. cashi	Y	2012-07-19 21:30:00	4	34.875
2	T18	V. cashi	Y	2012-07-20 09:53:00	1	24.875
2	T18	V. cashi	Y	2012-07-20 16:05:00	1	25.5
2	T18	V. cashi	Y	2012-07-20 22:00:00	1	25.75
2	T18	V. cashi	Y	2012-07-21 10:00:00	2	29.125
2	T18	V. cashi	Y	2012-07-21 17:15:00	1	25.5
2	T18	V. cashi	Y	2012-07-21 22:10:00	8	30.625
3	T55	V. cashi	Y	2012-07-19 09:53:00	5	32.625
3	T55	V. cashi	Y	2012-07-19 16:15:00	5	33.375
3	T55	V. cashi	Y	2012-07-19 21:30:00	1	24.125
3	T55	V. cashi	Y	2012-07-20 09:53:00	4	31.375
3	T55	V. cashi	Y	2012-07-20 16:05:00	4	31.75
3	T55	V. cashi	Y	2012-07-20 22:00:00	1	24
3	T55	V. cashi	Y	2012-07-21 10:00:00	1	23.5
3	T55	V. cashi	Y	2012-07-21 17:15:00	1	23.75
3	T55	V. cashi	Y	2012-07-21 22:10:00	3	29.875
1	T35	V. cashi	Y	2012-07-30 09:45:00	1	24
1	T35	V. cashi	Y	2012-07-30 17:00:00	1	25.125
1	T35	V. cashi	Y	2012-07-30 21:30:00	2	29.375
1	T35	V. cashi	Y	2012-07-31 09:38:00	2	28.375
1	T35	V. cashi	Y	2012-07-31 15:53:00	3	32.375
1	T35	V. cashi	Y	2012-07-31 20:35:00	8	33.75
1	T35	V. cashi	Y	2012-08-01 09:30:00	1	25.125
1	T35	V. cashi	Y	2012-08-01 15:36:00	1	25.5
1	T35	V. cashi	Y	2012-08-01 21:25:00	1	21.75
2	T23	V. cashi	Y	2012-07-30 09:45:00	1	24.875
2	T23	V. cashi	Y	2012-07-30 17:00:00	1	26
2	T23	V. cashi	Y	2012-07-30 21:30:00	8	31.5
2	T23	V. cashi	Y	2012-07-31 09:38:00	2	29.375
2	T23	V. cashi	Y	2012-07-31 15:53:00	2	29.75
2	T23	V. cashi	Y	2012-07-31 20:35:00	2	30.25
2	T23	V. cashi	Y	2012-08-01 09:30:00	1	26
2	T23	V. cashi	Y	2012-08-01 15:36:00	1	26.25
2	T23	V. cashi	Y	2012-08-01 21:25:00	2	30.5
3	T9	V. cashi	Y	2012-07-30 09:45:00	1	23.375
3	T9	V. cashi	Y	2012-07-30 17:00:00	1	24.125
3	T9	V. cashi	Y	2012-07-30 21:30:00	6	39.5
3	T9	V. cashi	Y	2012-07-31 09:38:00	2	27.375
3	T9	V. cashi	Y	2012-07-31 15:53:00	2	27.5
3	T9	V. cashi	Y	2012-07-31 20:35:00	3	31
3	T9	V. cashi	Y	2012-08-01 09:30:00	6	39.5
3	T9	V. cashi	Y	2012-08-01 15:36:00	6	40
3	T9	V. cashi	Y	2012-08-01 21:25:00	1	21.25
1	T49	V. cashi	Y	2012-08-02 09:20:00	2	29
1	T49	V. cashi	Y	2012-08-02 15:30:00	1	25.25
1	T49	V. cashi	Y	2012-08-02 21:30:00	1	25.875
1	T49	V. cashi	Y	2012-08-03 09:45:00	1	25.375
1	T49	V. cashi	Y	2012-08-03 15:50:00	1	25.875
1	T49	V. cashi	Y	2012-08-03 22:40:00	8	32.25
1	T49	V. cashi	Y	2012-08-04 09:40:00	1	25
1	T49	V. cashi	Y	2012-08-04 15:25:00	1	25
1	T49	V. cashi	Y	2012-08-04 21:27:00	1	24.875
2	T46	V. cashi	Y	2012-08-02 09:20:00	1	25.875
2	T46	V. cashi	Y	2012-08-02 15:30:00	2	30
2	T46	V. cashi	Y	2012-08-02 21:30:00	1	26.625
2	T46	V. cashi	Y	2012-08-03 09:45:00	1	26.125
2	T46	V. cashi	Y	2012-08-03 15:50:00	1	26.625
2	T46	V. cashi	Y	2012-08-03 22:40:00	1	26.125
2	T46	V. cashi	Y	2012-08-04 09:40:00	1	25.625
2	T46	V. cashi	Y	2012-08-04 15:25:00	1	25.75
2	T46	V. cashi	Y	2012-08-04 21:27:00	1	25.75
3	T42	V. cashi	Y	2012-08-02 09:20:00	2	28.125
3	T42	V. cashi	Y	2012-08-02 15:30:00	2	28.25
3	T42	V. cashi	Y	2012-08-02 21:30:00	2	28.875
3	T42	V. cashi	Y	2012-08-03 09:45:00	2	28.375
3	T42	V. cashi	Y	2012-08-03 15:50:00	2	28.375
3	T42	V. cashi	Y	2012-08-03 22:40:00	6	41
3	T42	V. cashi	Y	2012-08-04 09:40:00	2	28
3	T42	V. cashi	Y	2012-08-04 15:25:00	1	24.625
3	T42	V. cashi	Y	2012-08-04 21:27:00	1	21.375
1	T21	V. cashi	Y	2012-08-10 09:45:00	1	24
1	T21	V. cashi	Y	2012-08-10 15:35:00	1	24
1	T21	V. cashi	Y	2012-08-10 21:45:00	2	28.625
1	T21	V. cashi	Y	2012-08-11 09:45:00	3	31
1	T21	V. cashi	Y	2012-08-11 15:40:00	3	30.875
1	T21	V. cashi	Y	2012-08-11 21:40:00	3	31.25
1	T21	V. cashi	Y	2012-08-12 09:35:00	2	26.875
1	T21	V. cashi	Y	2012-08-12 15:35:00	2	27.125
1	T21	V. cashi	Y	2012-08-12 21:35:00	1	23
2	T43	V. cashi	Y	2012-08-10 09:45:00	1	25.25
2	T43	V. cashi	Y	2012-08-10 15:35:00	2	29.125
2	T43	V. cashi	Y	2012-08-10 21:45:00	5	37
2	T43	V. cashi	Y	2012-08-11 09:45:00	1	24.625
2	T43	V. cashi	Y	2012-08-11 15:40:00	1	24.625
2	T43	V. cashi	Y	2012-08-11 21:40:00	3	31.375
2	T43	V. cashi	Y	2012-08-12 09:35:00	3	30.5
2	T43	V. cashi	Y	2012-08-12 15:35:00	3	30.5
2	T43	V. cashi	Y	2012-08-12 21:35:00	1	24.375
3	T10	V. cashi	Y	2012-08-10 09:45:00	2	27.125
3	T10	V. cashi	Y	2012-08-10 15:35:00	2	27.375
3	T10	V. cashi	Y	2012-08-10 21:45:00	5	33.625
3	T10	V. cashi	Y	2012-08-11 09:45:00	2	26.5
3	T10	V. cashi	Y	2012-08-11 15:40:00	2	26.25
3	T10	V. cashi	Y	2012-08-11 21:40:00	2	26.75
3	T10	V. cashi	Y	2012-08-12 09:35:00	1	22.75
3	T10	V. cashi	Y	2012-08-12 15:35:00	1	22.75
3	T10	V. cashi	Y	2012-08-12 21:35:00	1	23.125
1	T3	V. cashi	Y	2012-08-13 09:58:00	1	22.5
1	T3	V. cashi	Y	2012-08-13 15:35:00	1	23
1	T3	V. cashi	Y	2012-08-13 21:30:00	4	32.25
1	T3	V. cashi	Y	2012-08-14 09:37:00	1	22.25
1	T3	V. cashi	Y	2012-08-14 15:40:00	1	22.5
1	T3	V. cashi	Y	2012-08-14 21:55:00	1	23
1	T3	V. cashi	Y	2012-08-15 09:58:00	1	23
1	T3	V. cashi	Y	2012-08-15 15:40:00	1	22.5
1	T3	V. cashi	Y	2012-08-15 21:38:00	1	23
2	T14	V. cashi	Y	2012-08-13 09:58:00	1	24.25
2	T14	V. cashi	Y	2012-08-13 15:35:00	2	28.375
2	T14	V. cashi	Y	2012-08-13 21:30:00	1	25
2	T14	V. cashi	Y	2012-08-14 09:37:00	1	24.125
2	T14	V. cashi	Y	2012-08-14 15:40:00	4	33
2	T14	V. cashi	Y	2012-08-14 21:55:00	5	36
2	T14	V. cashi	Y	2012-08-15 09:58:00	1	24.75
2	T14	V. cashi	Y	2012-08-15 15:40:00	1	24.5
2	T14	V. cashi	Y	2012-08-15 21:38:00	1	24.875
3	T7	V. cashi	Y	2012-08-13 09:58:00	6	39.5
3	T7	V. cashi	Y	2012-08-13 15:35:00	6	40.125
3	T7	V. cashi	Y	2012-08-13 21:30:00	2	27
3	T7	V. cashi	Y	2012-08-14 09:37:00	8	27.375
3	T7	V. cashi	Y	2012-08-14 15:40:00	8	27.875
3	T7	V. cashi	Y	2012-08-14 21:55:00	8	28.125
3	T7	V. cashi	Y	2012-08-15 09:58:00	1	23.25
3	T7	V. cashi	Y	2012-08-15 15:40:00	1	23.25
3	T7	V. cashi	Y	2012-08-15 21:38:00	1	23.75
1	T16	V. cashi	Y	2012-08-16 09:55:00	3	30.75
1	T16	V. cashi	Y	2012-08-16 15:35:00	1	23.5
1	T16	V. cashi	Y	2012-08-16 21:35:00	1	24
1	T16	V. cashi	Y	2012-08-17 09:50:00	1	23.5
1	T16	V. cashi	Y	2012-08-17 15:35:00	1	23.5
1	T16	V. cashi	Y	2012-08-17 21:20:00	8	30
1	T16	V. cashi	Y	2012-08-18 09:40:00	1	23
1	T16	V. cashi	Y	2012-08-18 15:05:00	1	23.5
1	T16	V. cashi	Y	2012-08-18 21:30:00	1	23.5
2	T48	V. cashi	Y	2012-08-16 09:55:00	8	30.25
2	T48	V. cashi	Y	2012-08-16 15:35:00	1	24.75
2	T48	V. cashi	Y	2012-08-16 21:35:00	4	34.75
2	T48	V. cashi	Y	2012-08-17 09:50:00	1	24.75
2	T48	V. cashi	Y	2012-08-17 15:35:00	1	24.875
2	T48	V. cashi	Y	2012-08-17 21:20:00	1	25.5
2	T48	V. cashi	Y	2012-08-18 09:40:00	1	24.5
2	T48	V. cashi	Y	2012-08-18 15:05:00	1	24.5
2	T48	V. cashi	Y	2012-08-18 21:30:00	1	24.75
3	T29	V. cashi	Y	2012-08-16 09:55:00	3	28.875
3	T29	V. cashi	Y	2012-08-16 15:35:00	1	23.125
3	T29	V. cashi	Y	2012-08-16 21:35:00	5	33.125
3	T29	V. cashi	Y	2012-08-17 09:50:00	8	27.25
3	T29	V. cashi	Y	2012-08-17 15:35:00	1	23.375
3	T29	V. cashi	Y	2012-08-17 21:20:00	1	23.5
3	T29	V. cashi	Y	2012-08-18 09:40:00	1	22.875
3	T29	V. cashi	Y	2012-08-18 15:05:00	2	26
3	T29	V. cashi	Y	2012-08-18 21:30:00	1	23.25
1	T35*	V. cashi	N	2012-08-31 09:50:00	3	32.75
1	T35*	V. cashi	N	2012-08-31 15:30:00	1	26.125
1	T35*	V. cashi	N	2012-08-31 21:35:00	3	33.375
1	T35*	V. cashi	N	2012-09-01 09:41:00	1	25.5
1	T35*	V. cashi	N	2012-09-01 15:30:00	1	25.875
1	T35*	V. cashi	N	2012-09-01 21:45:00	1	26.5
1	T35*	V. cashi	N	2012-09-02 09:40:00	1	26.25
1	T35*	V. cashi	N	2012-09-02 16:04:00	1	25.875
1	T35*	V. cashi	N	2012-09-02 21:45:00	2	29.75
3	T49*	V. cashi	N	2012-08-31 09:50:00	1	25.625
3	T49*	V. cashi	N	2012-08-31 15:30:00	1	25.625
3	T49*	V. cashi	N	2012-08-31 21:35:00	1	25.75
3	T49*	V. cashi	N	2012-09-01 09:41:00	1	25.375
3	T49*	V. cashi	N	2012-09-01 15:30:00	1	25.375
3	T49*	V. cashi	N	2012-09-01 21:45:00	1	25.875
3	T49*	V. cashi	N	2012-09-02 09:40:00	1	25.625
3	T49*	V. cashi	N	2012-09-02 16:04:00	1	25.375
3	T49*	V. cashi	N	2012-09-02 21:45:00	1	25.5
1	T14*	V. cashi	N	2012-09-03 09:55:00	1	25.875
1	T14*	V. cashi	N	2012-09-03 16:10:00	1	25.75
1	T14*	V. cashi	N	2012-09-03 21:33:00	1	25.75
1	T14*	V. cashi	N	2012-09-04 08:52:00	5	36
1	T14*	V. cashi	N	2012-09-04 15:30:00	2	29.75
1	T14*	V. cashi	N	2012-09-04 21:43:00	1	25.75
1	T14*	V. cashi	N	2012-09-05 09:49:00	1	25.375
1	T14*	V. cashi	N	2012-09-05 15:45:00	1	25.875
1	T14*	V. cashi	N	2012-09-05 21:38:00	1	26.375
2	T43*	V. cashi	N	2012-09-03 09:55:00	2	30.375
2	T43*	V. cashi	N	2012-09-03 16:10:00	2	30.25
2	T43*	V. cashi	N	2012-09-03 21:33:00	2	30.25
2	T43*	V. cashi	N	2012-09-04 08:52:00	2	29.875
2	T43*	V. cashi	N	2012-09-04 15:30:00	2	30.125
2	T43*	V. cashi	N	2012-09-04 21:43:00	2	30.375
2	T43*	V. cashi	N	2012-09-05 09:49:00	2	30
2	T43*	V. cashi	N	2012-09-05 15:45:00	2	30.25
2	T43*	V. cashi	N	2012-09-05 21:38:00	1	26.625
3	T29*	V. cashi	N	2012-09-03 09:55:00	4	33.875
3	T29*	V. cashi	N	2012-09-03 16:10:00	4	33.875
3	T29*	V. cashi	N	2012-09-03 21:33:00	3	31.25
3	T29*	V. cashi	N	2012-09-04 08:52:00	1	24.625
3	T29*	V. cashi	N	2012-09-04 15:30:00	1	24.75
3	T29*	V. cashi	N	2012-09-04 21:43:00	4	33.875
3	T29*	V. cashi	N	2012-09-05 09:49:00	1	24.625
3	T29*	V. cashi	N	2012-09-05 15:45:00	1	24.875
3	T29*	V. cashi	N	2012-09-05 21:38:00	1	25.5
1	T11	V. cashi	N	2012-09-06 08:55:00	1	26
1	T11	V. cashi	N	2012-09-06 15:23:00	1	25.875
1	T11	V. cashi	N	2012-09-06 21:35:00	8	32.75
1	T11	V. cashi	N	2012-09-07 10:03:00	1	26.375
1	T11	V. cashi	N	2012-09-07 15:44:00	1	26.5
1	T11	V. cashi	N	2012-09-07 21:35:00	1	27
1	T11	V. cashi	N	2012-09-08 09:47:00	1	27
1	T11	V. cashi	N	2012-09-08 15:35:00	5	37.875
1	T11	V. cashi	N	2012-09-08 21:43:00	1	26.375
2	T37	V. cashi	N	2012-09-06 08:55:00	1	26.5
2	T37	V. cashi	N	2012-09-06 15:23:00	1	26.125
2	T37	V. cashi	N	2012-09-06 21:35:00	1	26.625
2	T37	V. cashi	N	2012-09-07 10:03:00	1	26.75
2	T37	V. cashi	N	2012-09-07 15:44:00	1	27.125
2	T37	V. cashi	N	2012-09-07 21:35:00	1	27.25
2	T37	V. cashi	N	2012-09-08 09:47:00	1	27.375
2	T37	V. cashi	N	2012-09-08 15:35:00	1	26.5
2	T37	V. cashi	N	2012-09-08 21:43:00	8	33.5
3	T45	V. cashi	N	2012-09-06 08:55:00	2	27.5
3	T45	V. cashi	N	2012-09-06 15:23:00	3	30.625
3	T45	V. cashi	N	2012-09-06 21:35:00	8	30.875
3	T45	V. cashi	N	2012-09-07 10:03:00	1	25.25
3	T45	V. cashi	N	2012-09-07 15:44:00	1	25.625
3	T45	V. cashi	N	2012-09-07 21:35:00	8	31.5
3	T45	V. cashi	N	2012-09-08 09:47:00	3	31.625
3	T45	V. cashi	N	2012-09-08 15:35:00	3	31.25
3	T45	V. cashi	N	2012-09-08 21:43:00	7	42.875
1	T39	V. cashi	N	2012-09-12 09:50:00	8	32.625
1	T39	V. cashi	N	2012-09-12 15:36:00	1	26
1	T39	V. cashi	N	2012-09-12 21:40:00	1	26.625
1	T39	V. cashi	N	2012-09-13 08:54:00	1	26.375
1	T39	V. cashi	N	2012-09-13 15:25:00	1	26.25
1	T39	V. cashi	N	2012-09-13 21:35:00	1	27.25
1	T39	V. cashi	N	2012-09-14 09:50:00	4	34.125
1	T39	V. cashi	N	2012-09-14 15:43:00	1	26.25
1	T39	V. cashi	N	2012-09-14 21:35:00	8	33.25
2	T23*	V. cashi	N	2012-09-12 09:50:00	8	32.75
2	T23*	V. cashi	N	2012-09-12 15:36:00	8	32.875
2	T23*	V. cashi	N	2012-09-12 21:40:00	8	33.375
2	T23*	V. cashi	N	2012-09-13 08:54:00	8	32.75
2	T23*	V. cashi	N	2012-09-13 15:25:00	8	33
2	T23*	V. cashi	N	2012-09-13 21:35:00	8	33.625
1	T9*	V. cashi	N	2012-09-15 09:50:00	3	32.125
1	T9*	V. cashi	N	2012-09-15 15:07:00	3	32.125
1	T9*	V. cashi	N	2012-09-15 21:30:00	7	45.875
1	T9*	V. cashi	N	2012-09-16 09:55:00	1	25.5
1	T9*	V. cashi	N	2012-09-16 15:38:00	1	25.125
1	T9*	V. cashi	N	2012-09-16 21:48:00	8	32.875
1	T9*	V. cashi	N	2012-09-17 09:45:00	1	25.5
1	T9*	V. cashi	N	2012-09-17 15:37:00	1	25.5
1	T9*	V. cashi	N	2012-09-17 21:50:00	8	32.5

## Sheet: Tuscon weather data (2012)
WBANNO	UTC_DATE	UTC_TIME	LST_DATE	LST_TIME	AVG_AIR_TEMP_C	PRECIP_mm	SOLAR_RADIATION	SURFACE_TEMP_C	% RH	% soil moisture	soil temp_C
53131	20120603	700	20120603	0	32.24	24.4	0	22.9	12	0.018	32.2
53131	20120603	705	20120603	5	32.24	24.1	0	22.9	13	0.018	32.2
53131	20120603	710	20120603	10	32.24	24	0	22.8	13	0.018	31.9
53131	20120603	715	20120603	15	32.24	24.3	0	22.8	12	0.024	32
53131	20120603	720	20120603	20	32.24	24.4	0	22.7	12	0.019	31.7
53131	20120603	725	20120603	25	32.24	23.9	0	22.6	12	0.016	31.6
53131	20120603	730	20120603	30	32.24	24.4	0	22.6	12	0.016	31.7
53131	20120603	735	20120603	35	32.24	24.1	0	22.5	12	0.016	31.5
53131	20120603	740	20120603	40	32.24	24.4	0	22.4	12	0.016	31.4
53131	20120603	745	20120603	45	32.24	24.1	0	22.3	12	0.017	31.4
53131	20120603	750	20120603	50	32.24	23.5	0	22.1	12	0.017	31.3
53131	20120603	755	20120603	55	32.24	23.7	0	22	12	0.017	31.3
53131	20120603	800	20120603	100	32.24	24	0	21.9	12	0.017	31.2
53131	20120603	805	20120603	105	32.24	23.2	0	21.8	12	0.017	31.3
53131	20120603	810	20120603	110	32.24	22.5	0	21.5	13	0.017	31
53131	20120603	815	20120603	115	32.24	22.7	0	21.4	13	0.017	30.9
53131	20120603	820	20120603	120	32.24	23.3	0	21.3	12	0.017	31
53131	20120603	825	20120603	125	32.24	22.8	0	21.1	13	0.018	30.9
53131	20120603	830	20120603	130	32.24	22.5	0	21	13	0.018	30.8
53131	20120603	835	20120603	135	32.24	22.9	0	20.9	13	0.023	30.6
53131	20120603	840	20120603	140	32.24	23.1	0	20.7	13	0.023	30.7
53131	20120603	845	20120603	145	32.24	23.8	0	20.7	12	0.023	30.6
53131	20120603	850	20120603	150	32.24	23.3	0	20.6	12	0.023	30.4
53131	20120603	855	20120603	155	32.24	22.5	0	20.5	13	0.024	30.2
53131	20120603	900	20120603	200	32.24	22.5	0	20.4	13	0.024	30.3
53131	20120603	905	20120603	205	32.24	22.7	0	20.3	13	0.023	30.3
53131	20120603	910	20120603	210	32.24	22.8	0	20.2	12	0.023	30.1
53131	20120603	915	20120603	215	32.24	22.6	0	20.1	13	0.023	30
53131	20120603	920	20120603	220	32.24	22	0	20	13	0.023	30
53131	20120603	925	20120603	225	32.24	22.1	0	19.9	13	0.025	29.9
53131	20120603	930	20120603	230	32.24	21.7	0	19.8	13	0.022	29.7
53131	20120603	935	20120603	235	32.24	21.5	0	19.7	13	0.022	29.6
53131	20120603	940	20120603	240	32.24	21.9	0	19.7	13	0.025	29.6
53131	20120603	945	20120603	245	32.24	21.8	0	19.6	13	0.022	29.5
53131	20120603	950	20120603	250	32.24	21.8	0	19.5	13	0.023	29.5
53131	20120603	955	20120603	255	32.24	21.9	0	19.5	13	0.022	29.5
53131	20120603	1000	20120603	300	32.24	21.6	0	19.4	13	0.022	29.4
53131	20120603	1005	20120603	305	32.24	21.6	0	19.3	13	0.022	29.4
53131	20120603	1010	20120603	310	32.24	21.8	0	19.2	13	0.023	29.3
53131	20120603	1015	20120603	315	32.24	21.8	0	19.2	13	0.023	29
53131	20120603	1020	20120603	320	32.24	21.6	0	19.1	13	0.023	29.2
53131	20120603	1025	20120603	325	32.24	21.3	0	19	14	0.023	29
53131	20120603	1030	20120603	330	32.24	22.1	0	19	13	0.023	29
53131	20120603	1035	20120603	335	32.24	21.1	0	18.8	14	0.02	29
53131	20120603	1040	20120603	340	32.24	21.1	0	18.7	14	0.022	29
53131	20120603	1045	20120603	345	32.24	20.8	0	18.5	14	0.022	28.8
53131	20120603	1050	20120603	350	32.24	22.3	0	18.7	13	0.021	28.8
53131	20120603	1055	20120603	355	32.24	21.9	0	18.7	13	0.021	28.6
53131	20120603	1100	20120603	400	32.24	20.9	0	18.5	14	0.021	28.6
53131	20120603	1105	20120603	405	32.24	20.7	0	18.4	15	0.021	28.5
53131	20120603	1110	20120603	410	32.24	21	0	18.5	14	0.021	28.5
53131	20120603	1115	20120603	415	32.24	21.7	0	18.6	14	0.021	28.4
53131	20120603	1120	20120603	420	32.24	22.2	0	18.7	13	0.021	28.2
53131	20120603	1125	20120603	425	32.24	22.7	0	18.8	12	0.021	28.2
53131	20120603	1130	20120603	430	32.24	22.8	0	18.9	12	0.021	28.2
53131	20120603	1135	20120603	435	32.24	22.2	0	18.8	13	0.022	28.1
53131	20120603	1140	20120603	440	32.24	21.5	0	18.6	14	0.021	28
53131	20120603	1145	20120603	445	32.24	21.9	0	18.6	14	0.022	28.1
53131	20120603	1150	20120603	450	32.24	21.9	0	18.6	14	0.022	27.9
53131	20120603	1155	20120603	455	32.24	21.5	0	18.5	14	0.022	28
53131	20120603	1200	20120603	500	32.24	21	0	18.4	15	0.021	27.9
53131	20120603	1205	20120603	505	32.24	20.1	0	18.3	16	0.022	27.9
53131	20120603	1210	20120603	510	32.24	20.4	0	18.2	16	0.022	27.9
53131	20120603	1215	20120603	515	32.24	20.4	0	18.1	16	0.022	27.7
53131	20120603	1220	20120603	520	32.24	20.4	0	18	16	0.023	27.7
53131	20120603	1225	20120603	525	32.24	19.2	0	17.8	17	0.022	27.7
53131	20120603	1230	20120603	530	32.24	19.3	0	17.9	18	0.021	27.7
53131	20120603	1235	20120603	535	32.24	19.7	0	18	17	0.024	27.7
53131	20120603	1240	20120603	540	32.24	20.2	0	18.2	17	0.022	27.5
53131	20120603	1245	20120603	545	32.24	20.8	0	18.4	16	0.021	27.6
53131	20120603	1250	20120603	550	32.24	21.3	0	18.5	16	0.022	27.5
53131	20120603	1255	20120603	555	32.24	21.8	0	18.8	15	0.023	27.5
53131	20120603	1300	20120603	600	32.24	22.8	0	19.2	14	0.021	27.6
53131	20120603	1305	20120603	605	32.24	24.2	0	19.8	14	0.022	27.5
53131	20120603	1310	20120603	610	32.24	25	0	20.2	14	0.022	27.5
53131	20120603	1315	20120603	615	32.24	25.2	0	20.7	15	0.022	27.4
53131	20120603	1320	20120603	620	32.24	24.9	0	20.9	16	0.021	27.4
53131	20120603	1325	20120603	625	32.24	25.4	0	21.6	17	0.022	27.4
53131	20120603	1330	20120603	630	32.24	25.7	0	22.2	17	0.022	27.5
53131	20120603	1335	20120603	635	32.24	25.8	0	22.5	17	0.022	27.6
53131	20120603	1340	20120603	640	32.24	25.9	0	23	17	0.022	27.6
53131	20120603	1345	20120603	645	32.24	26	0	23.4	17	0.022	27.8
53131	20120603	1350	20120603	650	32.24	26.1	0	23.6	17	0.022	28
53131	20120603	1355	20120603	655	32.24	26.1	0	23.7	17	0.023	27.9
53131	20120603	1400	20120603	700	32.24	26.1	0	24	17	0.022	28.2
53131	20120603	1405	20120603	705	32.24	26.6	0	25	16	0.023	28.2
53131	20120603	1410	20120603	710	32.24	26.7	0	25.5	16	0.023	28.2
53131	20120603	1415	20120603	715	32.24	25.9	0	26.2	15	0.021	28.3
53131	20120603	1420	20120603	720	32.24	25.6	0	26.3	15	0.022	28.6
53131	20120603	1425	20120603	725	32.24	25.6	0	26.5	15	0.021	28.6
53131	20120603	1430	20120603	730	32.24	25.6	0	26.7	15	0.022	28.8
53131	20120603	1435	20120603	735	32.24	25.7	0	27	15	0.022	28.9
53131	20120603	1440	20120603	740	32.24	25.9	0	27.2	15	0.021	29.2
53131	20120603	1445	20120603	745	32.24	26.1	0	27.2	15	0.023	29.3
53131	20120603	1450	20120603	750	32.24	26.6	0	27.6	15	0.022	29.4
53131	20120603	1455	20120603	755	32.24	26.7	0	28	15	0.022	29.3
53131	20120603	1500	20120603	800	32.24	27.2	0	28.4	15	0.022	29.5
53131	20120603	1505	20120603	805	32.24	27.6	0	29.3	15	0.016	29.7
53131	20120603	1510	20120603	810	32.24	27.7	0	30.4	15	0.016	29.7
53131	20120603	1515	20120603	815	32.24	27.7	0	30.2	16	0.016	29.9
53131	20120603	1520	20120603	820	32.24	27.7	0	29.3	16	0.016	30
53131	20120603	1525	20120603	825	32.24	27.7	0	29.8	17	0.017	30.2
53131	20120603	1530	20120603	830	32.24	28.1	0	31.4	16	0.017	30.3
53131	20120603	1535	20120603	835	32.24	29	0	33.8	16	0.017	30.5
53131	20120603	1540	20120603	840	32.24	29.5	0	35.8	15	0.017	30.7
53131	20120603	1545	20120603	845	32.24	29.4	0	36.7	15	0.017	30.9
53131	20120603	1550	20120603	850	32.24	29.7	0	37.6	16	0.018	31.2
53131	20120603	1555	20120603	855	32.24	29.9	0	38.3	15	0.019	31.5
53131	20120603	1600	20120603	900	32.24	29	0	35.7	16	0.017	31.7
53131	20120603	1605	20120603	905	32.24	29.6	0	35.5	15	0.017	32.1
53131	20120603	1610	20120603	910	32.24	29.4	0	35.1	16	0.017	32.1
53131	20120603	1615	20120603	915	32.24	29.6	0	36.1	16	0.017	32.2
53131	20120603	1620	20120603	920	32.24	30	0	36.6	15	0.017	32.7
53131	20120603	1625	20120603	925	32.24	30.1	0	36.4	15	0.016	32.7
53131	20120603	1630	20120603	930	32.24	30.5	0	37.5	13	0.023	32.9
53131	20120603	1635	20120603	935	32.24	30.9	0	39.1	13	0.022	33
53131	20120603	1640	20120603	940	32.24	30.8	0	39.1	11	0.021	33.1
53131	20120603	1645	20120603	945	32.24	30.9	0	39.7	12	0.023	33.4
53131	20120603	1650	20120603	950	32.24	31.5	0	40.7	10	0.023	33.6
53131	20120603	1655	20120603	955	32.24	32	0	42.7	10	0.024	33.9
53131	20120603	1700	20120603	1000	32.24	32.1	0	43.7	11	0.023	34.1
53131	20120603	1705	20120603	1005	32.24	31.7	0	44.3	11	0.023	34.4
53131	20120603	1710	20120603	1010	32.24	31.9	0	45.1	11	0.024	34.9
53131	20120603	1715	20120603	1015	32.24	31.8	0	45.7	11	0.022	35.2
53131	20120603	1720	20120603	1020	32.24	32.1	0	47	11	0.026	35.5
53131	20120603	1725	20120603	1025	32.24	32	0	45.4	11	0.024	36.2
53131	20120603	1730	20120603	1030	32.24	32.1	0	46	11	0.024	36.5
53131	20120603	1735	20120603	1035	32.24	32.6	0	47.7	11	0.022	37
53131	20120603	1740	20120603	1040	32.24	32.8	0	49	11	0.024	37.1
53131	20120603	1745	20120603	1045	32.24	32.4	0	48.9	11	0.023	37.5
53131	20120603	1750	20120603	1050	32.24	32.2	0	47.9	12	0.026	37.8
53131	20120603	1755	20120603	1055	32.24	32.2	0	46.6	12	0.023	38.3
53131	20120603	1800	20120603	1100	32.24	31.9	0	45.9	12	0.025	38.4
53131	20120603	1805	20120603	1105	32.24	32	0	46.1	11	0.027	38.6
53131	20120603	1810	20120603	1110	32.24	31.8	0	45.5	12	0.026	39.1
53131	20120603	1815	20120603	1115	32.24	31.9	0	46.5	12	0.024	39.1
53131	20120603	1820	20120603	1120	32.24	32.7	0	48.4	12	0.026	39.3
53131	20120603	1825	20120603	1125	32.24	32.9	0	49.3	11	0.026	39.4
53131	20120603	1830	20120603	1130	32.24	33	0	50.6	11	0.023	39.9
53131	20120603	1835	20120603	1135	32.24	33.6	0	50.8	11	0.026	39.9
53131	20120603	1840	20120603	1140	32.24	33.2	0	50.7	12	0.025	40.3
53131	20120603	1845	20120603	1145	32.24	32.6	0	50.2	12	0.024	40.5
53131	20120603	1850	20120603	1150	32.24	33.4	0	50.1	12	0.026	40.5
53131	20120603	1855	20120603	1155	32.24	34	0	50.7	11	0.027	41
53131	20120603	1900	20120603	1200	32.24	33.5	0	50.2	11	0.027	41.2
53131	20120603	1905	20120603	1205	32.24	34.4	0	51.1	10	0.027	41.6
53131	20120603	1910	20120603	1210	32.24	35.2	0	52	9	0.027	41.8
53131	20120603	1915	20120603	1215	32.24	35.1	0	52.8	9	0.026	42
53131	20120603	1920	20120603	1220	32.24	35.2	0	53.9	9	0.028	42.3
53131	20120603	1925	20120603	1225	32.24	35.7	0	54.6	8	0.028	42.5
53131	20120603	1930	20120603	1230	32.24	35.8	0	53.8	7	0.03	42.8
53131	20120603	1935	20120603	1235	32.24	35.7	0	54	7	0.028	42.7
53131	20120603	1940	20120603	1240	32.24	35.6	0	52.6	7	0.028	43.2
53131	20120603	1945	20120603	1245	32.24	35.2	0	53	7	0.028	43.3
53131	20120603	1950	20120603	1250	32.24	35.8	0	53.4	7	0.028	43.8
53131	20120603	1955	20120603	1255	32.24	35.7	0	52.5	7	0.029	44
53131	20120603	2000	20120603	1300	32.24	35.5	0	52.3	7	0.029	44
53131	20120603	2005	20120603	1305	32.24	35.5	0	52.3	7	0.027	44.3
53131	20120603	2010	20120603	1310	32.24	35.5	0	53.8	7	0.027	44.6
53131	20120603	2015	20120603	1315	32.24	36.1	0	55.6	7	0.026	44.6
53131	20120603	2020	20120603	1320	32.24	36.2	0	55.4	6	0.03	45.1
53131	20120603	2025	20120603	1325	32.24	36.7	0	55.3	6	0.03	45.3
53131	20120603	2030	20120603	1330	32.24	35.7	0	53.8	7	0.032	45.3
53131	20120603	2035	20120603	1335	32.24	35.4	0	51.7	7	0.032	45.5
53131	20120603	2040	20120603	1340	32.24	35.7	0	51.1	6	0.032	45.5
53131	20120603	2045	20120603	1345	32.24	35.5	0	52	5	0.03	45.6
53131	20120603	2050	20120603	1350	32.24	35.4	0	52.2	6	0.031	45.9
53131	20120603	2055	20120603	1355	32.24	35.4	0	53	7	0.029	45.9
53131	20120603	2100	20120603	1400	32.24	35.7	0	53.1	7	0.029	45.9
53131	20120603	2105	20120603	1405	32.24	35.6	0	53.1	6	0.03	46.2
53131	20120603	2110	20120603	1410	32.24	36	0	54.4	6	0.03	46
53131	20120603	2115	20120603	1415	32.24	36.1	0	55.5	5	0.03	46.3
53131	20120603	2120	20120603	1420	32.24	36.4	0	55.2	5	0.03	46.3
53131	20120603	2125	20120603	1425	32.24	36.2	0	55.1	6	0.03	46.3
53131	20120603	2130	20120603	1430	32.24	36.8	0	55.8	6	0.03	46.4
53131	20120603	2135	20120603	1435	32.24	36.5	0	55.9	6	0.03	46.6
53131	20120603	2140	20120603	1440	32.24	35.5	0	53.5	7	0.03	46.7
53131	20120603	2145	20120603	1445	32.24	35.8	0	51.8	7	0.029	47.1
53131	20120603	2150	20120603	1450	32.24	35.2	0	50.5	7	0.031	46.8
53131	20120603	2155	20120603	1455	32.24	35.9	0	50.3	6	0.032	46.7
53131	20120603	2200	20120603	1500	32.24	35.8	0	50.4	6	0.032	46.8
53131	20120603	2205	20120603	1505	32.24	35.8	0	50.8	7	0.03	46.8
53131	20120603	2210	20120603	1510	32.24	36.2	0	52.2	7	0.03	47
53131	20120603	2215	20120603	1515	32.24	36	0	51	7	0.033	47
53131	20120603	2220	20120603	1520	32.24	35.6	0	50.7	7	0.032	46.7
53131	20120603	2225	20120603	1525	32.24	35.8	0	50.9	7	0.029	46.7
53131	20120603	2230	20120603	1530	32.24	36	0	51.1	7	0.029	46.6
53131	20120603	2235	20120603	1535	32.24	35.3	0	50.7	7	0.027	46.8
53131	20120603	2240	20120603	1540	32.24	35.7	0	50.2	7	0.027	46.6
53131	20120603	2245	20120603	1545	32.24	36	0	50	7	0.027	46.6
53131	20120603	2250	20120603	1550	32.24	35.8	0	49.6	7	0.028	46.3
53131	20120603	2255	20120603	1555	32.24	35.8	0	49.3	7	0.028	46.3
53131	20120603	2300	20120603	1600	32.24	35.3	0	49.2	7	0.028	46.5
53131	20120603	2305	20120603	1605	32.24	36	0	49.5	6	0.031	46.5
53131	20120603	2310	20120603	1610	32.24	35.6	0	49	6	0.03	46.2
53131	20120603	2315	20120603	1615	32.24	35.8	0	48.9	6	0.034	46.2
53131	20120603	2320	20120603	1620	32.24	35.6	0	48.8	6	0.03	46.2
53131	20120603	2325	20120603	1625	32.24	35.5	0	48.9	6	0.029	46
53131	20120603	2330	20120603	1630	32.24	35.6	0	48.9	6	0.028	45.7
53131	20120603	2335	20120603	1635	32.24	35.7	0	48.8	6	0.029	45.7
53131	20120603	2340	20120603	1640	32.24	35.8	0	48.3	6	0.031	45.6
53131	20120603	2345	20120603	1645	32.24	35.6	0	48	6	0.03	45.4
53131	20120603	2350	20120603	1650	32.24	35.4	0	47.7	6	0.029	45.4
53131	20120603	2355	20120603	1655	32.24	35.3	0	47.5	6	0.029	45.4
53131	20120604	0	20120603	1700	32.24	35.7	0	47	6	0.027	45.4
53131	20120604	5	20120603	1705	32.24	35.1	0	46.6	7	0.028	45.1
53131	20120604	10	20120603	1710	32.24	35.4	0	46.5	6	0.029	44.9
53131	20120604	15	20120603	1715	32.24	35.6	0	45.9	7	0.029	44.9
53131	20120604	20	20120603	1720	32.24	35.4	0	45.7	7	0.028	44.7
53131	20120604	25	20120603	1725	32.24	35.9	0	45.3	7	0.028	44.5
53131	20120604	30	20120603	1730	32.24	35.5	0	44.3	7	0.028	44.2
53131	20120604	35	20120603	1735	32.24	35.4	0	43.8	7	0.027	44
53131	20120604	40	20120603	1740	32.24	35.3	0	43.5	7	0.028	43.8
53131	20120604	45	20120603	1745	32.24	34.9	0	42.8	7	0.027	43.6
53131	20120604	50	20120603	1750	32.24	35.1	0	42.5	7	0.027	43.6
53131	20120604	55	20120603	1755	32.24	35	0	41.9	7	0.028	43.4
53131	20120604	100	20120603	1800	32.24	34.9	0	40.5	5	0.028	43.2
53131	20120604	105	20120603	1805	32.24	34.6	0	39.8	5	0.024	43
53131	20120604	110	20120603	1810	32.24	34.5	0	39.6	6	0.025	42.6
53131	20120604	115	20120603	1815	32.24	34.6	0	39.5	6	0.024	42.6
53131	20120604	120	20120603	1820	32.24	34.6	0	38.9	6	0.025	42.2
53131	20120604	125	20120603	1825	32.24	34.5	0	38.1	6	0.025	42
53131	20120604	130	20120603	1830	32.24	34.1	0	37.3	7	0.027	41.8
53131	20120604	135	20120603	1835	32.24	33.8	0	36.7	8	0.023	41.6
53131	20120604	140	20120603	1840	32.24	33.8	0	36.2	7	0.024	41.2
53131	20120604	145	20120603	1845	32.24	33.8	0	35.7	7	0.025	41.2
53131	20120604	150	20120603	1850	32.24	33.8	0	35.4	8	0.026	41.1
53131	20120604	155	20120603	1855	32.24	33.7	0	35.1	8	0.023	40.7
53131	20120604	200	20120603	1900	32.24	33.6	0	34.7	8	0.024	40.5
53131	20120604	205	20120603	1905	32.24	33.5	0	34.4	8	0.026	40.5
53131	20120604	210	20120603	1910	32.24	33.4	0	34	7	0.025	40.3
53131	20120604	215	20120603	1915	32.24	33.3	0	33.6	7	0.027	40.2
53131	20120604	220	20120603	1920	32.24	33.1	0	33.1	8	0.026	39.8
53131	20120604	225	20120603	1925	32.24	32.8	0	32.7	8	0.026	39.8
53131	20120604	230	20120603	1930	32.24	32.4	0	32.3	8	0.026	39.5
53131	20120604	235	20120603	1935	32.24	31.9	0	31.8	8	0.027	39.2
53131	20120604	240	20120603	1940	32.24	31.9	0	31.4	8	0.027	39
53131	20120604	245	20120603	1945	32.24	31.6	0	31.1	8	0.025	39
53131	20120604	250	20120603	1950	32.24	31	0	30.7	9	0.025	38.7
53131	20120604	255	20120603	1955	32.24	31	0	30.4	9	0.025	38.5
53131	20120604	300	20120603	2000	32.24	31.1	0	30.1	8	0.025	38.5
53131	20120604	305	20120603	2005	32.24	31.1	0	29.9	8	0.025	38
53131	20120604	310	20120603	2010	32.24	30.9	0	29.7	7	0.026	37.8
53131	20120604	315	20120603	2015	32.24	30.8	0	29.6	8	0.023	37.7
53131	20120604	320	20120603	2020	32.24	31.1	0	29.7	12	0.02	37.5
53131	20120604	325	20120603	2025	32.24	30.9	0	29.6	13	0.018	37.5
53131	20120604	330	20120603	2030	32.24	30.7	0	29.4	14	0.019	37.2
53131	20120604	335	20120603	2035	32.24	30.6	0	29.2	14	0.019	37.1
53131	20120604	340	20120603	2040	32.24	30.5	0	29	14	0.017	37
53131	20120604	345	20120603	2045	32.24	30.2	0	28.8	14	0.019	37
53131	20120604	350	20120603	2050	32.24	30.1	0	28.6	15	0.017	36.7
53131	20120604	355	20120603	2055	32.24	29.9	0	28.4	15	0.019	36.7
53131	20120604	400	20120603	2100	32.24	29.9	0	28.2	15	0.02	36.4
53131	20120604	405	20120603	2105	32.24	29.9	0	28.1	15	0.018	36.1
53131	20120604	410	20120603	2110	32.24	29.7	0	27.9	15	0.018	36.2
53131	20120604	415	20120603	2115	32.24	29.6	0	27.8	15	0.017	35.9
53131	20120604	420	20120603	2120	32.24	29.5	0	27.6	14	0.017	35.9
53131	20120604	425	20120603	2125	32.24	29.4	0	27.5	14	0.017	35.7
53131	20120604	430	20120603	2130	32.24	29.3	0	27.4	14	0.017	35.7
53131	20120604	435	20120603	2135	32.24	29.2	0	27.2	13	0.017	35.5
53131	20120604	440	20120603	2140	32.24	29.3	0	27.1	13	0.018	35.3
53131	20120604	445	20120603	2145	32.24	29.2	0	27	13	0.018	35.1
53131	20120604	450	20120603	2150	32.24	29	0	26.8	13	0.018	35.1
53131	20120604	455	20120603	2155	32.24	29	0	26.7	13	0.018	35.1
53131	20120604	500	20120603	2200	32.24	28.8	0	26.5	13	0.018	35
53131	20120604	505	20120603	2205	32.24	28.6	0	26.3	13	0.018	34.8
53131	20120604	510	20120603	2210	32.24	28.6	0	26.2	13	0.019	34.7
53131	20120604	515	20120603	2215	32.24	28.6	0	26.2	13	0.018	34.6
53131	20120604	520	20120603	2220	32.24	28.3	0	26	13	0.018	34.5
53131	20120604	525	20120603	2225	32.24	28.2	0	25.9	13	0.019	34.5
53131	20120604	530	20120603	2230	32.24	28.1	0	25.8	13	0.017	34.2
53131	20120604	535	20120603	2235	32.24	28.2	0	25.6	13	0.017	34.2
53131	20120604	540	20120603	2240	32.24	27.9	0	25.5	13	0.018	34
53131	20120604	545	20120603	2245	32.24	27.4	0	25.3	14	0.018	33.9
53131	20120604	550	20120603	2250	32.24	27.4	0	25.2	14	0.019	33.9
53131	20120604	555	20120603	2255	32.24	27	0	25	14	0.019	33.6
53131	20120604	600	20120603	2300	32.24	27	0	24.9	14	0.018	33.5
53131	20120604	605	20120603	2305	32.24	27	0	24.8	14	0.018	33.5
53131	20120604	610	20120603	2310	32.24	26.9	0	24.6	14	0.018	33.4
53131	20120604	615	20120603	2315	32.24	26.6	0	24.4	14	0.019	33.4
53131	20120604	620	20120603	2320	32.24	26.4	0	24.2	14	0.019	33.3
53131	20120604	625	20120603	2325	32.24	26.6	0	24.1	14	0.018	33.2
53131	20120604	630	20120603	2330	32.24	26.1	0	23.9	15	0.016	33.1
53131	20120604	635	20120603	2335	32.24	25.2	0	23.7	16	0.022	32.8
53131	20120604	640	20120603	2340	32.24	25	0	23.6	16	0.017	32.8
53131	20120604	645	20120603	2345	32.24	24	0	23.4	17	0.022	32.7
53131	20120604	650	20120603	2350	32.24	23.4	0	23.2	18	0.016	32.5
53131	20120604	655	20120603	2355	32.24	23.9	0	23.1	17	0.017	32.5
53131	20120604	700	20120604	0	32.24	24.2	0	23	17	0.017	32.4
53131	20120604	705	20120604	5	32.24	25.2	0	23.2	16	0.017	32.3
53131	20120604	710	20120604	10	32.24	24.2	0	22.9	16	0.017	32.3
53131	20120604	715	20120604	15	32.24	24.5	0	22.8	16	0.018	32.3
53131	20120604	720	20120604	20	32.24	25.1	0	22.6	16	0.017	32
53131	20120604	725	20120604	25	32.24	26.1	0	22.6	15	0.018	31.9
53131	20120604	730	20120604	30	32.24	26.3	0	22.5	15	0.017	31.8
53131	20120604	735	20120604	35	32.24	26.5	0	22.6	15	0.018	31.8
53131	20120604	740	20120604	40	32.24	26.3	0	22.5	15	0.023	31.7
53131	20120604	745	20120604	45	32.24	25.8	0	22.4	15	0.018	31.7
53131	20120604	750	20120604	50	32.24	25.7	0	22.2	16	0.018	31.5
53131	20120604	755	20120604	55	32.24	26.6	0	22.2	14	0.023	31.5
53131	20120604	800	20120604	100	32.24	26.5	0	22.2	14	0.018	31.4
53131	20120604	805	20120604	105	32.24	26.3	0	22.1	13	0.019	31.4
53131	20120604	810	20120604	110	32.24	26.1	0	22	13	0.019	31.3
53131	20120604	815	20120604	115	32.24	25.9	0	21.8	14	0.019	31.2
53131	20120604	820	20120604	120	32.24	25.6	0	21.8	14	0.018	31
53131	20120604	825	20120604	125	32.24	25.7	0	21.6	13	0.017	31.1
53131	20120604	830	20120604	130	32.24	25.7	0	21.6	12	0.017	31
53131	20120604	835	20120604	135	32.24	25.6	0	21.5	12	0.022	31
53131	20120604	840	20120604	140	32.24	25.2	0	21.3	13	0.023	30.9
53131	20120604	845	20120604	145	32.24	25.2	0	21.3	12	0.024	30.8
53131	20120604	850	20120604	150	32.24	25.4	0	21.2	12	0.023	30.5
53131	20120604	855	20120604	155	32.24	25.4	0	21.1	12	0.023	30.6
53131	20120604	900	20120604	200	32.24	25.6	0	21.1	11	0.023	30.3
53131	20120604	905	20120604	205	32.24	26.1	0	21.1	11	0.023	30.3
53131	20120604	910	20120604	210	32.24	25.9	0	21.1	11	0.023	30.3
53131	20120604	915	20120604	215	32.24	26	0	21.2	11	0.023	30.3
53131	20120604	920	20120604	220	32.24	26.3	0	21.3	10	0.024	30.2
53131	20120604	925	20120604	225	32.24	26.2	0	21.2	11	0.023	30.2
53131	20120604	930	20120604	230	32.24	26.1	0	21.1	11	0.024	30
53131	20120604	935	20120604	235	32.24	25.9	0	21.1	11	0.022	29.8
53131	20120604	940	20120604	240	32.24	25.9	0	21	11	0.024	29.9
53131	20120604	945	20120604	245	32.24	26	0	21	10	0.022	29.9
53131	20120604	950	20120604	250	32.24	26.1	0	21	10	0.022	29.9
53131	20120604	955	20120604	255	32.24	26	0	20.9	10	0.022	29.8
53131	20120604	1000	20120604	300	32.24	25.9	0	20.9	10	0.022	29.8
53131	20120604	1005	20120604	305	32.24	25.8	0	20.8	10	0.022	29.8
53131	20120604	1010	20120604	310	32.24	25.5	0	20.6	11	0.022	29.7
53131	20120604	1015	20120604	315	32.24	25.6	0	20.6	10	0.022	29.7
53131	20120604	1020	20120604	320	32.24	25.4	0	20.3	11	0.022	29.6
53131	20120604	1025	20120604	325	32.24	25.1	0	20.1	11	0.022	29.5
53131	20120604	1030	20120604	330	32.24	24.8	0	19.9	11	0.023	29.4
53131	20120604	1035	20120604	335	32.24	24.1	0	19.7	12	0.023	29.4
53131	20120604	1040	20120604	340	32.24	23.8	0	19.6	12	0.022	29.4
53131	20120604	1045	20120604	345	32.24	24.5	0	19.6	11	0.022	29.2
53131	20120604	1050	20120604	350	32.24	24.9	0	19.6	11	0.022	29.1
53131	20120604	1055	20120604	355	32.24	25.3	0	19.6	10	0.024	29.1
53131	20120604	1100	20120604	400	32.24	25.3	0	19.6	10	0.024	29
53131	20120604	1105	20120604	405	32.24	24.8	0	19.4	11	0.022	28.9
53131	20120604	1110	20120604	410	32.24	24.7	0	19.2	11	0.024	28.8
53131	20120604	1115	20120604	415	32.24	24.6	0	19.1	11	0.021	28.7
53131	20120604	1120	20120604	420	32.24	24.3	0	19	11	0.022	28.8
53131	20120604	1125	20120604	425	32.24	24.1	0	18.9	11	0.022	28.7
53131	20120604	1130	20120604	430	32.24	24	0	18.8	11	0.021	28.7
53131	20120604	1135	20120604	435	32.24	23.9	0	18.8	11	0.022	28.5
53131	20120604	1140	20120604	440	32.24	24.5	0	18.9	11	0.022	28.5
53131	20120604	1145	20120604	445	32.24	24.5	0	18.9	11	0.022	28.5
53131	20120604	1150	20120604	450	32.24	23.9	0	18.6	12	0.021	28.5
53131	20120604	1155	20120604	455	32.24	23.1	0	18.4	12	0.022	28.3
53131	20120604	1200	20120604	500	32.24	22.9	0	18.3	13	0.022	28.2
53131	20120604	1205	20120604	505	32.24	22.4	0	18.3	13	0.022	28.2
53131	20120604	1210	20120604	510	32.24	22.4	0	18.1	13	0.022	28.1
53131	20120604	1215	20120604	515	32.24	22.5	0	18.2	13	0.02	28
53131	20120604	1220	20120604	520	32.24	21.5	0	18.1	14	0.022	28.1
53131	20120604	1225	20120604	525	32.24	21.4	0	18	14	0.02	28
53131	20120604	1230	20120604	530	32.24	21.1	0	18	15	0.021	27.9
53131	20120604	1235	20120604	535	32.24	21.8	0	18.2	15	0.023	27.8
53131	20120604	1240	20120604	540	32.24	21.3	0	18.2	15	0.02	27.7
53131	20120604	1245	20120604	545	32.24	20.7	0	18.1	15	0.02	27.6
53131	20120604	1250	20120604	550	32.24	21.2	0	18.2	16	0.021	27.6
53131	20120604	1255	20120604	555	32.24	22	0	18.4	15	0.02	27.7
53131	20120604	1300	20120604	600	32.24	22.6	0	18.6	15	0.021	27.6
53131	20120604	1305	20120604	605	32.24	23.2	0	18.9	15	0.021	27.5
53131	20120604	1310	20120604	610	32.24	23.7	0	19.2	16	0.021	27.5
53131	20120604	1315	20120604	615	32.24	23.9	0	19.5	16	0.02	27.6
53131	20120604	1320	20120604	620	32.24	24.5	0	20.1	18	0.021	27.5
53131	20120604	1325	20120604	625	32.24	24.6	0	20.5	18	0.021	27.6
53131	20120604	1330	20120604	630	32.24	24.8	0	20.9	19	0.022	27.5
53131	20120604	1335	20120604	635	32.24	24.9	0	21.3	19	0.021	27.6
53131	20120604	1340	20120604	640	32.24	25.1	0	21.8	19	0.021	27.7
53131	20120604	1345	20120604	645	32.24	25.2	0	22.2	19	0.022	27.8
53131	20120604	1350	20120604	650	32.24	25.4	0	22.7	19	0.022	27.8
53131	20120604	1355	20120604	655	32.24	25.4	0	23.2	19	0.021	28.1
53131	20120604	1400	20120604	700	32.24	25.6	0	23.7	19	0.022	28.3
53131	20120604	1405	20120604	705	32.24	25.9	0	24.3	19	0.023	28.3
53131	20120604	1410	20120604	710	32.24	26	0	24.8	19	0.022	28.5
53131	20120604	1415	20120604	715	32.24	26.4	0	25.5	18	0.024	28.5
53131	20120604	1420	20120604	720	32.24	26.5	0	26	18	0.024	28.6
53131	20120604	1425	20120604	725	32.24	26.5	0	26.5	18	0.024	28.8
53131	20120604	1430	20120604	730	32.24	26.5	0	27.1	18	0.024	29.1
53131	20120604	1435	20120604	735	32.24	26.6	0	27.6	18	0.024	29.1
53131	20120604	1440	20120604	740	32.24	26.9	0	28.3	18	0.022	29.4
53131	20120604	1445	20120604	745	32.24	27	0	28.9	18	0.019	29.6
53131	20120604	1450	20120604	750	32.24	27.2	0	29.6	18	0.017	29.7
53131	20120604	1455	20120604	755	32.24	26.9	0	30	18	0.016	30
53131	20120604	1500	20120604	800	32.24	27.2	0	30.7	18	0.016	30.1
53131	20120604	1505	20120604	805	32.24	27.5	0	31.3	18	0.018	30.3
53131	20120604	1510	20120604	810	32.24	27.2	0	31.7	18	0.018	30.7
53131	20120604	1515	20120604	815	32.24	27.5	0	32.3	18	0.017	30.7
53131	20120604	1520	20120604	820	32.24	27.8	0	33	17	0.017	31
53131	20120604	1525	20120604	825	32.24	27.9	0	33.6	17	0.017	31.2
53131	20120604	1530	20120604	830	32.24	28.2	0	34.3	16	0.017	31.3
53131	20120604	1535	20120604	835	32.24	28.5	0	35.1	16	0.017	31.4
53131	20120604	1540	20120604	840	32.24	28.6	0	35.6	15	0.017	31.7
53131	20120604	1545	20120604	845	32.24	28.3	0	36.2	16	0.018	31.9
53131	20120604	1550	20120604	850	32.24	29	0	36.7	16	0.017	32.2
53131	20120604	1555	20120604	855	32.24	28.6	0	37.4	16	0.017	32.3
53131	20120604	1600	20120604	900	32.24	28.7	0	37.9	17	0.018	32.6
53131	20120604	1605	20120604	905	32.24	28.8	0	38.5	16	0.017	32.7
53131	20120604	1610	20120604	910	32.24	29.2	0	39.1	16	0.017	33
53131	20120604	1615	20120604	915	32.24	29.2	0	39.9	16	0.017	33.2
53131	20120604	1620	20120604	920	32.24	29.4	0	40.5	16	0.023	33.3
53131	20120604	1625	20120604	925	32.24	29.8	0	41.1	15	0.022	33.7
53131	20120604	1630	20120604	930	32.24	29.6	0	41.8	16	0.022	33.8
53131	20120604	1635	20120604	935	32.24	30.7	0	42.5	15	0.023	34.1
53131	20120604	1640	20120604	940	32.24	30.2	0	42.9	14	0.024	34.3
53131	20120604	1645	20120604	945	32.24	30.1	0	43	14	0.023	34.6
53131	20120604	1650	20120604	950	32.24	30.5	0	43.7	14	0.022	34.7
53131	20120604	1655	20120604	955	32.24	30.6	0	44.4	13	0.023	35
53131	20120604	1700	20120604	1000	32.24	30.8	0	44.6	12	0.022	35.6
53131	20120604	1705	20120604	1005	32.24	31.5	0	45.3	11	0.025	35.9
53131	20120604	1710	20120604	1010	32.24	30.8	0	45.8	11	0.025	36.3
53131	20120604	1715	20120604	1015	32.24	31.4	0	46.3	11	0.025	36.3
53131	20120604	1720	20120604	1020	32.24	31.7	0	46.7	10	0.026	36.9
53131	20120604	1725	20120604	1025	32.24	30.8	0	47.4	11	0.025	37.2
53131	20120604	1730	20120604	1030	32.24	31.5	0	48.2	11	0.024	37.6
53131	20120604	1735	20120604	1035	32.24	31.6	0	48.8	11	0.024	37.8
53131	20120604	1740	20120604	1040	32.24	31.5	0	49.2	11	0.025	37.9
53131	20120604	1745	20120604	1045	32.24	31.8	0	49.5	10	0.024	38.5
53131	20120604	1750	20120604	1050	32.24	32.1	0	49.7	10	0.026	38.7
53131	20120604	1755	20120604	1055	32.24	32.3	0	50.3	10	0.026	39.1
53131	20120604	1800	20120604	1100	32.24	32.4	0	50.7	10	0.024	39.5
53131	20120604	1805	20120604	1105	32.24	32.5	0	51.3	10	0.026	39.6
53131	20120604	1810	20120604	1110	32.24	33.1	0	51.1	9	0.028	40
53131	20120604	1815	20120604	1115	32.24	32.3	0	51.9	10	0.026	40.5
53131	20120604	1820	20120604	1120	32.24	32.8	0	52.5	10	0.028	40.9
53131	20120604	1825	20120604	1125	32.24	32.7	0	53.1	9	0.028	41.1
53131	20120604	1830	20120604	1130	32.24	33.2	0	52.9	9	0.028	41.3
53131	20120604	1835	20120604	1135	32.24	33.5	0	53.1	8	0.027	41.7
53131	20120604	1840	20120604	1140	32.24	34	0	53.2	8	0.028	41.7
53131	20120604	1845	20120604	1145	32.24	33.5	0	53.5	8	0.029	42
53131	20120604	1850	20120604	1150	32.24	33.5	0	53.4	8	0.027	42.2
53131	20120604	1855	20120604	1155	32.24	33.6	0	54.1	8	0.028	42.7
53131	20120604	1900	20120604	1200	32.24	33.9	0	54.6	7	0.028	42.9
53131	20120604	1905	20120604	1205	32.24	34.4	0	54.1	7	0.029	43.4
53131	20120604	1910	20120604	1210	32.24	34.4	0	54	6	0.029	43.4
53131	20120604	1915	20120604	1215	32.24	34.4	0	54.3	7	0.031	43.7
53131	20120604	1920	20120604	1220	32.24	34	0	55.3	7	0.03	44.1
53131	20120604	1925	20120604	1225	32.24	33.8	0	55.8	7	0.031	44.1
53131	20120604	1930	20120604	1230	32.24	35.8	0	55.6	5	0.03	44.1
53131	20120604	1935	20120604	1235	32.24	34.9	0	55.8	6	0.029	44.5
53131	20120604	1940	20120604	1240	32.24	34.6	0	55.6	6	0.03	45
53131	20120604	1945	20120604	1245	32.24	35.1	0	55.8	6	0.029	45.4
53131	20120604	1950	20120604	1250	32.24	35.3	0	56.1	6	0.03	45.4
53131	20120604	1955	20120604	1255	32.24	35	0	56.7	6	0.027	45.4
53131	20120604	2000	20120604	1300	32.24	35.8	0	56.7	5	0.03	45.9
53131	20120604	2005	20120604	1305	32.24	35.5	0	56.3	5	0.031	45.8
53131	20120604	2010	20120604	1310	32.24	35.2	0	56.4	5	0.029	46.3
53131	20120604	2015	20120604	1315	32.24	34.7	0	57.2	5	0.029	46.3
53131	20120604	2020	20120604	1320	32.24	35.5	0	56.9	5	0.029	46.7
53131	20120604	2025	20120604	1325	32.24	35.8	0	56.5	6	0.029	46.7
53131	20120604	2030	20120604	1330	32.24	35.6	0	56.8	6	0.028	47
53131	20120604	2035	20120604	1335	32.24	35.6	0	57.3	6	0.031	47.1
53131	20120604	2040	20120604	1340	32.24	35.2	0	57.2	7	0.027	47.1
53131	20120604	2045	20120604	1345	32.24	35.1	0	57.7	7	0.03	47.4
53131	20120604	2050	20120604	1350	32.24	35.3	0	57.6	7	0.031	47.4
53131	20120604	2055	20120604	1355	32.24	35.5	0	57.6	7	0.032	47.4
53131	20120604	2100	20120604	1400	32.24	36.2	0	57.7	7	0.032	47.5
53131	20120604	2105	20120604	1405	32.24	35.9	0	56.7	7	0.032	47.5
53131	20120604	2110	20120604	1410	32.24	35.8	0	57.1	7	0.031	47.8
53131	20120604	2115	20120604	1415	32.24	35.1	0	57.6	7	0.03	48.2
53131	20120604	2120	20120604	1420	32.24	35.8	0	57.2	7	0.032	48.2
53131	20120604	2125	20120604	1425	32.24	35.3	0	56.5	7	0.029	48.2
53131	20120604	2130	20120604	1430	32.24	35.6	0	56.4	7	0.032	48.2
53131	20120604	2135	20120604	1435	32.24	35.9	0	56.5	7	0.03	48.4
53131	20120604	2140	20120604	1440	32.24	35.9	0	56.9	7	0.028	48.7
53131	20120604	2145	20120604	1445	32.24	35.7	0	57.3	7	0.028	48.7
53131	20120604	2150	20120604	1450	32.24	35.8	0	56.6	7	0.03	48.7
53131	20120604	2155	20120604	1455	32.24	36.1	0	56.1	7	0.029	48.7
53131	20120604	2200	20120604	1500	32.24	35.4	0	56.5	7	0.028	48.8
53131	20120604	2205	20120604	1505	32.24	35.8	0	56.7	7	0.028	48.8
53131	20120604	2210	20120604	1510	32.24	36.3	0	56	7	0.03	49.1
53131	20120604	2215	20120604	1515	32.24	35.8	0	55.8	7	0.03	49
53131	20120604	2220	20120604	1520	32.24	36.1	0	56.1	6	0.031	48.7
53131	20120604	2225	20120604	1525	32.24	36.3	0	55.9	6	0.031	48.7
53131	20120604	2230	20120604	1530	32.24	36.2	0	56.1	6	0.031	49
53131	20120604	2235	20120604	1535	32.24	36.6	0	55.2	6	0.029	48.8
53131	20120604	2240	20120604	1540	32.24	37.2	0	54.6	5	0.03	48.5
53131	20120604	2245	20120604	1545	32.24	36.5	0	54.1	5	0.031	48.5
53131	20120604	2250	20120604	1550	32.24	36.7	0	53.8	5	0.031	48.5
53131	20120604	2255	20120604	1555	32.24	36.3	0	53.6	5	0.032	48.5
53131	20120604	2300	20120604	1600	32.24	36.6	0	53.3	5	0.031	48.5
53131	20120604	2305	20120604	1605	32.24	36	0	53.2	5	0.032	48.6
53131	20120604	2310	20120604	1610	32.24	35.5	0	53.2	6	0.029	48.6
53131	20120604	2315	20120604	1615	32.24	36.2	0	52.7	5	0.03	48.4
53131	20120604	2320	20120604	1620	32.24	37.2	0	52.2	5	0.027	48.4
53131	20120604	2325	20120604	1625	32.24	36.9	0	51.2	5	0.027	48.1
53131	20120604	2330	20120604	1630	32.24	36.7	0	50.9	5	0.03	48.1
53131	20120604	2335	20120604	1635	32.24	36.6	0	50	5	0.03	47.8
53131	20120604	2340	20120604	1640	32.24	36.6	0	49.8	5	0.031	48
53131	20120604	2345	20120604	1645	32.24	36.3	0	49.3	5	0.03	47.7
53131	20120604	2350	20120604	1650	32.24	36.8	0	49.2	5	0.032	47.4
53131	20120604	2355	20120604	1655	32.24	36.7	0	48.9	5	0.03	47.2
53131	20120605	0	20120604	1700	32.24	36.5	0	48.2	5	0.028	47
53131	20120605	5	20120604	1705	32.24	36.6	0	47.6	5	0.028	46.9
53131	20120605	10	20120604	1710	32.24	36.5	0	47.1	5	0.029	46.7
53131	20120605	15	20120604	1715	32.24	36.7	0	46.9	5	0.029	46.4
53131	20120605	20	20120604	1720	32.24	36.3	0	46	5	0.029	46.4
53131	20120605	25	20120604	1725	32.24	36.1	0	45.7	5	0.029	46.2
53131	20120605	30	20120604	1730	32.24	35.9	0	45.1	5	0.027	45.7
53131	20120605	35	20120604	1735	32.24	35.8	0	44.6	5	0.027	45.4
53131	20120605	40	20120604	1740	32.24	35.6	0	44	6	0.028	45.2
53131	20120605	45	20120604	1745	32.24	35.7	0	43.5	6	0.028	45.2
53131	20120605	50	20120604	1750	32.24	35.9	0	43.1	6	0.028	44.8
53131	20120605	55	20120604	1755	32.24	35.8	0	42.8	6	0.028	44.5
53131	20120605	100	20120604	1800	32.24	35.6	0	42.2	6	0.028	44.3
53131	20120605	105	20120604	1805	32.24	35.4	0	41.5	6	0.028	44.1
53131	20120605	110	20120604	1810	32.24	35.5	0	40.8	6	0.028	43.9
53131	20120605	115	20120604	1815	32.24	35.2	0	40.1	6	0.029	43.5
53131	20120605	120	20120604	1820	32.24	35.3	0	39.5	6	0.029	43.2
53131	20120605	125	20120604	1825	32.24	35	0	38.6	6	0.024	43.2
53131	20120605	130	20120604	1830	32.24	34.9	0	37.8	6	0.024	42.8
53131	20120605	135	20120604	1835	32.24	34.8	0	37	6	0.029	42.8
53131	20120605	140	20120604	1840	32.24	34.6	0	36.3	6	0.027	42.5
53131	20120605	145	20120604	1845	32.24	34.4	0	35.7	6	0.024	42.3
53131	20120605	150	20120604	1850	32.24	34.3	0	35.2	6	0.023	41.9
53131	20120605	155	20120604	1855	32.24	34.1	0	34.8	6	0.024	41.5
53131	20120605	200	20120604	1900	32.24	33.9	0	34.4	7	0.024	41.5
53131	20120605	205	20120604	1905	32.24	33.8	0	34	7	0.027	41.3
53131	20120605	210	20120604	1910	32.24	33.6	0	33.6	7	0.027	41
53131	20120605	215	20120604	1915	32.24	33.4	0	33.3	8	0.027	41
53131	20120605	220	20120604	1920	32.24	33.1	0	32.9	8	0.027	40.8
53131	20120605	225	20120604	1925	32.24	32.9	0	32.6	9	0.026	40.5
53131	20120605	230	20120604	1930	32.24	32.7	0	32.3	9	0.026	40.3
53131	20120605	235	20120604	1935	32.24	32.5	0	32	10	0.025	40.1
53131	20120605	240	20120604	1940	32.24	32.2	0	31.7	10	0.025	39.8
53131	20120605	245	20120604	1945	32.24	32	0	31.4	10	0.026	39.5
53131	20120605	250	20120604	1950	32.24	31.9	0	31.1	10	0.025	39.5
53131	20120605	255	20120604	1955	32.24	31.7	0	30.9	10	0.025	39.1
53131	20120605	300	20120604	2000	32.24	31.5	0	30.6	10	0.024	39
53131	20120605	305	20120604	2005	32.24	31.4	0	30.4	10	0.025	38.8
53131	20120605	310	20120604	2010	32.24	31.3	0	30.2	10	0.024	38.8
53131	20120605	315	20120604	2015	32.24	31.1	0	29.9	10	0.023	38.5
53131	20120605	320	20120604	2020	32.24	30.9	0	29.7	10	0.024	38.4
53131	20120605	325	20120604	2025	32.24	30.7	0	29.5	10	0.023	38.2
53131	20120605	330	20120604	2030	32.24	30.7	0	29.4	10	0.018	37.9
53131	20120605	335	20120604	2035	32.24	30.4	0	29.1	10	0.017	37.8
53131	20120605	340	20120604	2040	32.24	30.3	0	28.9	10	0.019	37.7
53131	20120605	345	20120604	2045	32.24	30.2	0	28.8	10	0.017	37.5
53131	20120605	350	20120604	2050	32.24	30.1	0	28.6	10	0.017	37.4
53131	20120605	355	20120604	2055	32.24	30	0	28.4	10	0.017	37.1
53131	20120605	400	20120604	2100	32.24	29.7	0	28.2	10	0.017	36.9
53131	20120605	405	20120604	2105	32.24	29.5	0	28	11	0.017	36.9
53131	20120605	410	20120604	2110	32.24	29.6	0	27.9	11	0.018	36.8
53131	20120605	415	20120604	2115	32.24	29.5	0	27.8	11	0.018	36.5
53131	20120605	420	20120604	2120	32.24	29.4	0	27.6	11	0.018	36.4
53131	20120605	425	20120604	2125	32.24	29.2	0	27.4	11	0.019	36.4
53131	20120605	430	20120604	2130	32.24	29.1	0	27.2	11	0.017	36
53131	20120605	435	20120604	2135	32.24	29	0	27.1	11	0.018	36.1
53131	20120605	440	20120604	2140	32.24	28.9	0	26.9	11	0.019	35.9
53131	20120605	445	20120604	2145	32.24	28.7	0	26.7	12	0.019	35.8
53131	20120605	450	20120604	2150	32.24	28.4	0	26.5	12	0.018	35.6
53131	20120605	455	20120604	2155	32.24	28.5	0	26.4	12	0.018	35.5
53131	20120605	500	20120604	2200	32.24	28.4	0	26.3	12	0.018	35.5
53131	20120605	505	20120604	2205	32.24	28.2	0	26.2	12	0.017	35.3
53131	20120605	510	20120604	2210	32.24	28.1	0	26	12	0.016	35.1
53131	20120605	515	20120604	2215	32.24	28.1	0	25.9	12	0.019	35.3
53131	20120605	520	20120604	2220	32.24	28	0	25.7	12	0.017	34.8
53131	20120605	525	20120604	2225	32.24	27.7	0	25.5	13	0.02	34.7
53131	20120605	530	20120604	2230	32.24	27.8	0	25.4	13	0.019	34.6
53131	20120605	535	20120604	2235	32.24	27.6	0	25.3	13	0.018	34.6
53131	20120605	540	20120604	2240	32.24	27.5	0	25	13	0.018	34.5
53131	20120605	545	20120604	2245	32.24	27.4	0	24.8	13	0.02	34.3
53131	20120605	550	20120604	2250	32.24	27	0	24.6	13	0.02	34.3
53131	20120605	555	20120604	2255	32.24	26.9	0	24.5	13	0.02	34
53131	20120605	600	20120604	2300	32.24	26.9	0	24.4	13	0.019	34
53131	20120605	605	20120604	2305	32.24	26.8	0	24.3	13	0.016	34
53131	20120605	610	20120604	2310	32.24	26.9	0	24.2	13	0.017	33.8
53131	20120605	615	20120604	2315	32.24	26.6	0	24	14	0.017	33.5
53131	20120605	620	20120604	2320	32.24	26.1	0	23.9	14	0.018	33.7
53131	20120605	625	20120604	2325	32.24	25.7	0	23.7	14	0.017	33.5
53131	20120605	630	20120604	2330	32.24	25.4	0	23.5	15	0.017	33.5
53131	20120605	635	20120604	2335	32.24	25.5	0	23.4	15	0.017	33.4
53131	20120605	640	20120604	2340	32.24	25.3	0	23.2	15	0.018	33.2
53131	20120605	645	20120604	2345	32.24	24.7	0	23	15	0.017	33.1
53131	20120605	650	20120604	2350	32.24	24.4	0	22.9	16	0.017	33
53131	20120605	655	20120604	2355	32.24	23.6	0	22.8	16	0.022	32.7
53131	20120605	700	20120605	0	32.24	23.5	0	22.6	16	0.018	32.9
53131	20120605	705	20120605	5	32.24	23.5	0	22.6	16	0.022	32.5
53131	20120605	710	20120605	10	32.24	23.3	0	22.4	16	0.018	32.6
53131	20120605	715	20120605	15	32.24	24.2	0	22.4	15	0.018	32.5
53131	20120605	720	20120605	20	32.24	24.4	0	22.3	15	0.018	32.4
53131	20120605	725	20120605	25	32.24	23.9	0	22.2	15	0.018	32.3
53131	20120605	730	20120605	30	32.24	23.8	0	22.1	16	0.018	32.2
53131	20120605	735	20120605	35	32.24	23.1	0	21.9	16	0.024	32.1
53131	20120605	740	20120605	40	32.24	23	0	21.8	16	0.018	32
53131	20120605	745	20120605	45	32.24	22.8	0	21.7	17	0.019	32
53131	20120605	750	20120605	50	32.24	22.8	0	21.6	17	0.017	31.9
53131	20120605	755	20120605	55	32.24	23.2	0	21.5	17	0.017	31.6
53131	20120605	800	20120605	100	32.24	22.9	0	21.5	17	0.017	31.6
53131	20120605	805	20120605	105	32.24	22.3	0	21.3	17	0.018	31.6
53131	20120605	810	20120605	110	32.24	22.2	0	21.2	17	0.017	31.4
53131	20120605	815	20120605	115	32.24	21.7	0	21.1	18	0.022	31.3
53131	20120605	820	20120605	120	32.24	21.6	0	20.9	19	0.018	31.3
53131	20120605	825	20120605	125	32.24	22	0	20.9	18	0.018	31.2
53131	20120605	830	20120605	130	32.24	22.6	0	20.8	18	0.018	31.1
53131	20120605	835	20120605	135	32.24	22.1	0	20.7	18	0.023	30.9
53131	20120605	840	20120605	140	32.24	22.5	0	20.7	17	0.018	31
53131	20120605	845	20120605	145	32.24	22.3	0	20.6	17	0.024	31
53131	20120605	850	20120605	150	32.24	22.1	0	20.5	17	0.024	30.8
53131	20120605	855	20120605	155	32.24	21.2	0	20.4	18	0.022	30.7
53131	20120605	900	20120605	200	32.24	20.4	0	20.2	20	0.022	30.7
53131	20120605	905	20120605	205	32.24	20.4	0	20.1	19	0.021	30.5
53131	20120605	910	20120605	210	32.24	20.9	0	20	19	0.024	30.5
53131	20120605	915	20120605	215	32.24	20.4	0	19.9	20	0.022	30.5
53131	20120605	920	20120605	220	32.24	22.1	0	20.1	17	0.022	30.4
53131	20120605	925	20120605	225	32.24	21.4	0	20	17	0.022	30.1
53131	20120605	930	20120605	230	32.24	22.2	0	20	16	0.022	30.2
53131	20120605	935	20120605	235	32.24	21.7	0	19.9	17	0.022	29.9
53131	20120605	940	20120605	240	32.24	21.3	0	19.8	17	0.022	29.9
53131	20120605	945	20120605	245	32.24	21.1	0	19.7	17	0.021	29.9
53131	20120605	950	20120605	250	32.24	21.1	0	19.7	17	0.023	30
53131	20120605	955	20120605	255	32.24	22	0	19.8	16	0.022	29.9
53131	20120605	1000	20120605	300	32.24	22.7	0	19.8	16	0.022	29.8
53131	20120605	1005	20120605	305	32.24	23.6	0	19.8	15	0.022	29.7
53131	20120605	1010	20120605	310	32.24	21.8	0	19.6	17	0.022	29.7
53131	20120605	1015	20120605	315	32.24	21	0	19.5	18	0.024	29.5
53131	20120605	1020	20120605	320	32.24	20.4	0	19.3	19	0.023	29.5
53131	20120605	1025	20120605	325	32.24	20.2	0	19.1	19	0.024	29.5
53131	20120605	1030	20120605	330	32.24	20.6	0	19	18	0.023	29.5
53131	20120605	1035	20120605	335	32.24	20.4	0	18.9	19	0.021	29.4
53131	20120605	1040	20120605	340	32.24	19.3	0	18.8	20	0.022	29.3
53131	20120605	1045	20120605	345	32.24	18.9	0	18.7	23	0.022	29.3
53131	20120605	1050	20120605	350	32.24	18.6	0	18.6	23	0.022	29.1
53131	20120605	1055	20120605	355	32.24	19	0	18.5	23	0.021	29.2
53131	20120605	1100	20120605	400	32.24	19.3	0	18.5	22	0.022	29
53131	20120605	1105	20120605	405	32.24	19.5	0	18.5	21	0.022	28.9
53131	20120605	1110	20120605	410	32.24	19.1	0	18.4	21	0.022	28.9
53131	20120605	1115	20120605	415	32.24	19	0	18.3	21	0.022	28.8
53131	20120605	1120	20120605	420	32.24	19.8	0	18.3	21	0.022	28.7
53131	20120605	1125	20120605	425	32.24	19.8	0	18.3	20	0.022	28.6
53131	20120605	1130	20120605	430	32.24	19.5	0	18.3	21	0.022	28.6
53131	20120605	1135	20120605	435	32.24	19.5	0	18.2	21	0.022	28.5
53131	20120605	1140	20120605	440	32.24	19.5	0	18.2	21	0.022	28.4
53131	20120605	1145	20120605	445	32.24	19.6	0	18.1	21	0.022	28.4
53131	20120605	1150	20120605	450	32.24	19.7	0	18.1	21	0.02	28.3
53131	20120605	1155	20120605	455	32.24	19.8	0	18.1	21	0.02	28.2
53131	20120605	1200	20120605	500	32.24	19.8	0	18.1	21	0.02	28.2
53131	20120605	1205	20120605	505	32.24	19.9	0	18.1	20	0.02	28.2
53131	20120605	1210	20120605	510	32.24	19.8	0	18	21	0.021	28.2
53131	20120605	1215	20120605	515	32.24	19.8	0	17.9	21	0.021	28
53131	20120605	1220	20120605	520	32.24	19.5	0	17.8	21	0.021	28.1
53131	20120605	1225	20120605	525	32.24	18.1	0	17.7	24	0.021	27.9
53131	20120605	1230	20120605	530	32.24	18.2	0	17.7	24	0.023	27.9
53131	20120605	1235	20120605	535	32.24	18.4	0	17.7	24	0.021	27.9
53131	20120605	1240	20120605	540	32.24	17.9	0	17.7	25	0.021	27.9
53131	20120605	1245	20120605	545	32.24	18.3	0	17.7	24	0.021	27.7
53131	20120605	1250	20120605	550	32.24	19.2	0	17.8	23	0.021	27.8
53131	20120605	1255	20120605	555	32.24	18.9	0	17.8	23	0.022	27.7
53131	20120605	1300	20120605	600	32.24	20	0	18	22	0.023	27.7
53131	20120605	1305	20120605	605	32.24	19.7	0	18.1	22	0.021	27.5
53131	20120605	1310	20120605	610	32.24	20.7	0	18.4	21	0.023	27.5
53131	20120605	1315	20120605	615	32.24	21.6	0	18.7	20	0.021	27.5
53131	20120605	1320	20120605	620	32.24	22.2	0	19.1	19	0.021	27.6
53131	20120605	1325	20120605	625	32.24	22.6	0	19.6	19	0.023	27.5
53131	20120605	1330	20120605	630	32.24	22.9	0	20.1	19	0.022	27.5
53131	20120605	1335	20120605	635	32.24	23.1	0	20.6	19	0.023	27.6
53131	20120605	1340	20120605	640	32.24	23.2	0	21.1	19	0.021	27.7
53131	20120605	1345	20120605	645	32.24	23.2	0	21.6	19	0.023	27.7
53131	20120605	1350	20120605	650	32.24	23.2	0	22	19	0.021	27.8
53131	20120605	1355	20120605	655	32.24	23.1	0	22.5	19	0.021	27.9
53131	20120605	1400	20120605	700	32.24	23.5	0	23.1	19	0.021	28.1
53131	20120605	1405	20120605	705	32.24	23.8	0	23.6	18	0.021	28.3
53131	20120605	1410	20120605	710	32.24	24.2	0	24.2	18	0.022	28.4
53131	20120605	1415	20120605	715	32.24	24.5	0	24.8	18	0.022	28.6
53131	20120605	1420	20120605	720	32.24	25.4	0	25.6	17	0.022	28.7
53131	20120605	1425	20120605	725	32.24	26.2	0	26.3	17	0.022	28.9
53131	20120605	1430	20120605	730	32.24	26.4	0	27	17	0.022	29.1
53131	20120605	1435	20120605	735	32.24	26.2	0	27.6	17	0.022	29.2
53131	20120605	1440	20120605	740	32.24	26.4	0	28.3	17	0.022	29.3
53131	20120605	1445	20120605	745	32.24	26.6	0	28.9	17	0.017	29.6
53131	20120605	1450	20120605	750	32.24	26.9	0	29.5	16	0.017	29.9
53131	20120605	1455	20120605	755	32.24	26.8	0	30.1	16	0.017	30.1
53131	20120605	1500	20120605	800	32.24	27.1	0	30.7	16	0.017	30.4
53131	20120605	1505	20120605	805	32.24	27.1	0	31.4	16	0.018	30.5
53131	20120605	1510	20120605	810	32.24	27.1	0	32	16	0.019	30.7
53131	20120605	1515	20120605	815	32.24	27.5	0	32.8	16	0.018	30.8
53131	20120605	1520	20120605	820	32.24	27.7	0	33.3	16	0.017	31.1
53131	20120605	1525	20120605	825	32.24	28.1	0	34	15	0.016	31.4
53131	20120605	1530	20120605	830	32.24	28	0	34.6	16	0.018	31.6
53131	20120605	1535	20120605	835	32.24	28.2	0	35.2	15	0.017	31.7
53131	20120605	1540	20120605	840	32.24	28	0	35.7	16	0.016	32.1
53131	20120605	1545	20120605	845	32.24	28.6	0	36.3	15	0.015	32.2
53131	20120605	1550	20120605	850	32.24	28.5	0	36.9	15	0.016	32.6
53131	20120605	1555	20120605	855	32.24	28.4	0	37.6	16	0.016	32.7
53131	20120605	1600	20120605	900	32.24	28.9	0	38.3	15	0.017	32.9
53131	20120605	1605	20120605	905	32.24	28.6	0	38.9	15	0.016	33.2
53131	20120605	1610	20120605	910	32.24	28.6	0	39.3	15	0.017	33.3
53131	20120605	1615	20120605	915	32.24	28.9	0	40	15	0.017	33.7
53131	20120605	1620	20120605	920	32.24	29.2	0	40.7	15	0.016	33.8
53131	20120605	1625	20120605	925	32.24	28.7	0	41.2	15	0.022	33.9
53131	20120605	1630	20120605	930	32.24	29.1	0	42	15	0.022	34.3
53131	20120605	1635	20120605	935	32.24	29.7	0	42.3	14	0.022	34.6
53131	20120605	1640	20120605	940	32.24	29.6	0	43.2	14	0.023	34.7
53131	20120605	1645	20120605	945	32.24	29.7	0	43.7	14	0.022	35
53131	20120605	1650	20120605	950	32.24	29.5	0	44.2	14	0.021	35.2
53131	20120605	1655	20120605	955	32.24	29.7	0	44.7	14	0.022	35.6
53131	20120605	1700	20120605	1000	32.24	30	0	45.2	14	0.023	36
53131	20120605	1705	20120605	1005	32.24	30.6	0	45.9	14	0.024	36.3
53131	20120605	1710	20120605	1010	32.24	30.9	0	46.6	13	0.023	36.6
53131	20120605	1715	20120605	1015	32.24	30.9	0	47.1	13	0.022	37
53131	20120605	1720	20120605	1020	32.24	31.3	0	47.7	12	0.024	37.5
53131	20120605	1725	20120605	1025	32.24	31	0	48.3	13	0.024	37.6
53131	20120605	1730	20120605	1030	32.24	31.7	0	48.8	12	0.024	38
53131	20120605	1735	20120605	1035	32.24	31.5	0	48.5	12	0.024	38.3
53131	20120605	1740	20120605	1040	32.24	32.4	0	49.2	12	0.026	38.8
53131	20120605	1745	20120605	1045	32.24	31.4	0	49.6	12	0.026	38.9
53131	20120605	1750	20120605	1050	32.24	31.5	0	50.4	12	0.026	39.3
53131	20120605	1755	20120605	1055	32.24	31.3	0	50.7	12	0.027	39.8
53131	20120605	1800	20120605	1100	32.24	32.5	0	50.9	12	0.026	39.8
53131	20120605	1805	20120605	1105	32.24	32.6	0	51.3	11	0.025	40.2
53131	20120605	1810	20120605	1110	32.24	32	0	52.1	12	0.026	40.7
53131	20120605	1815	20120605	1115	32.24	32.5	0	52.5	12	0.025	40.9
53131	20120605	1820	20120605	1120	32.24	33	0	52.4	11	0.028	41.3
53131	20120605	1825	20120605	1125	32.24	32.5	0	53	11	0.027	41.5
53131	20120605	1830	20120605	1130	32.24	33.4	0	53.4	11	0.027	41.8
53131	20120605	1835	20120605	1135	32.24	33.4	0	53.2	11	0.027	41.7
53131	20120605	1840	20120605	1140	32.24	33.2	0	53.3	11	0.029	42.5
53131	20120605	1845	20120605	1145	32.24	32.6	0	53.9	11	0.026	42.7
53131	20120605	1850	20120605	1150	32.24	33.3	0	54.2	10	0.029	42.9
53131	20120605	1855	20120605	1155	32.24	32.5	0	54.7	10	0.029	43.1
53131	20120605	1900	20120605	1200	32.24	33.2	0	55	10	0.03	43.4
53131	20120605	1905	20120605	1205	32.24	33	0	55	11	0.029	43.7
53131	20120605	1910	20120605	1210	32.24	33.2	0	55.1	11	0.031	43.9
53131	20120605	1915	20120605	1215	32.24	32.9	0	55.8	11	0.028	44
53131	20120605	1920	20120605	1220	32.24	33.1	0	55.7	11	0.028	44.5
53131	20120605	1925	20120605	1225	32.24	33.8	0	55.8	10	0.028	44.5
53131	20120605	1930	20120605	1230	32.24	33.3	0	56.3	10	0.027	44.9
53131	20120605	1935	20120605	1235	32.24	34.9	0	56.3	9	0.029	45
53131	20120605	1940	20120605	1240	32.24	34.2	0	56.3	10	0.029	45.4
53131	20120605	1945	20120605	1245	32.24	34.6	0	56.1	9	0.029	45.7
53131	20120605	1950	20120605	1250	32.24	34.1	0	56.8	9	0.029	46.1
53131	20120605	1955	20120605	1255	32.24	34	0	57	10	0.029	46.1
53131	20120605	2000	20120605	1300	32.24	35.1	0	57.4	9	0.029	46.1
53131	20120605	2005	20120605	1305	32.24	35.1	0	56.9	9	0.028	46.6
53131	20120605	2010	20120605	1310	32.24	34.6	0	57	9	0.03	46.7
53131	20120605	2015	20120605	1315	32.24	34.3	0	57.4	10	0.028	46.7
53131	20120605	2020	20120605	1320	32.24	34.8	0	57.7	9	0.03	47
53131	20120605	2025	20120605	1325	32.24	35.1	0	57.4	9	0.029	47
53131	20120605	2030	20120605	1330	32.24	33.8	0	57.4	10	0.029	47.1
53131	20120605	2035	20120605	1335	32.24	34.4	0	57.4	9	0.028	47.4
53131	20120605	2040	20120605	1340	32.24	34.9	0	56.9	9	0.03	47.4
53131	20120605	2045	20120605	1345	32.24	34.6	0	57.7	9	0.03	47.8
53131	20120605	2050	20120605	1350	32.24	35.6	0	57.6	9	0.032	47.8
53131	20120605	2055	20120605	1355	32.24	35.3	0	57.3	9	0.029	47.8
53131	20120605	2100	20120605	1400	32.24	35.6	0	57.5	8	0.031	48.1
53131	20120605	2105	20120605	1405	32.24	35	0	57.7	9	0.032	48.5
53131	20120605	2110	20120605	1410	32.24	35.3	0	58.3	8	0.029	48.5
53131	20120605	2115	20120605	1415	32.24	35.4	0	58	8	0.029	48.5
53131	20120605	2120	20120605	1420	32.24	35.7	0	58	8	0.03	48.7
53131	20120605	2125	20120605	1425	32.24	36.1	0	57.7	8	0.029	48.7
53131	20120605	2130	20120605	1430	32.24	35.5	0	57.4	8	0.031	48.7
53131	20120605	2135	20120605	1435	32.24	36.4	0	57.4	8	0.031	49
53131	20120605	2140	20120605	1440	32.24	36.3	0	56.6	8	0.031	49.1
53131	20120605	2145	20120605	1445	32.24	36.1	0	56.9	8	0.031	49.1
53131	20120605	2150	20120605	1450	32.24	35.9	0	56.6	8	0.028	49.1
53131	20120605	2155	20120605	1455	32.24	35.9	0	56.7	8	0.03	49.4
53131	20120605	2200	20120605	1500	32.24	35.9	0	56.3	7	0.031	49.6
53131	20120605	2205	20120605	1505	32.24	35.9	0	56.1	7	0.029	49.3
53131	20120605	2210	20120605	1510	32.24	36.6	0	55.4	7	0.029	49.3
53131	20120605	2215	20120605	1515	32.24	36.8	0	55.7	7	0.031	49.3
53131	20120605	2220	20120605	1520	32.24	36.4	0	55.6	7	0.031	49.3
53131	20120605	2225	20120605	1525	32.24	36.4	0	54.6	7	0.032	49.4
53131	20120605	2230	20120605	1530	32.24	36.2	0	54.3	7	0.033	49.4
53131	20120605	2235	20120605	1535	32.24	36.4	0	54.8	7	0.03	49.4
53131	20120605	2240	20120605	1540	32.24	36.4	0	54.8	7	0.031	49.4
53131	20120605	2245	20120605	1545	32.24	37	0	54.3	6	0.031	49.2
53131	20120605	2250	20120605	1550	32.24	37.1	0	54.1	6	0.032	49.2
53131	20120605	2255	20120605	1555	32.24	35.9	0	53.7	7	0.032	48.9
53131	20120605	2300	20120605	1600	32.24	36.3	0	53.4	7	0.032	48.9
53131	20120605	2305	20120605	1605	32.24	36.6	0	53.5	7	0.032	48.6
53131	20120605	2310	20120605	1610	32.24	36.7	0	52.5	6	0.03	48.6
53131	20120605	2315	20120605	1615	32.24	36.9	0	51.8	6	0.03	48.6
53131	20120605	2320	20120605	1620	32.24	37.1	0	51.4	6	0.028	48.8
53131	20120605	2325	20120605	1625	32.24	36.5	0	50.9	7	0.029	48.5
53131	20120605	2330	20120605	1630	32.24	36.9	0	50.6	6	0.03	48.3
53131	20120605	2335	20120605	1635	32.24	36.8	0	50.2	6	0.03	48
53131	20120605	2340	20120605	1640	32.24	36.5	0	49.6	6	0.031	48
53131	20120605	2345	20120605	1645	32.24	36.8	0	49	6	0.028	48
53131	20120605	2350	20120605	1650	32.24	36.8	0	48.9	6	0.03	47.7
53131	20120605	2355	20120605	1655	32.24	36.5	0	48.5	6	0.031	47.3
53131	20120606	0	20120605	1700	32.24	36.4	0	48.2	6	0.028	47.3
53131	20120606	5	20120605	1705	32.24	36.3	0	47.8	6	0.03	47.3
53131	20120606	10	20120605	1710	32.24	36.4	0	47.2	6	0.03	46.8
53131	20120606	15	20120605	1715	32.24	36.6	0	46.7	6	0.03	46.8
53131	20120606	20	20120605	1720	32.24	36.3	0	46.1	6	0.028	46.8
53131	20120606	25	20120605	1725	32.24	36.1	0	45.4	6	0.028	46.3
53131	20120606	30	20120605	1730	32.24	35.9	0	45	6	0.029	46.3
53131	20120606	35	20120605	1735	32.24	36	0	44.4	6	0.03	45.8
53131	20120606	40	20120605	1740	32.24	35.8	0	43.9	6	0.03	45.6
53131	20120606	45	20120605	1745	32.24	35.8	0	43.6	6	0.028	45.3
53131	20120606	50	20120605	1750	32.24	35.6	0	42.9	7	0.028	44.9
53131	20120606	55	20120605	1755	32.24	35.7	0	42.5	7	0.029	44.9
53131	20120606	100	20120605	1800	32.24	35.5	0	41.8	7	0.029	44.7
53131	20120606	105	20120605	1805	32.24	35.5	0	41.6	7	0.028	44.1
53131	20120606	110	20120605	1810	32.24	35.7	0	41.1	7	0.029	44
53131	20120606	115	20120605	1815	32.24	35.4	0	40.5	6	0.029	43.6
53131	20120606	120	20120605	1820	32.24	35.4	0	39.8	7	0.027	43.4
53131	20120606	125	20120605	1825	32.24	35	0	38.8	8	0.027	43.4
53131	20120606	130	20120605	1830	32.24	34.9	0	38	8	0.027	43.2
53131	20120606	135	20120605	1835	32.24	34.8	0	37.2	8	0.028	42.8
53131	20120606	140	20120605	1840	32.24	34.6	0	36.6	8	0.024	42.6
53131	20120606	145	20120605	1845	32.24	34.5	0	36	8	0.026	42.4
53131	20120606	150	20120605	1850	32.24	34.3	0	35.5	8	0.024	42.2
53131	20120606	155	20120605	1855	32.24	34.2	0	35	8	0.027	41.7
53131	20120606	200	20120605	1900	32.24	34	0	34.6	8	0.026	41.7
53131	20120606	205	20120605	1905	32.24	33.8	0	34.2	8	0.027	41.7
53131	20120606	210	20120605	1910	32.24	33.7	0	33.8	9	0.025	41.1
53131	20120606	215	20120605	1915	32.24	33.4	0	33.5	9	0.025	41
53131	20120606	220	20120605	1920	32.24	33.2	0	33.1	9	0.026	40.8
53131	20120606	225	20120605	1925	32.24	33	0	32.7	9	0.026	40.6
53131	20120606	230	20120605	1930	32.24	32.8	0	32.4	9	0.026	40.3
53131	20120606	235	20120605	1935	32.24	32.7	0	32.1	9	0.027	40.3
53131	20120606	240	20120605	1940	32.24	32.4	0	31.8	9	0.026	40
53131	20120606	245	20120605	1945	32.24	32.3	0	31.5	9	0.024	40
53131	20120606	250	20120605	1950	32.24	32.1	0	31.3	9	0.026	39.6
53131	20120606	255	20120605	1955	32.24	31.9	0	31	9	0.022	39.5
53131	20120606	300	20120605	2000	32.24	31.7	0	30.8	10	0.025	39.3
53131	20120606	305	20120605	2005	32.24	31.6	0	30.5	10	0.026	39
53131	20120606	310	20120605	2010	32.24	31.3	0	30.3	10	0.022	39
53131	20120606	315	20120605	2015	32.24	31.1	0	30	10	0.024	38.8
53131	20120606	320	20120605	2020	32.24	30.8	0	29.8	10	0.023	38.7
53131	20120606	325	20120605	2025	32.24	30.7	0	29.6	11	0.017	38.4
53131	20120606	330	20120605	2030	32.24	30.4	0	29.4	11	0.017	38.2
53131	20120606	335	20120605	2035	32.24	30.3	0	29.1	11	0.017	38.1
53131	20120606	340	20120605	2040	32.24	30.1	0	29	11	0.017	37.9
53131	20120606	345	20120605	2045	32.24	30.1	0	28.8	11	0.017	37.8
53131	20120606	350	20120605	2050	32.24	29.9	0	28.6	12	0.019	37.5
53131	20120606	355	20120605	2055	32.24	29.7	0	28.4	12	0.019	37.5
53131	20120606	400	20120605	2100	32.24	29.7	0	28.3	12	0.019	37.2
53131	20120606	405	20120605	2105	32.24	29.7	0	28.1	12	0.018	37.2
53131	20120606	410	20120605	2110	32.24	29.3	0	27.9	12	0.017	36.9
53131	20120606	415	20120605	2115	32.24	29.4	0	27.8	12	0.019	36.7
53131	20120606	420	20120605	2120	32.24	29.5	0	27.8	12	0.018	36.7
53131	20120606	425	20120605	2125	32.24	29.6	0	27.6	12	0.019	36.4
53131	20120606	430	20120605	2130	32.24	29.5	0	27.5	13	0.019	36.4
53131	20120606	435	20120605	2135	32.24	29.5	0	27.5	13	0.019	36.3
53131	20120606	440	20120605	2140	32.24	29.5	0	27.4	13	0.019	35.9
53131	20120606	445	20120605	2145	32.24	29.3	0	27.3	13	0.02	36
53131	20120606	450	20120605	2150	32.24	29.1	0	27.1	14	0.019	35.9
53131	20120606	455	20120605	2155	32.24	29.2	0	27	14	0.018	35.6
53131	20120606	500	20120605	2200	32.24	29.1	0	26.9	14	0.018	35.6
53131	20120606	505	20120605	2205	32.24	28.9	0	26.8	14	0.02	35.6
53131	20120606	510	20120605	2210	32.24	28.7	0	26.6	15	0.019	35.4
53131	20120606	515	20120605	2215	32.24	28.6	0	26.5	15	0.02	35.4
53131	20120606	520	20120605	2220	32.24	28.3	0	26.3	15	0.018	35.3
53131	20120606	525	20120605	2225	32.24	28.2	0	26.2	15	0.02	35.1
53131	20120606	530	20120605	2230	32.24	28.1	0	26	16	0.02	35
53131	20120606	535	20120605	2235	32.24	28	0	25.9	16	0.02	34.7
53131	20120606	540	20120605	2240	32.24	28	0	25.8	16	0.02	34.6
53131	20120606	545	20120605	2245	32.24	28	0	25.7	17	0.018	34.6
53131	20120606	550	20120605	2250	32.24	27.9	0	25.6	17	0.018	34.5
53131	20120606	555	20120605	2255	32.24	27.9	0	25.6	17	0.017	34.5
53131	20120606	600	20120605	2300	32.24	27.7	0	25.4	18	0.017	34.2
53131	20120606	605	20120605	2305	32.24	27.5	0	25.2	18	0.016	34.1
53131	20120606	610	20120605	2310	32.24	27.3	0	25	18	0.017	34.1
53131	20120606	615	20120605	2315	32.24	26.9	0	24.8	18	0.017	34.1
53131	20120606	620	20120605	2320	32.24	26.6	0	24.6	19	0.022	34
53131	20120606	625	20120605	2325	32.24	26.1	0	24.4	19	0.017	33.9
53131	20120606	630	20120605	2330	32.24	26.1	0	24.3	19	0.017	33.8
53131	20120606	635	20120605	2335	32.24	26.5	0	24.2	19	0.018	33.7
53131	20120606	640	20120605	2340	32.24	26.6	0	24.2	18	0.017	33.7
53131	20120606	645	20120605	2345	32.24	26.7	0	24.1	18	0.017	33.6
53131	20120606	650	20120605	2350	32.24	26.8	0	24	17	0.018	33.4
53131	20120606	655	20120605	2355	32.24	26.6	0	23.9	17	0.018	33.3
53131	20120606	700	20120606	0	32.24	26.6	0	23.9	17	0.017	33.2
53131	20120606	705	20120606	5	32.24	26.5	0	23.8	17	0.018	33.1
53131	20120606	710	20120606	10	32.24	26.3	0	23.6	18	0.024	33
53131	20120606	715	20120606	15	32.24	26.3	0	23.6	18	0.019	32.7
53131	20120606	720	20120606	20	32.24	25.9	0	23.4	18	0.019	32.9
53131	20120606	725	20120606	25	32.24	25.6	0	23.2	19	0.017	32.6
53131	20120606	730	20120606	30	32.24	25.4	0	23.1	19	0.019	32.5
53131	20120606	735	20120606	35	32.24	25.7	0	23	19	0.017	32.5
53131	20120606	740	20120606	40	32.24	25.9	0	22.9	18	0.019	32.5
53131	20120606	745	20120606	45	32.24	25	0	22.7	19	0.02	32.4
53131	20120606	750	20120606	50	32.24	24.3	0	22.6	20	0.017	32.2
53131	20120606	755	20120606	55	32.24	25	0	22.5	19	0.017	32.3
53131	20120606	800	20120606	100	32.24	24.8	0	22.3	19	0.018	32.1
53131	20120606	805	20120606	105	32.24	24.4	0	22.2	19	0.017	31.9
53131	20120606	810	20120606	110	32.24	24.6	0	22.1	19	0.018	31.9
53131	20120606	815	20120606	115	32.24	24.7	0	22.1	19	0.018	31.8
53131	20120606	820	20120606	120	32.24	24.6	0	22	20	0.018	31.7
53131	20120606	825	20120606	125	32.24	24.2	0	22	19	0.018	31.6
53131	20120606	830	20120606	130	32.24	24.4	0	21.9	18	0.018	31.6
53131	20120606	835	20120606	135	32.24	24.5	0	21.8	18	0.019	31.4
53131	20120606	840	20120606	140	32.24	24	0	21.7	17	0.024	31.4
53131	20120606	845	20120606	145	32.24	24.1	0	21.6	16	0.017	31.3
53131	20120606	850	20120606	150	32.24	24	0	21.5	16	0.017	31.3
53131	20120606	855	20120606	155	32.24	23.9	0	21.4	16	0.017	31.3
53131	20120606	900	20120606	200	32.24	23.3	0	21.3	16	0.017	31.1
53131	20120606	905	20120606	205	32.24	22	0	21.1	18	0.016	31
53131	20120606	910	20120606	210	32.24	21.9	0	21	19	0.016	31
53131	20120606	915	20120606	215	32.24	23	0	20.9	19	0.017	31
53131	20120606	920	20120606	220	32.24	23.4	0	20.9	19	0.022	30.8
53131	20120606	925	20120606	225	32.24	23.5	0	20.8	19	0.022	30.9
53131	20120606	930	20120606	230	32.24	23.5	0	20.8	17	0.022	30.7
53131	20120606	935	20120606	235	32.24	23.1	0	20.7	17	0.022	30.5
53131	20120606	940	20120606	240	32.24	22.2	0	20.5	18	0.022	30.5
53131	20120606	945	20120606	245	32.24	22.7	0	20.4	17	0.023	30.4
53131	20120606	950	20120606	250	32.24	23.4	0	20.4	14	0.024	30.4
53131	20120606	955	20120606	255	32.24	21.9	0	20.2	16	0.024	30.3
53131	20120606	1000	20120606	300	32.24	21.7	0	20	17	0.024	30.3
53131	20120606	1005	20120606	305	32.24	21.9	0	19.9	16	0.023	30.1
53131	20120606	1010	20120606	310	32.24	20.9	0	19.8	18	0.024	30
53131	20120606	1015	20120606	315	32.24	21.2	0	19.7	19	0.023	29.9
53131	20120606	1020	20120606	320	32.24	21.2	0	19.6	20	0.022	29.9
53131	20120606	1025	20120606	325	32.24	21.4	0	19.5	20	0.022	29.9
53131	20120606	1030	20120606	330	32.24	20.2	0	19.4	22	0.025	29.9
53131	20120606	1035	20120606	335	32.24	19.6	0	19.3	24	0.021	29.7
53131	20120606	1040	20120606	340	32.24	20.1	0	19.2	22	0.022	29.6
53131	20120606	1045	20120606	345	32.24	20.1	0	19.1	23	0.022	29.7
53131	20120606	1050	20120606	350	32.24	19.2	0	19	26	0.022	29.4
53131	20120606	1055	20120606	355	32.24	19.6	0	18.9	22	0.022	29.5
53131	20120606	1100	20120606	400	32.24	19.3	0	18.8	22	0.022	29.4
53131	20120606	1105	20120606	405	32.24	18.3	0	18.7	23	0.022	29.3
53131	20120606	1110	20120606	410	32.24	18.7	0	18.6	23	0.022	29.2
53131	20120606	1115	20120606	415	32.24	18.4	0	18.5	24	0.022	29.2
53131	20120606	1120	20120606	420	32.24	18.3	0	18.4	25	0.022	29.1
53131	20120606	1125	20120606	425	32.24	19.2	0	18.4	26	0.022	29.1
53131	20120606	1130	20120606	430	32.24	18	0	18.3	24	0.023	29
53131	20120606	1135	20120606	435	32.24	18.8	0	18.3	24	0.021	28.8
53131	20120606	1140	20120606	440	32.24	18.3	0	18.2	23	0.021	28.8
53131	20120606	1145	20120606	445	32.24	18.3	0	18.1	24	0.021	28.8
53131	20120606	1150	20120606	450	32.24	18	0	18	25	0.021	28.8
53131	20120606	1155	20120606	455	32.24	18.2	0	17.9	24	0.021	28.6
53131	20120606	1200	20120606	500	32.24	17.8	0	17.8	25	0.021	28.6
53131	20120606	1205	20120606	505	32.24	17.9	0	17.7	24	0.021	28.5
53131	20120606	1210	20120606	510	32.24	18.1	0	17.7	24	0.021	28.3
53131	20120606	1215	20120606	515	32.24	17.9	0	17.6	24	0.021	28.2
53131	20120606	1220	20120606	520	32.24	18	0	17.6	24	0.021	28.3
53131	20120606	1225	20120606	525	32.24	17.8	0	17.6	25	0.021	28.1
53131	20120606	1230	20120606	530	32.24	17.7	0	17.5	26	0.021	28.2
53131	20120606	1235	20120606	535	32.24	17.8	0	17.5	25	0.023	28.1
53131	20120606	1240	20120606	540	32.24	18	0	17.5	26	0.021	28
53131	20120606	1245	20120606	545	32.24	19.3	0	17.6	28	0.021	28
53131	20120606	1250	20120606	550	32.24	19.8	0	17.8	30	0.022	28
53131	20120606	1255	20120606	555	32.24	19.7	0	17.9	31	0.022	27.9
53131	20120606	1300	20120606	600	32.24	19.7	0	18	32	0.022	27.8
53131	20120606	1305	20120606	605	32.24	19.6	0	18.1	32	0.023	27.7
53131	20120606	1310	20120606	610	32.24	20	0	18.3	32	0.023	27.7
53131	20120606	1315	20120606	615	32.24	20.3	0	18.6	31	0.021	27.7
53131	20120606	1320	20120606	620	32.24	20.7	0	19	30	0.021	27.7
53131	20120606	1325	20120606	625	32.24	21.4	0	19.4	29	0.021	27.7
53131	20120606	1330	20120606	630	32.24	22	0	20	28	0.02	27.7
53131	20120606	1335	20120606	635	32.24	22.3	0	20.5	27	0.021	27.7
53131	20120606	1340	20120606	640	32.24	22.7	0	21	27	0.021	27.9
53131	20120606	1345	20120606	645	32.24	23	0	21.5	26	0.021	27.9
53131	20120606	1350	20120606	650	32.24	23.5	0	22.1	25	0.021	28
53131	20120606	1355	20120606	655	32.24	23.8	0	22.7	24	0.021	28.3
53131	20120606	1400	20120606	700	32.24	24	0	23.2	24	0.021	28.2
53131	20120606	1405	20120606	705	32.24	24.1	0	23.7	24	0.022	28.4
53131	20120606	1410	20120606	710	32.24	24.2	0	24.2	24	0.022	28.5
53131	20120606	1415	20120606	715	32.24	24.2	0	24.8	24	0.022	28.8
53131	20120606	1420	20120606	720	32.24	24.2	0	25.3	23	0.023	28.8
53131	20120606	1425	20120606	725	32.24	24.7	0	25.9	22	0.023	29
53131	20120606	1430	20120606	730	32.24	24.7	0	26.5	22	0.024	29.3
53131	20120606	1435	20120606	735	32.24	25.3	0	27.2	21	0.021	29.4
53131	20120606	1440	20120606	740	32.24	25.2	0	27.8	21	0.022	29.5
53131	20120606	1445	20120606	745	32.24	25.4	0	28.5	21	0.018	29.7
53131	20120606	1450	20120606	750	32.24	25.7	0	29.2	20	0.018	29.9
53131	20120606	1455	20120606	755	32.24	26	0	29.9	19	0.015	30.1
53131	20120606	1500	20120606	800	32.24	26.1	0	30.6	19	0.018	30.5
53131	20120606	1505	20120606	805	32.24	26.8	0	31.2	18	0.016	30.5
53131	20120606	1510	20120606	810	32.24	26.8	0	31.8	18	0.016	30.7
53131	20120606	1515	20120606	815	32.24	27.2	0	32.6	17	0.016	30.9
53131	20120606	1520	20120606	820	32.24	27.3	0	33.2	16	0.017	31.1
53131	20120606	1525	20120606	825	32.24	27.5	0	34	16	0.016	31.3
53131	20120606	1530	20120606	830	32.24	27.8	0	34.7	15	0.017	31.6
53131	20120606	1535	20120606	835	32.24	28.1	0	35.3	14	0.017	31.9
53131	20120606	1540	20120606	840	32.24	28.7	0	36.1	13	0.017	32.2
53131	20120606	1545	20120606	845	32.24	28.7	0	36.7	13	0.017	32.3
53131	20120606	1550	20120606	850	32.24	29.1	0	37.4	13	0.016	32.6
53131	20120606	1555	20120606	855	32.24	29.5	0	38	13	0.016	32.7
53131	20120606	1600	20120606	900	32.24	30.1	0	38.7	13	0.016	32.9
53131	20120606	1605	20120606	905	32.24	29.5	0	39.4	14	0.018	33.2
53131	20120606	1610	20120606	910	32.24	29.8	0	40.1	14	0.017	33.4
53131	20120606	1615	20120606	915	32.24	29.7	0	40.6	15	0.017	33.7
53131	20120606	1620	20120606	920	32.24	30	0	41.1	15	0.017	33.8
53131	20120606	1625	20120606	925	32.24	30.4	0	41.6	15	0.018	34
53131	20120606	1630	20120606	930	32.24	30.7	0	42.1	15	0.018	34.3
53131	20120606	1635	20120606	935	32.24	30.4	0	42.6	15	0.019	34.5
53131	20120606	1640	20120606	940	32.24	30.3	0	43.3	15	0.023	34.7
53131	20120606	1645	20120606	945	32.24	30.8	0	43.7	14	0.024	35
53131	20120606	1650	20120606	950	32.24	31	0	44.3	14	0.021	35.3
53131	20120606	1655	20120606	955	32.24	31.4	0	44.8	14	0.021	35.6
53131	20120606	1700	20120606	1000	32.24	31	0	45.3	14	0.024	36
53131	20120606	1705	20120606	1005	32.24	30.8	0	46.3	14	0.024	36.3
53131	20120606	1710	20120606	1010	32.24	31.8	0	46.5	14	0.023	36.6
53131	20120606	1715	20120606	1015	32.24	31.5	0	46.9	14	0.023	37
53131	20120606	1720	20120606	1020	32.24	30.6	0	47.4	15	0.026	37.2
53131	20120606	1725	20120606	1025	32.24	31.9	0	48.3	14	0.024	37.6
53131	20120606	1730	20120606	1030	32.24	32.2	0	48.4	13	0.024	38.1
53131	20120606	1735	20120606	1035	32.24	31.7	0	49.2	14	0.024	38.2
53131	20120606	1740	20120606	1040	32.24	32	0	49.4	13	0.024	38.6
53131	20120606	1745	20120606	1045	32.24	32	0	49.9	13	0.024	38.9
53131	20120606	1750	20120606	1050	32.24	32.9	0	50.7	12	0.025	39.1
53131	20120606	1755	20120606	1055	32.24	32.7	0	50.7	13	0.023	39.5
53131	20120606	1800	20120606	1100	32.24	32.4	0	51	13	0.024	39.9
53131	20120606	1805	20120606	1105	32.24	32.7	0	51.1	12	0.025	40
53131	20120606	1810	20120606	1110	32.24	32.8	0	52	12	0.026	40.5
53131	20120606	1815	20120606	1115	32.24	33.3	0	52.1	11	0.028	40.9
53131	20120606	1820	20120606	1120	32.24	32.9	0	52.8	11	0.029	41.1
53131	20120606	1825	20120606	1125	32.24	32.6	0	53.3	11	0.028	41.6
53131	20120606	1830	20120606	1130	32.24	34	0	53.1	9	0.026	41.8
53131	20120606	1835	20120606	1135	32.24	33.8	0	53.5	9	0.027	42
53131	20120606	1840	20120606	1140	32.24	33.5	0	54	9	0.026	42.5
53131	20120606	1845	20120606	1145	32.24	34.2	0	53.4	8	0.027	42.7
53131	20120606	1850	20120606	1150	32.24	33.9	0	54.3	7	0.027	43
53131	20120606	1855	20120606	1155	32.24	34.5	0	54.7	6	0.029	43.2
53131	20120606	1900	20120606	1200	32.24	33.9	0	55.1	7	0.033	43.4
53131	20120606	1905	20120606	1205	32.24	34.8	0	55.8	7	0.03	43.8
53131	20120606	1910	20120606	1210	32.24	33.9	0	55.8	7	0.029	43.9
53131	20120606	1915	20120606	1215	32.24	34.9	0	56.2	6	0.031	44.5
53131	20120606	1920	20120606	1220	32.24	35.8	0	55.8	5	0.029	44.5
53131	20120606	1925	20120606	1225	32.24	36.6	0	55	3	0.031	44.7
53131	20120606	1930	20120606	1230	32.24	36.2	0	54.6	3	0.03	45.2
53131	20120606	1935	20120606	1235	32.24	36.6	0	55.2	2	0.029	45.4
53131	20120606	1940	20120606	1240	32.24	36.8	0	54.8	2	0.029	45.4
53131	20120606	1945	20120606	1245	32.24	36.5	0	55.7	3	0.028	45.8
53131	20120606	1950	20120606	1250	32.24	36.2	0	55.3	2	0.028	45.8
53131	20120606	1955	20120606	1255	32.24	36.7	0	55.9	3	0.029	45.8
53131	20120606	2000	20120606	1300	32.24	37	0	56.3	3	0.028	46.3
53131	20120606	2005	20120606	1305	32.24	37.7	0	56.6	2	0.03	46.7
53131	20120606	2010	20120606	1310	32.24	37.5	0	56.2	2	0.03	46.4
53131	20120606	2015	20120606	1315	32.24	36.8	0	56	4	0.029	47
53131	20120606	2020	20120606	1320	32.24	37.1	0	56.5	5	0.03	47
53131	20120606	2025	20120606	1325	32.24	36.6	0	56.3	3	0.029	47.1
53131	20120606	2030	20120606	1330	32.24	37	0	57	3	0.029	47.1
53131	20120606	2035	20120606	1335	32.24	37.4	0	56.5	2	0.031	47.4
53131	20120606	2040	20120606	1340	32.24	38.1	0	56.1	3	0.03	47.4
53131	20120606	2045	20120606	1345	32.24	36.9	0	56.3	3	0.033	47.5
53131	20120606	2050	20120606	1350	32.24	37.3	0	55.8	2	0.031	47.5
53131	20120606	2055	20120606	1355	32.24	37	0	55.9	3	0.032	47.8
53131	20120606	2100	20120606	1400	32.24	37.9	0	56.6	2	0.03	48.1
53131	20120606	2105	20120606	1405	32.24	37.8	0	56.9	2	0.03	48.2
53131	20120606	2110	20120606	1410	32.24	37.8	0	56.6	2	0.03	47.9
53131	20120606	2115	20120606	1415	32.24	37.9	0	56	2	0.031	48.4
53131	20120606	2120	20120606	1420	32.24	38.1	0	56	2	0.031	48.7
53131	20120606	2125	20120606	1425	32.24	38.3	0	55.9	2	0.031	48.4
53131	20120606	2130	20120606	1430	32.24	37.8	0	55.5	2	0.031	48.4
53131	20120606	2135	20120606	1435	32.24	37.4	0	56.2	2	0.031	48.7
53131	20120606	2140	20120606	1440	32.24	37.2	0	56	2	0.031	48.8
53131	20120606	2145	20120606	1445	32.24	37.3	0	55.6	2	0.029	48.8
53131	20120606	2150	20120606	1450	32.24	37.5	0	55.4	2	0.029	48.8
53131	20120606	2155	20120606	1455	32.24	37.8	0	55.5	2	0.031	49
53131	20120606	2200	20120606	1500	32.24	37.8	0	55.7	2	0.03	49
53131	20120606	2205	20120606	1505	32.24	38.1	0	56	2	0.03	49
53131	20120606	2210	20120606	1510	32.24	38.1	0	55.1	2	0.031	49
53131	20120606	2215	20120606	1515	32.24	37.8	0	55	2	0.03	49
53131	20120606	2220	20120606	1520	32.24	38.7	0	55	2	0.03	48.8
53131	20120606	2225	20120606	1525	32.24	37.1	0	54.2	2	0.03	49.1
53131	20120606	2230	20120606	1530	32.24	37.8	0	54	2	0.03	48.8
53131	20120606	2235	20120606	1535	32.24	37.6	0	53.8	2	0.03	48.8
53131	20120606	2240	20120606	1540	32.24	38	0	53.8	2	0.03	48.8
53131	20120606	2245	20120606	1545	32.24	38.3	0	53.2	2	0.03	48.9
53131	20120606	2250	20120606	1550	32.24	37.8	0	53.4	2	0.032	48.9
53131	20120606	2255	20120606	1555	32.24	37.3	0	53.3	2	0.032	48.9
53131	20120606	2300	20120606	1600	32.24	37.8	0	52.6	2	0.03	48.9
53131	20120606	2305	20120606	1605	32.24	38.1	0	52.1	2	0.028	48.9
53131	20120606	2310	20120606	1610	32.24	37.2	0	51.4	2	0.028	48.7
53131	20120606	2315	20120606	1615	32.24	37.9	0	51.4	2	0.028	48.5
53131	20120606	2320	20120606	1620	32.24	37.5	0	50.8	2	0.029	48.3
53131	20120606	2325	20120606	1625	32.24	38	0	50.4	2	0.03	48.3
53131	20120606	2330	20120606	1630	32.24	37.8	0	50.3	2	0.032	48.3
53131	20120606	2335	20120606	1635	32.24	37.5	0	49.7	2	0.03	47.7
53131	20120606	2340	20120606	1640	32.24	37.9	0	49.4	3	0.029	47.7
53131	20120606	2345	20120606	1645	32.24	37.4	0	48.7	3	0.029	47.6
53131	20120606	2350	20120606	1650	32.24	36.9	0	48.6	4	0.03	47.6
53131	20120606	2355	20120606	1655	32.24	37.3	0	47.9	3	0.03	47.3
53131	20120607	0	20120606	1700	32.24	37.4	0	47.7	3	0.028	47.3
53131	20120607	5	20120606	1705	32.24	37.4	0	47.3	3	0.028	47.1
53131	20120607	10	20120606	1710	32.24	37.4	0	47.2	3	0.027	46.8
53131	20120607	15	20120606	1715	32.24	37.1	0	46.4	4	0.028	46.8
53131	20120607	20	20120606	1720	32.24	36.8	0	45.9	4	0.029	46.6
53131	20120607	25	20120606	1725	32.24	36.7	0	45.2	3	0.028	46.3
53131	20120607	30	20120606	1730	32.24	36.6	0	44.7	4	0.029	45.8
53131	20120607	35	20120606	1735	32.24	36.8	0	44.3	4	0.03	45.6
53131	20120607	40	20120606	1740	32.24	36.5	0	43.9	4	0.027	45.4
53131	20120607	45	20120606	1745	32.24	36	0	43.4	4	0.028	45.1
53131	20120607	50	20120606	1750	32.24	36.2	0	42.9	4	0.028	45.1
53131	20120607	55	20120606	1755	32.24	36	0	42.4	4	0.028	44.7
53131	20120607	100	20120606	1800	32.24	35.9	0	41.8	4	0.028	44.7
53131	20120607	105	20120606	1805	32.24	35.6	0	41.2	4	0.027	44.2
53131	20120607	110	20120606	1810	32.24	35.5	0	40.6	4	0.026	44
53131	20120607	115	20120606	1815	32.24	35.5	0	40	4	0.025	43.8
53131	20120607	120	20120606	1820	32.24	35.3	0	39.2	4	0.027	43.6
53131	20120607	125	20120606	1825	32.24	35.3	0	38.6	4	0.029	43.2
53131	20120607	130	20120606	1830	32.24	35	0	37.7	4	0.027	43.2
53131	20120607	135	20120606	1835	32.24	34.7	0	36.8	5	0.025	42.8
53131	20120607	140	20120606	1840	32.24	34.5	0	36.1	5	0.023	42.6
53131	20120607	145	20120606	1845	32.24	34.3	0	35.5	6	0.026	42.2
53131	20120607	150	20120606	1850	32.24	34.1	0	35.1	6	0.025	42.2
53131	20120607	155	20120606	1855	32.24	33.9	0	34.6	6	0.026	41.8
53131	20120607	200	20120606	1900	32.24	33.7	0	34.1	6	0.026	41.8
53131	20120607	205	20120606	1905	32.24	33.5	0	33.7	6	0.026	41.7
53131	20120607	210	20120606	1910	32.24	33.2	0	33.3	7	0.025	41.3
53131	20120607	215	20120606	1915	32.24	33	0	32.9	7	0.027	41.1
53131	20120607	220	20120606	1920	32.24	32.8	0	32.5	7	0.026	40.9
53131	20120607	225	20120606	1925	32.24	32.5	0	32.2	7	0.025	40.5
53131	20120607	230	20120606	1930	32.24	32.2	0	31.9	8	0.023	40.3
53131	20120607	235	20120606	1935	32.24	31.9	0	31.5	8	0.023	40.3
53131	20120607	240	20120606	1940	32.24	31.7	0	31.3	8	0.025	40
53131	20120607	245	20120606	1945	32.24	31.7	0	31	9	0.023	39.8
53131	20120607	250	20120606	1950	32.24	31.5	0	30.7	9	0.023	39.8
53131	20120607	255	20120606	1955	32.24	31.2	0	30.5	9	0.025	39.5
53131	20120607	300	20120606	2000	32.24	31	0	30.2	10	0.024	39.2
53131	20120607	305	20120606	2005	32.24	31	0	30.1	10	0.023	39.2
53131	20120607	310	20120606	2010	32.24	30.9	0	29.8	10	0.019	38.8
53131	20120607	315	20120606	2015	32.24	30.6	0	29.6	10	0.018	38.8
53131	20120607	320	20120606	2020	32.24	30.3	0	29.3	10	0.019	38.4
53131	20120607	325	20120606	2025	32.24	30.2	0	29.1	11	0.018	38.2
53131	20120607	330	20120606	2030	32.24	29.9	0	28.9	11	0.019	37.9
53131	20120607	335	20120606	2035	32.24	29.8	0	28.7	11	0.019	37.8
53131	20120607	340	20120606	2040	32.24	29.6	0	28.5	12	0.019	37.6
53131	20120607	345	20120606	2045	32.24	29.3	0	28.3	12	0.02	37.6
53131	20120607	350	20120606	2050	32.24	29.2	0	28.1	12	0.019	37.4
53131	20120607	355	20120606	2055	32.24	29.3	0	28	12	0.019	37.1
53131	20120607	400	20120606	2100	32.24	29.4	0	27.9	12	0.018	37.2
53131	20120607	405	20120606	2105	32.24	29.3	0	27.7	12	0.018	37.1
53131	20120607	410	20120606	2110	32.24	29.3	0	27.6	12	0.019	36.8
53131	20120607	415	20120606	2115	32.24	29.3	0	27.5	12	0.018	36.5
53131	20120607	420	20120606	2120	32.24	29.2	0	27.3	12	0.019	36.5
53131	20120607	425	20120606	2125	32.24	29.2	0	27.2	12	0.019	36.4
53131	20120607	430	20120606	2130	32.24	29	0	27	12	0.019	36.4
53131	20120607	435	20120606	2135	32.24	28.9	0	26.9	12	0.019	36.2
53131	20120607	440	20120606	2140	32.24	28.7	0	26.7	13	0.02	36.1
53131	20120607	445	20120606	2145	32.24	28.6	0	26.5	13	0.02	35.9
53131	20120607	450	20120606	2150	32.24	28.3	0	26.4	13	0.018	35.9
53131	20120607	455	20120606	2155	32.24	28.2	0	26.2	13	0.017	35.5
53131	20120607	500	20120606	2200	32.24	28.2	0	26.1	13	0.018	35.6
53131	20120607	505	20120606	2205	32.24	28.1	0	25.9	13	0.018	35.3
53131	20120607	510	20120606	2210	32.24	27.8	0	25.8	13	0.016	35.3
53131	20120607	515	20120606	2215	32.24	28	0	25.7	13	0.016	35.3
53131	20120607	520	20120606	2220	32.24	27.9	0	25.6	13	0.018	35
53131	20120607	525	20120606	2225	32.24	27.8	0	25.5	13	0.017	34.9
53131	20120607	530	20120606	2230	32.24	28	0	25.3	12	0.017	35
53131	20120607	535	20120606	2235	32.24	27.6	0	25.2	13	0.019	34.9
53131	20120607	540	20120606	2240	32.24	27.5	0	25.1	12	0.017	34.8
53131	20120607	545	20120606	2245	32.24	27.2	0	24.8	13	0.019	34.8
53131	20120607	550	20120606	2250	32.24	27.3	0	24.7	12	0.018	34.2
53131	20120607	555	20120606	2255	32.24	27	0	24.5	12	0.018	34.2
53131	20120607	600	20120606	2300	32.24	26.8	0	24.4	12	0.023	34.1
53131	20120607	605	20120606	2305	32.24	26.5	0	24.2	13	0.018	34
53131	20120607	610	20120606	2310	32.24	26	0	23.9	13	0.018	34
53131	20120607	615	20120606	2315	32.24	25.4	0	23.7	13	0.019	33.9
53131	20120607	620	20120606	2320	32.24	25.6	0	23.6	13	0.018	33.8
53131	20120607	625	20120606	2325	32.24	25.3	0	23.4	13	0.019	33.7
53131	20120607	630	20120606	2330	32.24	25.4	0	23.2	13	0.019	33.4
53131	20120607	635	20120606	2335	32.24	23.8	0	23	14	0.019	33.2
53131	20120607	640	20120606	2340	32.24	24.7	0	22.9	14	0.019	33.3
53131	20120607	645	20120606	2345	32.24	23.6	0	22.7	15	0.017	33.2
53131	20120607	650	20120606	2350	32.24	23.4	0	22.5	15	0.017	33.1
53131	20120607	655	20120606	2355	32.24	22.9	0	22.4	15	0.018	33
53131	20120607	700	20120607	0	32.24	22.5	0	22.2	16	0.018	32.9
53131	20120607	705	20120607	5	32.24	22.2	0	22	16	0.018	32.6
53131	20120607	710	20120607	10	32.24	22.8	0	21.9	15	0.018	32.5
53131	20120607	715	20120607	15	32.24	22.7	0	21.8	15	0.022	32.4
53131	20120607	720	20120607	20	32.24	22.3	0	21.6	15	0.018	32.6
53131	20120607	725	20120607	25	32.24	22	0	21.4	15	0.018	32.3
53131	20120607	730	20120607	30	32.24	22.8	0	21.3	14	0.018	32.2
53131	20120607	735	20120607	35	32.24	22.5	0	21.2	15	0.018	32.1
53131	20120607	740	20120607	40	32.24	22.6	0	21.1	14	0.018	32.2
53131	20120607	745	20120607	45	32.24	21.9	0	20.9	15	0.019	32
53131	20120607	750	20120607	50	32.24	21.7	0	20.7	15	0.017	31.9
53131	20120607	755	20120607	55	32.24	22.4	0	20.7	15	0.019	31.8
53131	20120607	800	20120607	100	32.24	22.4	0	20.5	15	0.017	31.6
53131	20120607	805	20120607	105	32.24	22.2	0	20.5	14	0.016	31.3
53131	20120607	810	20120607	110	32.24	22.3	0	20.4	14	0.022	31.4
53131	20120607	815	20120607	115	32.24	21.6	0	20.2	15	0.022	31.2
53131	20120607	820	20120607	120	32.24	20.8	0	20	16	0.022	31.3
53131	20120607	825	20120607	125	32.24	20.7	0	19.8	16	0.022	31
53131	20120607	830	20120607	130	32.24	20.4	0	19.6	16	0.022	30.9
53131	20120607	835	20120607	135	32.24	20.9	0	19.6	15	0.023	30.9
53131	20120607	840	20120607	140	32.24	20.5	0	19.4	15	0.022	30.8
53131	20120607	845	20120607	145	32.24	20.3	0	19.3	16	0.024	30.6
53131	20120607	850	20120607	150	32.24	20.6	0	19.2	15	0.024	30.6
53131	20120607	855	20120607	155	32.24	20.6	0	19.1	15	0.022	30.6
53131	20120607	900	20120607	200	32.24	20.2	0	19	15	0.023	30.5
53131	20120607	905	20120607	205	32.24	20.3	0	18.9	15	0.021	30.4
53131	20120607	910	20120607	210	32.24	20.1	0	18.8	16	0.024	30.2
53131	20120607	915	20120607	215	32.24	20.7	0	18.8	15	0.024	30
53131	20120607	920	20120607	220	32.24	20.7	0	18.7	15	0.022	30
53131	20120607	925	20120607	225	32.24	20.8	0	18.6	14	0.021	30
53131	20120607	930	20120607	230	32.24	20.2	0	18.5	15	0.021	29.9
53131	20120607	935	20120607	235	32.24	20.5	0	18.4	15	0.022	29.9
53131	20120607	940	20120607	240	32.24	19.7	0	18.2	17	0.022	29.7
53131	20120607	945	20120607	245	32.24	19.9	0	18.2	16	0.022	29.8
53131	20120607	950	20120607	250	32.24	19.7	0	18.1	16	0.022	29.7
53131	20120607	955	20120607	255	32.24	20.2	0	18	15	0.022	29.5
53131	20120607	1000	20120607	300	32.24	19.9	0	18	15	0.022	29.4
53131	20120607	1005	20120607	305	32.24	19.5	0	17.9	15	0.022	29.3
53131	20120607	1010	20120607	310	32.24	19.7	0	17.8	15	0.022	29.2
53131	20120607	1015	20120607	315	32.24	19.6	0	17.8	15	0.023	29.2
53131	20120607	1020	20120607	320	32.24	19.3	0	17.7	15	0.02	29.2
53131	20120607	1025	20120607	325	32.24	19	0	17.6	15	0.02	29.1
53131	20120607	1030	20120607	330	32.24	18.7	0	17.5	15	0.021	29.1
53131	20120607	1035	20120607	335	32.24	19	0	17.5	15	0.02	29.1
53131	20120607	1040	20120607	340	32.24	18.8	0	17.4	16	0.02	28.7
53131	20120607	1045	20120607	345	32.24	19.6	0	17.4	15	0.02	28.7
53131	20120607	1050	20120607	350	32.24	19.6	0	17.4	14	0.021	28.8
53131	20120607	1055	20120607	355	32.24	19.3	0	17.3	14	0.021	28.7
53131	20120607	1100	20120607	400	32.24	19.1	0	17.2	14	0.022	28.6
53131	20120607	1105	20120607	405	32.24	18.9	0	17.2	15	0.021	28.6
53131	20120607	1110	20120607	410	32.24	19.1	0	17.1	15	0.022	28.6
53131	20120607	1115	20120607	415	32.24	18.7	0	17	15	0.021	28.4
53131	20120607	1120	20120607	420	32.24	18.4	0	16.9	15	0.023	28.3
53131	20120607	1125	20120607	425	32.24	19.2	0	16.9	14	0.021	28.2
53131	20120607	1130	20120607	430	32.24	19.1	0	16.8	14	0.023	28.2
53131	20120607	1135	20120607	435	32.24	18.6	0	16.7	14	0.023	28.1
53131	20120607	1140	20120607	440	32.24	19	0	16.7	14	0.02	28
53131	20120607	1145	20120607	445	32.24	19.2	0	16.6	14	0.022	27.9
53131	20120607	1150	20120607	450	32.24	17.8	0	16.5	16	0.023	27.8
53131	20120607	1155	20120607	455	32.24	17.5	0	16.4	17	0.021	27.8
53131	20120607	1200	20120607	500	32.24	18.9	0	16.4	15	0.021	27.7
53131	20120607	1205	20120607	505	32.24	17.6	0	16.3	16	0.021	27.7
53131	20120607	1210	20120607	510	32.24	17.6	0	16.2	16	0.021	27.6
53131	20120607	1215	20120607	515	32.24	17.6	0	16.2	17	0.021	27.6
53131	20120607	1220	20120607	520	32.24	17.5	0	16.1	17	0.022	27.6
53131	20120607	1225	20120607	525	32.24	17.2	0	16.1	17	0.021	27.6
53131	20120607	1230	20120607	530	32.24	17.9	0	16.1	17	0.021	27.3
53131	20120607	1235	20120607	535	32.24	17.8	0	16.1	17	0.022	27.3
53131	20120607	1240	20120607	540	32.24	18.1	0	16.1	17	0.022	27.2
53131	20120607	1245	20120607	545	32.24	18.3	0	16.1	18	0.022	27.2
53131	20120607	1250	20120607	550	32.24	17.1	0	16.1	19	0.023	27.2
53131	20120607	1255	20120607	555	32.24	17.7	0	16.2	19	0.022	27.2
53131	20120607	1300	20120607	600	32.24	19	0	16.4	19	0.023	27.2
53131	20120607	1305	20120607	605	32.24	20.1	0	16.7	18	0.019	27.1
53131	20120607	1310	20120607	610	32.24	20.7	0	16.9	17	0.02	27.2
53131	20120607	1315	20120607	615	32.24	20.7	0	17.3	18	0.02	26.9
53131	20120607	1320	20120607	620	32.24	21.7	0	17.7	17	0.02	27
53131	20120607	1325	20120607	625	32.24	23.2	0	18.4	15	0.022	26.9
53131	20120607	1330	20120607	630	32.24	24.1	0	19.1	14	0.02	26.9
53131	20120607	1335	20120607	635	32.24	23.5	0	19.5	15	0.021	27.1
53131	20120607	1340	20120607	640	32.24	24.7	0	20.2	14	0.021	27.2
53131	20120607	1345	20120607	645	32.24	25	0	20.8	13	0.021	27.3
53131	20120607	1350	20120607	650	32.24	25.4	0	21.4	13	0.021	27.4
53131	20120607	1355	20120607	655	32.24	25.3	0	22	12	0.02	27.4
53131	20120607	1400	20120607	700	32.24	25.3	0	22.5	12	0.021	27.7
53131	20120607	1405	20120607	705	32.24	25.3	0	23	12	0.021	27.7
53131	20120607	1410	20120607	710	32.24	25.3	0	23.6	12	0.022	27.9
53131	20120607	1415	20120607	715	32.24	25.7	0	24.3	11	0.021	28.2
53131	20120607	1420	20120607	720	32.24	26	0	24.9	11	0.021	28.3
53131	20120607	1425	20120607	725	32.24	26.5	0	25.6	10	0.023	28.5
53131	20120607	1430	20120607	730	32.24	26.8	0	26.3	10	0.023	28.7
53131	20120607	1435	20120607	735	32.24	26.7	0	26.9	10	0.024	28.8
53131	20120607	1440	20120607	740	32.24	26.7	0	27.6	11	0.023	28.9
53131	20120607	1445	20120607	745	32.24	26.8	0	28.3	10	0.021	29.2
53131	20120607	1450	20120607	750	32.24	27.9	0	28.9	7	0.024	29.5
53131	20120607	1455	20120607	755	32.24	27.9	0	29.6	7	0.016	29.6
53131	20120607	1500	20120607	800	32.24	28.1	0	30.3	7	0.016	29.9
53131	20120607	1505	20120607	805	32.24	28.2	0	31	7	0.016	30
53131	20120607	1510	20120607	810	32.24	28.4	0	31.6	7	0.016	30.4
53131	20120607	1515	20120607	815	32.24	28.4	0	32.3	9	0.016	30.6
53131	20120607	1520	20120607	820	32.24	28.4	0	33.1	9	0.016	30.8
53131	20120607	1525	20120607	825	32.24	28.4	0	33.8	8	0.016	30.9
53131	20120607	1530	20120607	830	32.24	28.6	0	34.4	8	0.016	31.2
53131	20120607	1535	20120607	835	32.24	28.7	0	35	8	0.017	31.3
53131	20120607	1540	20120607	840	32.24	29.2	0	35.8	7	0.017	31.9
53131	20120607	1545	20120607	845	32.24	29.3	0	36.3	7	0.016	31.9
53131	20120607	1550	20120607	850	32.24	29.7	0	37	7	0.017	32.2
53131	20120607	1555	20120607	855	32.24	30.2	0	37.8	7	0.017	32.5
53131	20120607	1600	20120607	900	32.24	30.1	0	38.4	6	0.016	32.7
53131	20120607	1605	20120607	905	32.24	29.7	0	38.8	7	0.017	32.9
53131	20120607	1610	20120607	910	32.24	30.2	0	39.6	6	0.016	33
53131	20120607	1615	20120607	915	32.24	30.1	0	40.2	6	0.017	33
53131	20120607	1620	20120607	920	32.24	30.4	0	41	6	0.018	33.4
53131	20120607	1625	20120607	925	32.24	30.5	0	41.3	6	0.018	33.6
53131	20120607	1630	20120607	930	32.24	30.5	0	42.2	7	0.018	34
53131	20120607	1635	20120607	935	32.24	30.6	0	42.7	6	0.022	34.3
53131	20120607	1640	20120607	940	32.24	30.4	0	43.4	6	0.02	34.5
53131	20120607	1645	20120607	945	32.24	31.2	0	44	6	0.024	34.7
53131	20120607	1650	20120607	950	32.24	31.8	0	44.6	6	0.023	35
53131	20120607	1655	20120607	955	32.24	30.8	0	45	6	0.023	35.3
53131	20120607	1700	20120607	1000	32.24	31.2	0	45.5	6	0.023	35.6
53131	20120607	1705	20120607	1005	32.24	31.4	0	46	6	0.026	35.9
53131	20120607	1710	20120607	1010	32.24	31.5	0	46.6	6	0.023	36.4
53131	20120607	1715	20120607	1015	32.24	31.2	0	47.3	6	0.023	36.9
53131	20120607	1720	20120607	1020	32.24	31.2	0	47.6	6	0.024	36.9
53131	20120607	1725	20120607	1025	32.24	32	0	48.3	6	0.027	37.3
53131	20120607	1730	20120607	1030	32.24	32.3	0	48.5	6	0.024	37.6
53131	20120607	1735	20120607	1035	32.24	31.7	0	48.8	6	0.024	37.8
53131	20120607	1740	20120607	1040	32.24	32.1	0	49.3	6	0.025	38.3
53131	20120607	1745	20120607	1045	32.24	33	0	50.2	5	0.024	38.9
53131	20120607	1750	20120607	1050	32.24	33.2	0	50.5	5	0.023	39.1
53131	20120607	1755	20120607	1055	32.24	32.5	0	50.5	5	0.027	39.5
53131	20120607	1800	20120607	1100	32.24	32.8	0	50.7	5	0.023	39.6
53131	20120607	1805	20120607	1105	32.24	32.7	0	51.2	5	0.026	40.1
53131	20120607	1810	20120607	1110	32.24	33.4	0	51.9	5	0.026	40.3
53131	20120607	1815	20120607	1115	32.24	33.2	0	52.4	5	0.028	40.9
53131	20120607	1820	20120607	1120	32.24	33.7	0	52.8	5	0.026	41.1
53131	20120607	1825	20120607	1125	32.24	33.1	0	53.4	5	0.028	41.3
53131	20120607	1830	20120607	1130	32.24	33.7	0	53.4	5	0.026	41.5
53131	20120607	1835	20120607	1135	32.24	34.1	0	54.2	5	0.027	42
53131	20120607	1840	20120607	1140	32.24	33.6	0	54.1	4	0.028	42.2
53131	20120607	1845	20120607	1145	32.24	33.8	0	54.2	4	0.027	42.5
53131	20120607	1850	20120607	1150	32.24	34.1	0	54.5	4	0.027	42.7
53131	20120607	1855	20120607	1155	32.24	34.4	0	54	4	0.027	43.1
53131	20120607	1900	20120607	1200	32.24	34.3	0	54.9	4	0.027	43.2
53131	20120607	1905	20120607	1205	32.24	34	0	55.4	4	0.028	43.7
53131	20120607	1910	20120607	1210	32.24	34.2	0	55.7	4	0.026	43.9
53131	20120607	1915	20120607	1215	32.24	34.1	0	56.2	4	0.027	44.3
53131	20120607	1920	20120607	1220	32.24	34.9	0	56.4	4	0.028	44.3
53131	20120607	1925	20120607	1225	32.24	35.2	0	56.2	3	0.026	44.5
53131	20120607	1930	20120607	1230	32.24	35.6	0	56.1	3	0.03	45.2
53131	20120607	1935	20120607	1235	32.24	35.5	0	56	3	0.027	45.2
53131	20120607	1940	20120607	1240	32.24	36.1	0	55.9	3	0.029	45.4
53131	20120607	1945	20120607	1245	32.24	36.2	0	55.9	3	0.029	45.4
53131	20120607	1950	20120607	1250	32.24	36.9	0	56.2	3	0.028	45.8
53131	20120607	1955	20120607	1255	32.24	35.9	0	56.7	2	0.031	46.1
53131	20120607	2000	20120607	1300	32.24	37.3	0	57.1	2	0.03	46.1
53131	20120607	2005	20120607	1305	32.24	36.9	0	55.5	2	0.029	46.4
53131	20120607	2010	20120607	1310	32.24	36.4	0	55.8	2	0.03	46.7
53131	20120607	2015	20120607	1315	32.24	36.5	0	56.2	2	0.03	46.7
53131	20120607	2020	20120607	1320	32.24	36.7	0	55.6	2	0.029	47
53131	20120607	2025	20120607	1325	32.24	36.6	0	55.9	2	0.029	47
53131	20120607	2030	20120607	1330	32.24	37.4	0	55.9	2	0.029	47.1
53131	20120607	2035	20120607	1335	32.24	37.2	0	55.9	2	0.03	47.1
53131	20120607	2040	20120607	1340	32.24	37	0	56.3	2	0.031	47.4
53131	20120607	2045	20120607	1345	32.24	37.1	0	56.4	2	0.031	47.7
53131	20120607	2050	20120607	1350	32.24	37.1	0	56.2	2	0.029	47.4
53131	20120607	2055	20120607	1355	32.24	37.2	0	55	1	0.031	47.8
53131	20120607	2100	20120607	1400	32.24	37.4	0	55.6	1	0.03	48.1
53131	20120607	2105	20120607	1405	32.24	37.5	0	55.1	1	0.029	48.2
53131	20120607	2110	20120607	1410	32.24	37.2	0	54.8	2	0.031	48.2
53131	20120607	2115	20120607	1415	32.24	37.7	0	55.5	2	0.03	48.2
53131	20120607	2120	20120607	1420	32.24	37.5	0	55.5	2	0.032	48.2
53131	20120607	2125	20120607	1425	32.24	37.3	0	55.4	2	0.031	48.4
53131	20120607	2130	20120607	1430	32.24	37.7	0	55.4	2	0.031	48.7
53131	20120607	2135	20120607	1435	32.24	37.7	0	55.3	2	0.031	48.7
53131	20120607	2140	20120607	1440	32.24	37.4	0	55.7	2	0.03	48.8
53131	20120607	2145	20120607	1445	32.24	37.2	0	55.2	2	0.032	48.8
53131	20120607	2150	20120607	1450	32.24	37.2	0	54.5	2	0.033	48.5
53131	20120607	2155	20120607	1455	32.24	37.3	0	54.7	2	0.031	48.5
53131	20120607	2200	20120607	1500	32.24	36.7	0	55	2	0.03	49
53131	20120607	2205	20120607	1505	32.24	37	0	54.4	2	0.032	48.7
53131	20120607	2210	20120607	1510	32.24	37.2	0	54.7	2	0.03	49
53131	20120607	2215	20120607	1515	32.24	37.7	0	55.3	2	0.028	48.7
53131	20120607	2220	20120607	1520	32.24	37	0	54.8	2	0.031	49.1
53131	20120607	2225	20120607	1525	32.24	37.3	0	54.7	2	0.031	48.8
53131	20120607	2230	20120607	1530	32.24	37.6	0	54.3	2	0.028	48.8
53131	20120607	2235	20120607	1535	32.24	38.4	0	54.2	2	0.029	48.8
53131	20120607	2240	20120607	1540	32.24	38.3	0	53.7	2	0.028	48.8
53131	20120607	2245	20120607	1545	32.24	37.9	0	53.6	2	0.031	48.9
53131	20120607	2250	20120607	1550	32.24	38	0	52.9	2	0.03	48.9
53131	20120607	2255	20120607	1555	32.24	37.6	0	52.4	2	0.029	48.8
53131	20120607	2300	20120607	1600	32.24	37.5	0	52.5	3	0.029	48.9
53131	20120607	2305	20120607	1605	32.24	37.4	0	51.9	3	0.028	48.7
53131	20120607	2310	20120607	1610	32.24	37.8	0	51.6	2	0.03	48.4
53131	20120607	2315	20120607	1615	32.24	37.9	0	51.3	2	0.028	48.4
53131	20120607	2320	20120607	1620	32.24	37.1	0	51.3	2	0.028	48.3
53131	20120607	2325	20120607	1625	32.24	37.3	0	51.2	2	0.03	48
53131	20120607	2330	20120607	1630	32.24	37.7	0	50.8	2	0.028	48
53131	20120607	2335	20120607	1635	32.24	37.2	0	50.2	2	0.03	47.7
53131	20120607	2340	20120607	1640	32.24	37.5	0	50	2	0.027	47.7
53131	20120607	2345	20120607	1645	32.24	37.5	0	49.7	2	0.028	47.4
53131	20120607	2350	20120607	1650	32.24	37.2	0	49.5	2	0.029	47.2
53131	20120607	2355	20120607	1655	32.24	37.2	0	48.7	2	0.028	47.3
53131	20120608	0	20120607	1700	32.24	37.4	0	48.3	2	0.029	47.3
53131	20120608	5	20120607	1705	32.24	36.9	0	48	2	0.028	46.8
53131	20120608	10	20120607	1710	32.24	37.5	0	47.6	2	0.028	46.8
53131	20120608	15	20120607	1715	32.24	37	0	47	3	0.028	46.8
53131	20120608	20	20120607	1720	32.24	37.1	0	46.3	3	0.029	46.3
53131	20120608	25	20120607	1725	32.24	37.2	0	45.9	3	0.028	46.1
53131	20120608	30	20120607	1730	32.24	37.1	0	45.4	3	0.029	46.1
53131	20120608	35	20120607	1735	32.24	36.6	0	44.9	3	0.029	45.8
53131	20120608	40	20120607	1740	32.24	36.7	0	44.3	3	0.027	45.6
53131	20120608	45	20120607	1745	32.24	36.8	0	43.7	3	0.027	45.4
53131	20120608	50	20120607	1750	32.24	36.5	0	43.3	3	0.029	45.1
53131	20120608	55	20120607	1755	32.24	36.6	0	42.7	3	0.026	44.9
53131	20120608	100	20120607	1800	32.24	36.7	0	42.3	3	0.028	44.7
53131	20120608	105	20120607	1805	32.24	36.2	0	41.8	3	0.027	44.2
53131	20120608	110	20120607	1810	32.24	36.1	0	41.3	3	0.025	44
53131	20120608	115	20120607	1815	32.24	36.5	0	40.8	3	0.027	43.7
53131	20120608	120	20120607	1820	32.24	36.1	0	40	3	0.027	43.8
53131	20120608	125	20120607	1825	32.24	35.9	0	39.2	3	0.029	43.4
53131	20120608	130	20120607	1830	32.24	35.9	0	38.2	3	0.025	43
53131	20120608	135	20120607	1835	32.24	35.7	0	37.5	3	0.027	43
53131	20120608	140	20120607	1840	32.24	35.4	0	36.8	3	0.029	42.8
53131	20120608	145	20120607	1845	32.24	35.5	0	36.3	3	0.028	42.4
53131	20120608	150	20120607	1850	32.24	35.4	0	35.7	3	0.027	42.2
53131	20120608	155	20120607	1855	32.24	35.2	0	35.2	3	0.025	42
53131	20120608	200	20120607	1900	32.24	34.9	0	34.7	3	0.023	42
53131	20120608	205	20120607	1905	32.24	34.6	0	34.3	4	0.026	41.7
53131	20120608	210	20120607	1910	32.24	34.4	0	33.9	4	0.025	41.2
53131	20120608	215	20120607	1915	32.24	34.1	0	33.5	4	0.025	41.2
53131	20120608	220	20120607	1920	32.24	33.9	0	33.1	4	0.024	40.8
53131	20120608	225	20120607	1925	32.24	33.7	0	32.7	4	0.026	40.5
53131	20120608	230	20120607	1930	32.24	33.4	0	32.3	4	0.025	40.5
53131	20120608	235	20120607	1935	32.24	33.1	0	31.9	4	0.025	40.5
53131	20120608	240	20120607	1940	32.24	32.8	0	31.5	4	0.022	40
53131	20120608	245	20120607	1945	32.24	32.5	0	31.2	4	0.023	40
53131	20120608	250	20120607	1950	32.24	32.2	0	30.9	4	0.022	39.6
53131	20120608	255	20120607	1955	32.24	32.1	0	30.6	4	0.023	39.5
53131	20120608	300	20120607	2000	32.24	31.8	0	30.3	5	0.024	39.3
53131	20120608	305	20120607	2005	32.24	31.5	0	30	5	0.024	39.2
53131	20120608	310	20120607	2010	32.24	31.7	0	29.9	5	0.024	38.8
53131	20120608	315	20120607	2015	32.24	31.7	0	29.7	5	0.023	38.7
53131	20120608	320	20120607	2020	32.24	31.5	0	29.5	5	0.019	38.4
53131	20120608	325	20120607	2025	32.24	31.3	0	29.2	5	0.019	38.1
53131	20120608	330	20120607	2030	32.24	31.5	0	29.1	5	0.019	38.1
53131	20120608	335	20120607	2035	32.24	31.6	0	29.1	5	0.019	37.8
53131	20120608	340	20120607	2040	32.24	31.1	0	28.8	5	0.02	37.8
53131	20120608	345	20120607	2045	32.24	31.3	0	28.8	5	0.02	37.6
53131	20120608	350	20120607	2050	32.24	31	0	28.5	6	0.02	37.5
53131	20120608	355	20120607	2055	32.24	30.8	0	28.4	6	0.018	37.4
53131	20120608	400	20120607	2100	32.24	30.7	0	28.2	6	0.018	37.1
53131	20120608	405	20120607	2105	32.24	30.6	0	28	6	0.018	37.1
53131	20120608	410	20120607	2110	32.24	30.3	0	27.9	6	0.017	37.1
53131	20120608	415	20120607	2115	32.24	30.3	0	27.7	7	0.019	36.5
53131	20120608	420	20120607	2120	32.24	30.2	0	27.6	7	0.017	36.5
53131	20120608	425	20120607	2125	32.24	30.2	0	27.5	7	0.017	36.4
53131	20120608	430	20120607	2130	32.24	29.9	0	27.3	7	0.017	36.3
53131	20120608	435	20120607	2135	32.24	29.8	0	27.2	8	0.018	36.3
53131	20120608	440	20120607	2140	32.24	29.8	0	27.1	8	0.017	36.2
53131	20120608	445	20120607	2145	32.24	29.7	0	27	8	0.018	35.9
53131	20120608	450	20120607	2150	32.24	29.5	0	26.8	8	0.018	35.9
53131	20120608	455	20120607	2155	32.24	29.3	0	26.7	9	0.018	35.8
53131	20120608	500	20120607	2200	32.24	29.3	0	26.6	9	0.018	35.4
53131	20120608	505	20120607	2205	32.24	29.2	0	26.5	9	0.018	35.5
53131	20120608	510	20120607	2210	32.24	29.1	0	26.4	10	0.019	35.5
53131	20120608	515	20120607	2215	32.24	29	0	26.2	10	0.018	35.1
53131	20120608	520	20120607	2220	32.24	28.8	0	26.1	11	0.024	35.1
53131	20120608	525	20120607	2225	32.24	28.6	0	25.9	11	0.018	34.9
53131	20120608	530	20120607	2230	32.24	28.4	0	25.8	11	0.019	35
53131	20120608	535	20120607	2235	32.24	28.5	0	25.7	12	0.019	34.8
53131	20120608	540	20120607	2240	32.24	28.5	0	25.6	12	0.019	34.8
53131	20120608	545	20120607	2245	32.24	28.3	0	25.5	12	0.017	34.8
53131	20120608	550	20120607	2250	32.24	28.3	0	25.4	12	0.02	34.8
53131	20120608	555	20120607	2255	32.24	28.1	0	25.3	13	0.017	34.3
53131	20120608	600	20120607	2300	32.24	28	0	25.2	13	0.017	34.2
53131	20120608	605	20120607	2305	32.24	27.9	0	25	13	0.018	34
53131	20120608	610	20120607	2310	32.24	27.8	0	24.9	13	0.018	34.1
53131	20120608	615	20120607	2315	32.24	27.8	0	24.8	14	0.018	34.1
53131	20120608	620	20120607	2320	32.24	27.7	0	24.7	14	0.018	33.8
53131	20120608	625	20120607	2325	32.24	26.9	0	24.4	14	0.018	33.9
53131	20120608	630	20120607	2330	32.24	26.5	0	24.2	15	0.018	33.6
53131	20120608	635	20120607	2335	32.24	26.1	0	24	15	0.018	33.7
53131	20120608	640	20120607	2340	32.24	26.1	0	23.9	15	0.018	33.4
53131	20120608	645	20120607	2345	32.24	26	0	23.8	16	0.018	33.3
53131	20120608	650	20120607	2350	32.24	25.8	0	23.6	16	0.018	33.3
53131	20120608	655	20120607	2355	32.24	25.6	0	23.5	16	0.016	33.3
53131	20120608	700	20120608	0	32.24	25.5	0	23.4	16	0.016	33.3
53131	20120608	705	20120608	5	32.24	24.4	0	23.2	17	0.016	33.1
53131	20120608	710	20120608	10	32.24	24.3	0	23.1	18	0.016	33.1
53131	20120608	715	20120608	15	32.24	23.5	0	22.9	19	0.017	33
53131	20120608	720	20120608	20	32.24	23.5	0	22.7	18	0.022	32.7
53131	20120608	725	20120608	25	32.24	24.3	0	22.6	17	0.022	32.6
53131	20120608	730	20120608	30	32.24	23.7	0	22.5	18	0.022	32.6
53131	20120608	735	20120608	35	32.24	22.8	0	22.4	19	0.023	32.5
53131	20120608	740	20120608	40	32.24	23.5	0	22.2	18	0.022	32.5
53131	20120608	745	20120608	45	32.24	22.4	0	22.1	18	0.022	32.3
53131	20120608	750	20120608	50	32.24	21.9	0	21.9	21	0.023	32.2
53131	20120608	755	20120608	55	32.24	22.2	0	21.9	20	0.023	32.2
53131	20120608	800	20120608	100	32.24	22	0	21.8	20	0.023	32
53131	20120608	805	20120608	105	32.24	22	0	21.7	20	0.023	32
53131	20120608	810	20120608	110	32.24	22.7	0	21.7	19	0.023	31.9
53131	20120608	815	20120608	115	32.24	22.4	0	21.6	20	0.024	31.7
53131	20120608	820	20120608	120	32.24	22.6	0	21.6	20	0.023	31.8
53131	20120608	825	20120608	125	32.24	23	0	21.6	19	0.023	31.4
53131	20120608	830	20120608	130	32.24	22.5	0	21.5	19	0.021	31.4
53131	20120608	835	20120608	135	32.24	22.9	0	21.5	19	0.024	31.3
53131	20120608	840	20120608	140	32.24	22.5	0	21.3	19	0.021	31.3
53131	20120608	845	20120608	145	32.24	21.9	0	21.2	20	0.022	31.3
53131	20120608	850	20120608	150	32.24	22	0	21.1	20	0.021	31.1
53131	20120608	855	20120608	155	32.24	22.1	0	21	20	0.021	31
53131	20120608	900	20120608	200	32.24	22	0	21	20	0.022	31
53131	20120608	905	20120608	205	32.24	21.9	0	20.9	20	0.022	31
53131	20120608	910	20120608	210	32.24	22.4	0	20.9	20	0.022	31
53131	20120608	915	20120608	215	32.24	22.7	0	20.9	20	0.022	30.9
53131	20120608	920	20120608	220	32.24	22.4	0	20.9	20	0.022	30.9
53131	20120608	925	20120608	225	32.24	21.9	0	20.7	20	0.022	30.6
53131	20120608	930	20120608	230	32.24	21.8	0	20.6	21	0.02	30.6
53131	20120608	935	20120608	235	32.24	22.1	0	20.6	20	0.02	30.5
53131	20120608	940	20120608	240	32.24	22.5	0	20.6	20	0.022	30.5
53131	20120608	945	20120608	245	32.24	22.6	0	20.5	19	0.02	30.4
53131	20120608	950	20120608	250	32.24	21.7	0	20.3	20	0.02	30.5
53131	20120608	955	20120608	255	32.24	21	0	20.2	21	0.02	30.3
53131	20120608	1000	20120608	300	32.24	21.9	0	20.1	21	0.021	30.2
53131	20120608	1005	20120608	305	32.24	21.9	0	20.1	20	0.021	30.2
53131	20120608	1010	20120608	310	32.24	22	0	20	20	0.021	30.2
53131	20120608	1015	20120608	315	32.24	23	0	19.9	20	0.021	29.9
53131	20120608	1020	20120608	320	32.24	22.9	0	19.9	19	0.021	29.9
53131	20120608	1025	20120608	325	32.24	21.5	0	19.7	21	0.021	29.9
53131	20120608	1030	20120608	330	32.24	20.4	0	19.5	23	0.023	30
53131	20120608	1035	20120608	335	32.24	20.6	0	19.4	23	0.022	29.8
53131	20120608	1040	20120608	340	32.24	19.8	0	19.4	24	0.022	29.9
53131	20120608	1045	20120608	345	32.24	20.7	0	19.3	23	0.023	29.9
53131	20120608	1050	20120608	350	32.24	20.4	0	19.2	23	0.021	29.7
53131	20120608	1055	20120608	355	32.24	20.2	0	19.2	24	0.022	29.7
53131	20120608	1100	20120608	400	32.24	19.6	0	19	24	0.023	29.5
53131	20120608	1105	20120608	405	32.24	19.4	0	18.9	25	0.023	29.3
53131	20120608	1110	20120608	410	32.24	20	0	18.9	25	0.023	29.4
53131	20120608	1115	20120608	415	32.24	20.3	0	18.8	25	0.023	29.3
53131	20120608	1120	20120608	420	32.24	20.1	0	18.8	24	0.021	29.4
53131	20120608	1125	20120608	425	32.24	19	0	18.6	28	0.021	29.1
53131	20120608	1130	20120608	430	32.24	19.4	0	18.6	27	0.024	29.1
53131	20120608	1135	20120608	435	32.24	19.8	0	18.5	26	0.021	29.1
53131	20120608	1140	20120608	440	32.24	20.6	0	18.5	23	0.021	29
53131	20120608	1145	20120608	445	32.24	19.4	0	18.3	24	0.022	29
53131	20120608	1150	20120608	450	32.24	18.7	0	18.2	27	0.022	28.8
53131	20120608	1155	20120608	455	32.24	18.5	0	18.2	27	0.022	28.7
53131	20120608	1200	20120608	500	32.24	18.7	0	18.1	26	0.022	28.8
53131	20120608	1205	20120608	505	32.24	19	0	18.1	26	0.022	28.6
53131	20120608	1210	20120608	510	32.24	18.3	0	18	27	0.022	28.6
53131	20120608	1215	20120608	515	32.24	18.8	0	18	26	0.019	28.6
53131	20120608	1220	20120608	520	32.24	19.9	0	18.1	25	0.022	28.5
53131	20120608	1225	20120608	525	32.24	20.7	0	18.3	23	0.022	28.3
53131	20120608	1230	20120608	530	32.24	21.1	0	18.4	22	0.023	28.2
53131	20120608	1235	20120608	535	32.24	20.7	0	18.3	23	0.022	28.3
53131	20120608	1240	20120608	540	32.24	20.6	0	18.3	23	0.02	28.2
53131	20120608	1245	20120608	545	32.24	19.9	0	18.3	24	0.021	28.1
53131	20120608	1250	20120608	550	32.24	19.4	0	18.3	26	0.021	28.1
53131	20120608	1255	20120608	555	32.24	19.4	0	18.3	26	0.02	28.2
53131	20120608	1300	20120608	600	32.24	19.9	0	18.4	24	0.022	28.1
53131	20120608	1305	20120608	605	32.24	21	0	18.6	23	0.021	28
53131	20120608	1310	20120608	610	32.24	21.9	0	18.8	22	0.021	28
53131	20120608	1315	20120608	615	32.24	22.2	0	19.1	22	0.021	28
53131	20120608	1320	20120608	620	32.24	23	0	19.5	21	0.021	28
53131	20120608	1325	20120608	625	32.24	23.4	0	20	19	0.021	28
53131	20120608	1330	20120608	630	32.24	23.1	0	20.4	18	0.021	28
53131	20120608	1335	20120608	635	32.24	23.1	0	20.8	18	0.021	28.1
53131	20120608	1340	20120608	640	32.24	23.6	0	21.3	17	0.021	28.1
53131	20120608	1345	20120608	645	32.24	24.3	0	21.8	17	0.022	28.3
53131	20120608	1350	20120608	650	32.24	24.6	0	22.4	16	0.022	28.4
53131	20120608	1355	20120608	655	32.24	25.2	0	23	16	0.022	28.3
53131	20120608	1400	20120608	700	32.24	25.6	0	23.6	16	0.023	28.4
53131	20120608	1405	20120608	705	32.24	25.9	0	24.1	16	0.023	28.5
53131	20120608	1410	20120608	710	32.24	26.4	0	24.8	15	0.023	28.8
53131	20120608	1415	20120608	715	32.24	26.6	0	25.3	15	0.02	29
53131	20120608	1420	20120608	720	32.24	27	0	25.9	15	0.023	29.1
53131	20120608	1425	20120608	725	32.24	27.7	0	26.6	15	0.023	29.2
53131	20120608	1430	20120608	730	32.24	27.7	0	27.2	15	0.023	29.4
53131	20120608	1435	20120608	735	32.24	27.8	0	27.9	14	0.021	29.7
53131	20120608	1440	20120608	740	32.24	27.6	0	28.4	14	0.021	29.9
53131	20120608	1445	20120608	745	32.24	27	0	29	14	0.021	30
53131	20120608	1450	20120608	750	32.24	26.8	0	29.6	14	0.016	30.2
53131	20120608	1455	20120608	755	32.24	27.1	0	30.2	14	0.016	30.5
53131	20120608	1500	20120608	800	32.24	27.8	0	31	14	0.016	30.6
53131	20120608	1505	20120608	805	32.24	28.1	0	31.8	13	0.016	30.9
53131	20120608	1510	20120608	810	32.24	28.4	0	32.3	13	0.017	30.9
53131	20120608	1515	20120608	815	32.24	28.6	0	32.9	13	0.016	31.2
53131	20120608	1520	20120608	820	32.24	28.5	0	33.6	13	0.017	31.3
53131	20120608	1525	20120608	825	32.24	28.5	0	34.1	14	0.017	31.7
53131	20120608	1530	20120608	830	32.24	28.9	0	34.8	13	0.017	32
53131	20120608	1535	20120608	835	32.24	28.6	0	35.4	14	0.016	32.1
53131	20120608	1540	20120608	840	32.24	29	0	36.1	14	0.017	32.3
53131	20120608	1545	20120608	845	32.24	29	0	36.8	14	0.017	32.4
53131	20120608	1550	20120608	850	32.24	30.1	0	37.4	13	0.017	32.8
53131	20120608	1555	20120608	855	32.24	30	0	38	13	0.017	32.9
53131	20120608	1600	20120608	900	32.24	29.9	0	38.5	12	0.017	33.2
53131	20120608	1605	20120608	905	32.24	30.2	0	38.9	12	0.018	33.5
53131	20120608	1610	20120608	910	32.24	30.3	0	39.5	12	0.017	33.7
53131	20120608	1615	20120608	915	32.24	30.5	0	40.3	12	0.017	33.8
53131	20120608	1620	20120608	920	32.24	30.9	0	41.2	11	0.017	33.9
53131	20120608	1625	20120608	925	32.24	31.1	0	41.5	11	0.017	34.3
53131	20120608	1630	20120608	930	32.24	31.4	0	42.1	10	0.021	34.3
53131	20120608	1635	20120608	935	32.24	31.1	0	43	10	0.022	34.7
53131	20120608	1640	20120608	940	32.24	31.7	0	43.8	10	0.022	35.1
53131	20120608	1645	20120608	945	32.24	32.4	0	44.2	8	0.021	35.2
53131	20120608	1650	20120608	950	32.24	32.5	0	44.6	8	0.022	35.5
53131	20120608	1655	20120608	955	32.24	32.3	0	45.2	7	0.024	35.8
53131	20120608	1700	20120608	1000	32.24	32.5	0	46	8	0.023	36.1
53131	20120608	1705	20120608	1005	32.24	32.4	0	46.2	7	0.024	36.4
53131	20120608	1710	20120608	1010	32.24	33	0	46.8	7	0.023	36.8
53131	20120608	1715	20120608	1015	32.24	33	0	47.4	7	0.022	37.1
53131	20120608	1720	20120608	1020	32.24	33.1	0	47.8	7	0.023	37.4
53131	20120608	1725	20120608	1025	32.24	33.1	0	48.5	7	0.024	37.7
53131	20120608	1730	20120608	1030	32.24	33.5	0	49.4	7	0.023	37.9
53131	20120608	1735	20120608	1035	32.24	33.6	0	49.5	7	0.025	38.7
53131	20120608	1740	20120608	1040	32.24	33.4	0	50.1	7	0.022	38.8
53131	20120608	1745	20120608	1045	32.24	33.6	0	50.5	7	0.022	39.2
53131	20120608	1750	20120608	1050	32.24	33.5	0	50.8	7	0.025	39.6
53131	20120608	1755	20120608	1055	32.24	33.6	0	51.1	7	0.026	39.9
53131	20120608	1800	20120608	1100	32.24	34	0	51.3	7	0.024	39.9
53131	20120608	1805	20120608	1105	32.24	34.4	0	51.9	7	0.025	40.5
53131	20120608	1810	20120608	1110	32.24	33.4	0	51.9	7	0.023	40.6
53131	20120608	1815	20120608	1115	32.24	33.8	0	52.8	7	0.025	41
53131	20120608	1820	20120608	1120	32.24	34.4	0	52.3	6	0.027	41.4
53131	20120608	1825	20120608	1125	32.24	34.6	0	52.9	6	0.028	41.6
53131	20120608	1830	20120608	1130	32.24	35	0	52.9	6	0.028	42.1
53131	20120608	1835	20120608	1135	32.24	34.7	0	53.6	6	0.027	42.3
53131	20120608	1840	20120608	1140	32.24	34.4	0	54.2	6	0.027	42.5
53131	20120608	1845	20120608	1145	32.24	35.1	0	54.4	5	0.027	43
53131	20120608	1850	20120608	1150	32.24	35.5	0	54.4	5	0.026	43.2
53131	20120608	1855	20120608	1155	32.24	35.6	0	54.7	5	0.028	43.6
53131	20120608	1900	20120608	1200	32.24	34.9	0	55.6	5	0.027	43.8
53131	20120608	1905	20120608	1205	32.24	36	0	56	5	0.027	44
53131	20120608	1910	20120608	1210	32.24	35.8	0	56	5	0.028	44.4
53131	20120608	1915	20120608	1215	32.24	35.3	0	56.5	5	0.021	44.7
53131	20120608	1920	20120608	1220	32.24	35.4	0	56.9	5	0.025	44.9
53131	20120608	1925	20120608	1225	32.24	36.9	0	56.5	4	0.027	44.9
53131	20120608	1930	20120608	1230	32.24	37	0	55.9	4	0.03	45.4
53131	20120608	1935	20120608	1235	32.24	36.3	0	55.8	4	0.027	45.8
53131	20120608	1940	20120608	1240	32.24	37.2	0	55.9	4	0.029	46.1
53131	20120608	1945	20120608	1245	32.24	37.5	0	56.3	3	0.029	46.1
53131	20120608	1950	20120608	1250	32.24	37.5	0	56.2	4	0.027	46.1
53131	20120608	1955	20120608	1255	32.24	37.9	0	56.1	3	0.029	46.7
53131	20120608	2000	20120608	1300	32.24	37.2	0	55.4	3	0.03	46.7
53131	20120608	2005	20120608	1305	32.24	37.8	0	55.9	3	0.032	46.7
53131	20120608	2010	20120608	1310	32.24	37.4	0	55.9	3	0.032	47.1
53131	20120608	2015	20120608	1315	32.24	37.4	0	55.4	3	0.031	47.1
53131	20120608	2020	20120608	1320	32.24	37.6	0	55.8	3	0.03	47.1
53131	20120608	2025	20120608	1325	32.24	37.9	0	56.4	3	0.03	47.1
53131	20120608	2030	20120608	1330	32.24	37.6	0	55.6	3	0.03	47.4
53131	20120608	2035	20120608	1335	32.24	37.4	0	55.7	3	0.032	47.5
53131	20120608	2040	20120608	1340	32.24	37.5	0	56.7	3	0.029	47.5
53131	20120608	2045	20120608	1345	32.24	37	0	57.4	3	0.031	47.6
53131	20120608	2050	20120608	1350	32.24	38.1	0	57.4	3	0.031	47.9
53131	20120608	2055	20120608	1355	32.24	38.6	0	57.4	3	0.031	48.2
53131	20120608	2100	20120608	1400	32.24	37.9	0	56.8	3	0.03	48.5
53131	20120608	2105	20120608	1405	32.24	37.5	0	58	4	0.03	48.7
53131	20120608	2110	20120608	1410	32.24	38.5	0	57.6	3	0.03	48.7
53131	20120608	2115	20120608	1415	32.24	37.3	0	57.6	3	0.03	49
53131	20120608	2120	20120608	1420	32.24	37.6	0	58.3	4	0.031	49
53131	20120608	2125	20120608	1425	32.24	38.2	0	58.2	4	0.031	49.1
53131	20120608	2130	20120608	1430	32.24	38.1	0	57.9	3	0.031	49.1
53131	20120608	2135	20120608	1435	32.24	38.6	0	57.3	4	0.031	49.1
53131	20120608	2140	20120608	1440	32.24	38.4	0	57.3	4	0.031	49.3
53131	20120608	2145	20120608	1445	32.24	38	0	57.6	4	0.032	49.1
53131	20120608	2150	20120608	1450	32.24	38	0	57.5	4	0.029	49.3
53131	20120608	2155	20120608	1455	32.24	38.2	0	57.5	4	0.03	49.3
53131	20120608	2200	20120608	1500	32.24	38.1	0	57.6	4	0.031	49.6
53131	20120608	2205	20120608	1505	32.24	38.6	0	57.2	4	0.031	49.7
53131	20120608	2210	20120608	1510	32.24	38.4	0	56.6	3	0.03	50.1
53131	20120608	2215	20120608	1515	32.24	37.6	0	56.7	3	0.031	49.7
53131	20120608	2220	20120608	1520	32.24	38.2	0	56.9	3	0.03	49.4
53131	20120608	2225	20120608	1525	32.24	38.3	0	55.6	3	0.031	49.7
53131	20120608	2230	20120608	1530	32.24	38.3	0	55.9	3	0.03	49.9
53131	20120608	2235	20120608	1535	32.24	37.8	0	55.4	3	0.033	49.5
53131	20120608	2240	20120608	1540	32.24	37.6	0	55.7	3	0.031	49.9
53131	20120608	2245	20120608	1545	32.24	38.5	0	55.2	3	0.029	49.9
53131	20120608	2250	20120608	1550	32.24	38.4	0	54.4	3	0.028	49.6
53131	20120608	2255	20120608	1555	32.24	38.2	0	54.5	3	0.028	49.4
53131	20120608	2300	20120608	1600	32.24	37.8	0	53.7	2	0.028	49.4
53131	20120608	2305	20120608	1605	32.24	38.6	0	53.5	2	0.028	49.1
53131	20120608	2310	20120608	1610	32.24	38.3	0	52.1	2	0.03	49.1
53131	20120608	2315	20120608	1615	32.24	38.2	0	51.7	2	0.028	49.1
53131	20120608	2320	20120608	1620	32.24	38.3	0	51.6	2	0.028	49.2
53131	20120608	2325	20120608	1625	32.24	38.4	0	51.5	2	0.028	49
53131	20120608	2330	20120608	1630	32.24	38.4	0	51.3	2	0.028	49
53131	20120608	2335	20120608	1635	32.24	38.8	0	50.8	2	0.029	48.7
53131	20120608	2340	20120608	1640	32.24	38.7	0	50.4	2	0.03	48.4
53131	20120608	2345	20120608	1645	32.24	38.3	0	49.2	2	0.028	48.4
53131	20120608	2350	20120608	1650	32.24	38.2	0	49.2	2	0.028	48.4
53131	20120608	2355	20120608	1655	32.24	37.9	0	48.8	2	0.028	48.1
53131	20120609	0	20120608	1700	32.24	37.9	0	48.7	2	0.028	47.6
53131	20120609	5	20120608	1705	32.24	38.2	0	48	2	0.028	47.6
53131	20120609	10	20120608	1710	32.24	37.9	0	47.8	2	0.027	47.6
53131	20120609	15	20120608	1715	32.24	38.2	0	47.6	2	0.027	47.2
53131	20120609	20	20120608	1720	32.24	37.9	0	46.8	2	0.027	47
53131	20120609	25	20120608	1725	32.24	37.8	0	46.3	2	0.032	46.3
53131	20120609	30	20120608	1730	32.24	37.7	0	45.8	2	0.028	46.7
53131	20120609	35	20120608	1735	32.24	37.4	0	45.2	2	0.028	46.2
53131	20120609	40	20120608	1740	32.24	37.4	0	44.6	2	0.026	46
53131	20120609	45	20120608	1745	32.24	37.4	0	44.3	2	0.026	46
53131	20120609	50	20120608	1750	32.24	37.3	0	43.6	2	0.025	45.7
53131	20120609	55	20120608	1755	32.24	37	0	43	2	0.026	45.3
53131	20120609	100	20120608	1800	32.24	37.1	0	42.7	2	0.027	45.1
53131	20120609	105	20120608	1805	32.24	37.1	0	42.1	2	0.026	45.1
53131	20120609	110	20120608	1810	32.24	37.3	0	41.8	2	0.027	44.4
53131	20120609	115	20120608	1815	32.24	36.8	0	41.1	3	0.028	44.6
53131	20120609	120	20120608	1820	32.24	36.7	0	40.3	3	0.029	44.2
53131	20120609	125	20120608	1825	32.24	36.6	0	39.5	3	0.028	43.8
53131	20120609	130	20120608	1830	32.24	36.4	0	38.6	3	0.026	43.8
53131	20120609	135	20120608	1835	32.24	36.2	0	37.7	3	0.028	43.3
53131	20120609	140	20120608	1840	32.24	36	0	37	3	0.025	43.2
53131	20120609	145	20120608	1845	32.24	35.9	0	36.4	3	0.025	42.6
53131	20120609	150	20120608	1850	32.24	35.8	0	35.9	3	0.026	42.4
53131	20120609	155	20120608	1855	32.24	35.6	0	35.4	3	0.028	42.4
53131	20120609	200	20120608	1900	32.24	35.3	0	34.9	3	0.024	42
53131	20120609	205	20120608	1905	32.24	35.1	0	34.5	3	0.024	42
53131	20120609	210	20120608	1910	32.24	34.9	0	34.1	3	0.024	41.8
53131	20120609	215	20120608	1915	32.24	34.6	0	33.7	4	0.024	41.5
53131	20120609	220	20120608	1920	32.24	34.3	0	33.2	4	0.025	41.3
53131	20120609	225	20120608	1925	32.24	34	0	32.8	4	0.024	41.1
53131	20120609	230	20120608	1930	32.24	33.7	0	32.5	4	0.024	40.9
53131	20120609	235	20120608	1935	32.24	33.4	0	32.1	4	0.026	40.6
53131	20120609	240	20120608	1940	32.24	33.2	0	31.8	4	0.024	40.4
53131	20120609	245	20120608	1945	32.24	32.8	0	31.4	4	0.025	40.4
53131	20120609	250	20120608	1950	32.24	32.8	0	31.3	5	0.022	40
53131	20120609	255	20120608	1955	32.24	32.7	0	31.1	5	0.026	39.8
53131	20120609	300	20120608	2000	32.24	32.5	0	30.9	6	0.024	39.8
53131	20120609	305	20120608	2005	32.24	32.2	0	30.6	7	0.023	39.3
53131	20120609	310	20120608	2010	32.24	32.1	0	30.4	8	0.019	39.2
53131	20120609	315	20120608	2015	32.24	31.8	0	30.2	8	0.019	39
53131	20120609	320	20120608	2020	32.24	31.7	0	30	8	0.017	38.8
53131	20120609	325	20120608	2025	32.24	31.5	0	29.8	8	0.017	38.7
53131	20120609	330	20120608	2030	32.24	31.3	0	29.5	9	0.017	38.5
53131	20120609	335	20120608	2035	32.24	31	0	29.3	9	0.02	38.4
53131	20120609	340	20120608	2040	32.24	30.9	0	29.1	9	0.018	38.3
53131	20120609	345	20120608	2045	32.24	30.8	0	28.9	9	0.018	38.1
53131	20120609	350	20120608	2050	32.24	30.7	0	28.7	9	0.018	37.8
53131	20120609	355	20120608	2055	32.24	30.6	0	28.6	10	0.019	37.6
53131	20120609	400	20120608	2100	32.24	30.4	0	28.4	10	0.017	37.5
53131	20120609	405	20120608	2105	32.24	30.5	0	28.3	10	0.017	37.4
53131	20120609	410	20120608	2110	32.24	30.4	0	28.2	10	0.017	37.4
53131	20120609	415	20120608	2115	32.24	30.2	0	27.9	10	0.018	37.1
53131	20120609	420	20120608	2120	32.24	30.1	0	27.8	10	0.018	37.1
53131	20120609	425	20120608	2125	32.24	30	0	27.7	10	0.017	36.8
53131	20120609	430	20120608	2130	32.24	29.9	0	27.5	10	0.017	36.5
53131	20120609	435	20120608	2135	32.24	29.8	0	27.3	10	0.018	36.5
53131	20120609	440	20120608	2140	32.24	29.7	0	27.2	10	0.018	36.3
53131	20120609	445	20120608	2145	32.24	29.4	0	26.9	10	0.017	36.3
53131	20120609	450	20120608	2150	32.24	29.2	0	26.6	10	0.017	36.2
53131	20120609	455	20120608	2155	32.24	28.9	0	26.4	10	0.019	36.2
53131	20120609	500	20120608	2200	32.24	28.1	0	26.1	11	0.018	35.9
53131	20120609	505	20120608	2205	32.24	27.9	0	25.9	11	0.019	35.8
53131	20120609	510	20120608	2210	32.24	27	0	25.6	11	0.019	35.5
53131	20120609	515	20120608	2215	32.24	26.3	0	25.3	12	0.019	35.5
53131	20120609	520	20120608	2220	32.24	26.6	0	25.1	12	0.019	35.4
53131	20120609	525	20120608	2225	32.24	26.5	0	25	12	0.017	35.4
53131	20120609	530	20120608	2230	32.24	27.2	0	24.8	12	0.017	35
53131	20120609	535	20120608	2235	32.24	26.9	0	24.7	11	0.017	34.9
53131	20120609	540	20120608	2240	32.24	27.2	0	24.6	11	0.017	35
53131	20120609	545	20120608	2245	32.24	27.4	0	24.5	11	0.018	34.8
53131	20120609	550	20120608	2250	32.24	26.8	0	24.3	12	0.018	34.8
53131	20120609	555	20120608	2255	32.24	26.3	0	24.1	12	0.018	34.5
53131	20120609	600	20120608	2300	32.24	26.8	0	24.1	12	0.018	34.3
53131	20120609	605	20120608	2305	32.24	26.1	0	24	13	0.018	34.2
53131	20120609	610	20120608	2310	32.24	26.7	0	23.9	13	0.018	34.3
53131	20120609	615	20120608	2315	32.24	26.9	0	23.8	12	0.019	33.9
53131	20120609	620	20120608	2320	32.24	26.3	0	23.7	13	0.019	33.9
53131	20120609	625	20120608	2325	32.24	26	0	23.6	13	0.024	33.8
53131	20120609	630	20120608	2330	32.24	25.6	0	23.4	14	0.021	33.8
53131	20120609	635	20120608	2335	32.24	25.9	0	23.3	14	0.024	33.7
53131	20120609	640	20120608	2340	32.24	25.7	0	23.2	14	0.024	33.6
53131	20120609	645	20120608	2345	32.24	26.6	0	23.3	13	0.022	33.4
53131	20120609	650	20120608	2350	32.24	26.3	0	23.2	13	0.022	33.4
53131	20120609	655	20120608	2355	32.24	27	0	23.3	13	0.022	33.2

## Sheet: V. cashi body temps (2016)
Body Temp (°C)
Roadside	Hillside
15.6	21.6
21.5	23.8
21.9	24.2
22.3	24.3
23	26.6
23.8	26.7
23.9	27
24	31.5
24.5
25.5
25.6
25.7
26.2
26.3
26.6
26.6
26.6
27
28.1
28.5
28.9
29.2
30.3
30.4
31.1
31.1
31.9
38.9
